# Supplementary material for: Molecular insights into the surface-catalyzed secondary nucleation of amyloid-β40 (Aβ40) by the peptide fragment Aβ16–22
Source: Sci Adv. 2019 Jun 21;5(6):eaav8216. doi: 10.1126/sciadv.aav8216 (PMC6588359; doi:10.1126/sciadv.aav8216)
Supplement: Data file S1 [file aav8216_Data_file_S1.pdb]

ATOM      1  N   ASP A   1       6.853 -27.144  29.691
ATOM      2  CA  ASP A   1       6.613 -27.285  31.155
ATOM      3  C   ASP A   1       5.334 -28.141  31.276
ATOM      4  O   ASP A   1       5.226 -29.356  31.441
ATOM      5  CB  ASP A   1       7.019 -24.921  31.937
ATOM      6  N   ALA A   2       4.192 -27.470  31.190
ATOM      7  CA  ALA A   2       2.863 -27.963  31.391
ATOM      8  C   ALA A   2       2.060 -28.010  30.122
ATOM      9  O   ALA A   2       1.429 -27.077  29.624
ATOM     10  CB  ALA A   2       2.097 -27.152  32.498
ATOM     11  N   GLU A   3       2.017 -29.181  29.454
ATOM     12  CA  GLU A   3       1.132 -29.515  28.362
ATOM     13  C   GLU A   3       0.376 -30.783  28.470
ATOM     14  O   GLU A   3       0.756 -31.824  29.006
ATOM     15  CB  GLU A   3       3.169 -29.702  25.960
ATOM     16  N   PHE A   4      -0.824 -30.841  27.954
ATOM     17  CA  PHE A   4      -1.742 -31.965  28.017
ATOM     18  C   PHE A   4      -2.050 -32.542  26.691
ATOM     19  O   PHE A   4      -1.499 -32.235  25.634
ATOM     20  CB  PHE A   4      -4.345 -29.699  28.394
ATOM     21  N   ARG A   5      -3.020 -33.488  26.631
ATOM     22  CA  ARG A   5      -3.421 -34.001  25.347
ATOM     23  C   ARG A   5      -4.013 -35.381  25.406
ATOM     24  O   ARG A   5      -3.759 -36.294  26.191
ATOM     25  CB  ARG A   5      -5.067 -29.900  23.678
ATOM     26  N   HIS A   6      -4.926 -35.604  24.471
ATOM     27  CA  HIS A   6      -5.767 -36.790  24.318
ATOM     28  C   HIS A   6      -4.940 -37.933  23.701
ATOM     29  O   HIS A   6      -4.015 -38.602  24.161
ATOM     30  CB  HIS A   6      -8.516 -35.392  24.673
ATOM     31  N   ASP A   7      -5.329 -38.196  22.480
ATOM     32  CA  ASP A   7      -4.988 -39.431  21.804
ATOM     33  C   ASP A   7      -3.602 -39.369  21.282
ATOM     34  O   ASP A   7      -3.248 -38.908  20.196
ATOM     35  CB  ASP A   7      -7.111 -40.356  21.006
ATOM     36  N   SER A   8      -2.644 -39.864  22.074
ATOM     37  CA  SER A   8      -1.380 -40.407  21.622
ATOM     38  C   SER A   8      -1.145 -41.849  21.927
ATOM     39  O   SER A   8      -1.177 -42.392  23.031
ATOM     40  CB  SER A   8      -0.109 -39.480  22.845
ATOM     41  N   GLY A   9      -0.870 -42.629  20.888
ATOM     42  CA  GLY A   9      -0.722 -44.070  20.924
ATOM     43  C   GLY A   9      -1.011 -44.720  19.563
ATOM     44  O   GLY A   9      -0.893 -44.245  18.433
ATOM     45  N   TYR A  10      -1.446 -45.965  19.616
ATOM     46  CA  TYR A  10      -1.941 -46.681  18.409
ATOM     47  C   TYR A  10      -3.458 -46.615  18.280
ATOM     48  O   TYR A  10      -4.135 -45.862  17.580
ATOM     49  CB  TYR A  10       1.369 -48.460  17.948
ATOM     50  N   GLU A  11      -4.101 -47.519  19.053
ATOM     51  CA  GLU A  11      -5.509 -47.706  18.879
ATOM     52  C   GLU A  11      -6.228 -47.566  20.223
ATOM     53  O   GLU A  11      -6.777 -48.433  20.903
ATOM     54  CB  GLU A  11      -5.791 -50.696  17.818
ATOM     55  N   VAL A  12      -6.261 -46.341  20.715
ATOM     56  CA  VAL A  12      -6.501 -45.939  22.094
ATOM     57  C   VAL A  12      -7.981 -45.601  22.304
ATOM     58  O   VAL A  12      -8.452 -44.680  22.971
ATOM     59  CB  VAL A  12      -5.323 -44.454  22.576
ATOM     60  N   HIS A  13      -8.899 -46.361  21.717
ATOM     61  CA  HIS A  13     -10.309 -46.296  21.919
ATOM     62  C   HIS A  13     -10.728 -47.295  22.950
ATOM     63  O   HIS A  13     -10.450 -47.311  24.149
ATOM     64  CB  HIS A  13     -10.920 -44.664  19.270
ATOM     65  N   HIS A  14     -11.509 -48.275  22.418
ATOM     66  CA  HIS A  14     -12.226 -49.245  23.250
ATOM     67  C   HIS A  14     -11.331 -50.225  23.934
ATOM     68  O   HIS A  14     -10.113 -50.317  23.786
ATOM     69  CB  HIS A  14     -14.936 -48.312  21.827
ATOM     70  N   GLN A  15     -11.821 -51.100  24.787
ATOM     71  CA  GLN A  15     -11.247 -52.406  24.957
ATOM     72  C   GLN A  15     -12.186 -53.534  24.530
ATOM     73  O   GLN A  15     -12.693 -54.400  25.243
ATOM     74  CB  GLN A  15      -8.612 -52.050  26.958
ATOM     75  N   LYS A  16     -12.501 -53.598  23.224
ATOM     76  CA  LYS A  16     -12.994 -54.861  22.709
ATOM     77  C   LYS A  16     -12.294 -55.375  21.499
ATOM     78  O   LYS A  16     -11.578 -54.733  20.730
ATOM     79  CB  LYS A  16     -15.972 -53.420  21.210
ATOM     80  N   LEU A  17     -12.421 -56.628  21.175
ATOM     81  CA  LEU A  17     -11.670 -57.190  20.049
ATOM     82  C   LEU A  17     -12.315 -57.103  18.721
ATOM     83  O   LEU A  17     -13.368 -57.655  18.400
ATOM     84  CB  LEU A  17     -11.062 -59.582  20.976
ATOM     85  N   VAL A  18     -11.756 -56.384  17.762
ATOM     86  CA  VAL A  18     -12.284 -56.194  16.418
ATOM     87  C   VAL A  18     -11.345 -56.687  15.376
ATOM     88  O   VAL A  18     -10.237 -56.209  15.133
ATOM     89  CB  VAL A  18     -12.635 -54.213  16.255
ATOM     90  N   PHE A  19     -11.692 -57.734  14.614
ATOM     91  CA  PHE A  19     -11.043 -57.942  13.312
ATOM     92  C   PHE A  19     -12.007 -57.743  12.131
ATOM     93  O   PHE A  19     -11.744 -57.681  10.930
ATOM     94  CB  PHE A  19     -11.300 -61.283  13.778
ATOM     95  N   PHE A  20     -13.293 -57.621  12.422
ATOM     96  CA  PHE A  20     -14.301 -57.448  11.345
ATOM     97  C   PHE A  20     -14.629 -55.967  11.117
ATOM     98  O   PHE A  20     -15.736 -55.429  11.140
ATOM     99  CB  PHE A  20     -16.596 -58.041  13.886
ATOM    100  N   ALA A  21     -13.656 -55.118  10.863
ATOM    101  CA  ALA A  21     -13.724 -53.708  10.514
ATOM    102  C   ALA A  21     -13.436 -53.539   9.017
ATOM    103  O   ALA A  21     -12.737 -52.683   8.476
ATOM    104  CB  ALA A  21     -12.624 -52.830  11.308
ATOM    105  N   GLU A  22     -14.034 -54.455   8.206
ATOM    106  CA  GLU A  22     -14.486 -54.031   6.871
ATOM    107  C   GLU A  22     -15.849 -54.515   6.490
ATOM    108  O   GLU A  22     -16.626 -53.945   5.724
ATOM    109  CB  GLU A  22     -12.385 -55.473   4.965
ATOM    110  N   ASP A  23     -16.347 -55.635   6.963
ATOM    111  CA  ASP A  23     -17.688 -56.075   6.677
ATOM    112  C   ASP A  23     -18.638 -55.491   7.660
ATOM    113  O   ASP A  23     -19.867 -55.534   7.597
ATOM    114  CB  ASP A  23     -17.702 -57.404   4.607
ATOM    115  N   VAL A  24     -18.205 -54.860   8.713
ATOM    116  CA  VAL A  24     -19.070 -54.478   9.809
ATOM    117  C   VAL A  24     -19.001 -53.036  10.140
ATOM    118  O   VAL A  24     -18.353 -52.569  11.077
ATOM    119  CB  VAL A  24     -18.609 -55.643  11.410
ATOM    120  N   GLY A  25     -19.634 -52.103   9.452
ATOM    121  CA  GLY A  25     -19.572 -50.714   9.836
ATOM    122  C   GLY A  25     -20.209 -49.776   8.847
ATOM    123  O   GLY A  25     -20.072 -48.555   8.775
ATOM    124  N   SER A  26     -21.012 -50.321   7.944
ATOM    125  CA  SER A  26     -21.271 -49.852   6.622
ATOM    126  C   SER A  26     -22.212 -48.694   6.627
ATOM    127  O   SER A  26     -22.726 -48.210   7.636
ATOM    128  CB  SER A  26     -22.377 -51.416   6.032
ATOM    129  N   ASN A  27     -22.555 -48.097   5.460
ATOM    130  CA  ASN A  27     -23.326 -46.820   5.551
ATOM    131  C   ASN A  27     -24.556 -46.860   4.667
ATOM    132  O   ASN A  27     -25.395 -45.976   4.494
ATOM    133  CB  ASN A  27     -21.498 -45.350   4.691
ATOM    134  N   LYS A  28     -24.787 -47.953   3.990
ATOM    135  CA  LYS A  28     -26.039 -48.366   3.400
ATOM    136  C   LYS A  28     -26.001 -49.805   2.852
ATOM    137  O   LYS A  28     -26.319 -50.209   1.734
ATOM    138  CB  LYS A  28     -25.685 -46.340   0.449
ATOM    139  N   GLY A  29     -25.568 -50.743   3.695
ATOM    140  CA  GLY A  29     -25.337 -52.139   3.395
ATOM    141  C   GLY A  29     -26.113 -53.050   4.269
ATOM    142  O   GLY A  29     -27.285 -53.401   4.137
ATOM    143  N   ALA A  30     -25.477 -53.539   5.302
ATOM    144  CA  ALA A  30     -25.980 -54.262   6.458
ATOM    145  C   ALA A  30     -26.204 -53.472   7.692
ATOM    146  O   ALA A  30     -25.417 -52.668   8.190
ATOM    147  CB  ALA A  30     -25.100 -55.567   6.773
ATOM    148  N   ILE A  31     -27.324 -53.600   8.357
ATOM    149  CA  ILE A  31     -27.532 -53.347   9.751
ATOM    150  C   ILE A  31     -27.821 -54.598  10.601
ATOM    151  O   ILE A  31     -28.483 -55.604  10.344
ATOM    152  CB  ILE A  31     -29.082 -51.584   9.910
ATOM    153  N   ILE A  32     -27.260 -54.555  11.782
ATOM    154  CA  ILE A  32     -27.255 -55.604  12.796
ATOM    155  C   ILE A  32     -28.587 -55.719  13.477
ATOM    156  O   ILE A  32     -29.424 -54.830  13.641
ATOM    157  CB  ILE A  32     -25.412 -54.893  14.236
ATOM    158  N   GLY A  33     -28.929 -56.886  13.965
ATOM    159  CA  GLY A  33     -30.001 -57.077  14.884
ATOM    160  C   GLY A  33     -31.344 -57.251  14.190
ATOM    161  O   GLY A  33     -31.980 -56.398  13.570
ATOM    162  N   LEU A  34     -31.889 -58.494  14.272
ATOM    163  CA  LEU A  34     -33.370 -58.567  14.108
ATOM    164  C   LEU A  34     -33.994 -59.188  15.317
ATOM    165  O   LEU A  34     -34.962 -58.740  15.932
ATOM    166  CB  LEU A  34     -33.556 -60.043  11.894
ATOM    167  N   MET A  35     -33.507 -60.323  15.819
ATOM    168  CA  MET A  35     -33.443 -60.675  17.217
ATOM    169  C   MET A  35     -32.175 -61.366  17.556
ATOM    170  O   MET A  35     -31.878 -62.508  17.206
ATOM    171  CB  MET A  35     -35.789 -63.172  17.099
ATOM    172  N   VAL A  36     -31.238 -60.783  18.284
ATOM    173  CA  VAL A  36     -30.040 -61.357  18.868
ATOM    174  C   VAL A  36     -30.072 -61.149  20.391
ATOM    175  O   VAL A  36     -29.265 -61.561  21.225
ATOM    176  CB  VAL A  36     -28.486 -60.481  18.010
ATOM    177  N   GLY A  37     -31.073 -60.444  20.911
ATOM    178  CA  GLY A  37     -31.310 -60.203  22.336
ATOM    179  C   GLY A  37     -30.932 -58.762  22.736
ATOM    180  O   GLY A  37     -29.919 -58.356  23.305
ATOM    181  N   GLY A  38     -31.817 -57.828  22.426
ATOM    182  CA  GLY A  38     -32.065 -56.575  23.123
ATOM    183  C   GLY A  38     -33.472 -56.201  23.356
ATOM    184  O   GLY A  38     -33.940 -55.072  23.212
ATOM    185  N   VAL A  39     -34.356 -57.090  23.749
ATOM    186  CA  VAL A  39     -35.795 -56.779  23.877
ATOM    187  C   VAL A  39     -36.129 -56.666  25.316
ATOM    188  O   VAL A  39     -35.315 -56.766  26.234
ATOM    189  CB  VAL A  39     -36.658 -58.172  22.747
ATOM    190  N   VAL A  40     -37.328 -56.445  25.779
ATOM    191  CA  VAL A  40     -37.761 -56.243  27.131
ATOM    192  C   VAL A  40     -38.774 -57.187  27.637
ATOM    193  O   VAL A  40     -39.620 -57.975  28.060
ATOM    194  CB  VAL A  40     -38.074 -54.324  27.453
ATOM    195  N   ASP A   1      50.231 -28.503  -7.925
ATOM    196  CA  ASP A   1      51.618 -28.900  -8.143
ATOM    197  C   ASP A   1      52.590 -27.770  -7.890
ATOM    198  O   ASP A   1      53.035 -26.946  -8.689
ATOM    199  CB  ASP A   1      51.818 -31.257  -8.839
ATOM    200  N   ALA A   2      52.996 -27.689  -6.620
ATOM    201  CA  ALA A   2      54.062 -26.927  -6.054
ATOM    202  C   ALA A   2      54.912 -27.666  -5.089
ATOM    203  O   ALA A   2      54.579 -28.609  -4.371
ATOM    204  CB  ALA A   2      53.502 -25.590  -5.454
ATOM    205  N   GLU A   3      56.187 -27.201  -5.040
ATOM    206  CA  GLU A   3      57.259 -27.894  -4.347
ATOM    207  C   GLU A   3      57.759 -26.989  -3.239
ATOM    208  O   GLU A   3      58.895 -26.916  -2.771
ATOM    209  CB  GLU A   3      59.434 -28.044  -6.705
ATOM    210  N   PHE A   4      56.877 -26.174  -2.701
ATOM    211  CA  PHE A   4      57.062 -25.370  -1.515
ATOM    212  C   PHE A   4      56.360 -25.950  -0.293
ATOM    213  O   PHE A   4      56.768 -26.002   0.867
ATOM    214  CB  PHE A   4      54.901 -23.016  -2.601
ATOM    215  N   ARG A   5      55.134 -26.464  -0.566
ATOM    216  CA  ARG A   5      54.244 -26.935   0.517
ATOM    217  C   ARG A   5      53.117 -25.896   0.655
ATOM    218  O   ARG A   5      52.451 -25.329  -0.211
ATOM    219  CB  ARG A   5      57.114 -29.461   3.166
ATOM    220  N   HIS A   6      52.834 -25.576   1.888
ATOM    221  CA  HIS A   6      51.555 -25.154   2.461
ATOM    222  C   HIS A   6      51.395 -23.681   2.457
ATOM    223  O   HIS A   6      51.111 -22.955   3.409
ATOM    224  CB  HIS A   6      51.147 -27.884   4.060
ATOM    225  N   ASP A   7      51.596 -23.132   1.241
ATOM    226  CA  ASP A   7      51.377 -21.755   0.919
ATOM    227  C   ASP A   7      50.127 -21.614   0.083
ATOM    228  O   ASP A   7      50.057 -21.486  -1.140
ATOM    229  CB  ASP A   7      53.439 -20.553   1.633
ATOM    230  N   SER A   8      48.964 -21.629   0.734
ATOM    231  CA  SER A   8      47.651 -21.330   0.167
ATOM    232  C   SER A   8      47.266 -19.948   0.565
ATOM    233  O   SER A   8      47.913 -19.204   1.300
ATOM    234  CB  SER A   8      46.449 -22.585   1.019
ATOM    235  N   GLY A   9      46.168 -19.387   0.152
ATOM    236  CA  GLY A   9      45.902 -17.958   0.109
ATOM    237  C   GLY A   9      45.034 -17.540  -1.015
ATOM    238  O   GLY A   9      43.804 -17.544  -1.052
ATOM    239  N   TYR A  10      45.673 -17.117  -2.095
ATOM    240  CA  TYR A  10      44.882 -16.656  -3.250
ATOM    241  C   TYR A  10      44.739 -17.661  -4.344
ATOM    242  O   TYR A  10      43.888 -17.618  -5.233
ATOM    243  CB  TYR A  10      45.762 -12.928  -2.333
ATOM    244  N   GLU A  11      45.588 -18.716  -4.403
ATOM    245  CA  GLU A  11      45.463 -19.619  -5.570
ATOM    246  C   GLU A  11      44.742 -20.870  -5.244
ATOM    247  O   GLU A  11      44.363 -21.178  -4.114
ATOM    248  CB  GLU A  11      48.542 -20.132  -6.310
ATOM    249  N   VAL A  12      44.445 -21.776  -6.184
ATOM    250  CA  VAL A  12      44.483 -23.206  -6.043
ATOM    251  C   VAL A  12      45.453 -23.820  -6.973
ATOM    252  O   VAL A  12      45.684 -23.436  -8.119
ATOM    253  CB  VAL A  12      42.547 -23.862  -6.135
ATOM    254  N   HIS A  13      46.158 -24.872  -6.594
ATOM    255  CA  HIS A  13      46.492 -26.017  -7.480
ATOM    256  C   HIS A  13      45.953 -27.335  -6.883
ATOM    257  O   HIS A  13      45.863 -27.690  -5.708
ATOM    258  CB  HIS A  13      48.973 -24.434  -8.629
ATOM    259  N   HIS A  14      45.527 -28.201  -7.788
ATOM    260  CA  HIS A  14      45.254 -29.587  -7.562
ATOM    261  C   HIS A  14      46.499 -30.497  -7.640
ATOM    262  O   HIS A  14      47.593 -30.391  -7.084
ATOM    263  CB  HIS A  14      42.181 -29.358  -7.415
ATOM    264  N   GLN A  15      46.308 -31.545  -8.447
ATOM    265  CA  GLN A  15      47.325 -32.575  -8.666
ATOM    266  C   GLN A  15      47.385 -32.956 -10.091
ATOM    267  O   GLN A  15      47.323 -34.109 -10.518
ATOM    268  CB  GLN A  15      46.850 -34.704  -6.036
ATOM    269  N   LYS A  16      47.516 -32.007 -11.025
ATOM    270  CA  LYS A  16      47.661 -32.414 -12.440
ATOM    271  C   LYS A  16      49.125 -32.531 -12.852
ATOM    272  O   LYS A  16      50.026 -31.714 -12.659
ATOM    273  CB  LYS A  16      46.094 -29.891 -14.251
ATOM    274  N   LEU A  17      49.489 -33.646 -13.500
ATOM    275  CA  LEU A  17      50.844 -34.158 -13.533
ATOM    276  C   LEU A  17      51.728 -33.448 -14.490
ATOM    277  O   LEU A  17      51.461 -33.220 -15.670
ATOM    278  CB  LEU A  17      50.633 -36.728 -14.038
ATOM    279  N   VAL A  18      52.929 -33.011 -14.045
ATOM    280  CA  VAL A  18      53.992 -32.464 -14.902
ATOM    281  C   VAL A  18      55.257 -33.267 -14.803
ATOM    282  O   VAL A  18      56.245 -33.185 -15.533
ATOM    283  CB  VAL A  18      54.150 -30.550 -14.327
ATOM    284  N   PHE A  19      55.366 -34.168 -13.851
ATOM    285  CA  PHE A  19      56.634 -34.804 -13.483
ATOM    286  C   PHE A  19      56.352 -36.186 -12.938
ATOM    287  O   PHE A  19      55.537 -36.518 -12.078
ATOM    288  CB  PHE A  19      56.171 -33.057 -10.493
ATOM    289  N   PHE A  20      57.085 -37.155 -13.464
ATOM    290  CA  PHE A  20      56.792 -38.595 -13.463
ATOM    291  C   PHE A  20      57.932 -39.288 -12.763
ATOM    292  O   PHE A  20      59.030 -39.586 -13.231
ATOM    293  CB  PHE A  20      57.618 -38.649 -16.774
ATOM    294  N   ALA A  21      57.754 -39.624 -11.501
ATOM    295  CA  ALA A  21      58.747 -40.199 -10.619
ATOM    296  C   ALA A  21      58.610 -41.661 -10.351
ATOM    297  O   ALA A  21      59.511 -42.494 -10.260
ATOM    298  CB  ALA A  21      58.713 -39.292  -9.267
ATOM    299  N   GLU A  22      57.403 -42.133 -10.190
ATOM    300  CA  GLU A  22      57.122 -43.520  -9.903
ATOM    301  C   GLU A  22      57.006 -44.423 -11.073
ATOM    302  O   GLU A  22      56.775 -45.632 -11.040
ATOM    303  CB  GLU A  22      54.552 -43.293  -8.148
ATOM    304  N   ASP A  23      57.150 -43.958 -12.280
ATOM    305  CA  ASP A  23      56.478 -44.471 -13.500
ATOM    306  C   ASP A  23      57.273 -45.632 -14.094
ATOM    307  O   ASP A  23      58.081 -45.609 -15.022
ATOM    308  CB  ASP A  23      55.268 -42.511 -14.563
ATOM    309  N   VAL A  24      57.020 -46.822 -13.487
ATOM    310  CA  VAL A  24      57.298 -48.133 -14.048
ATOM    311  C   VAL A  24      56.227 -49.097 -13.602
ATOM    312  O   VAL A  24      56.402 -50.217 -13.121
ATOM    313  CB  VAL A  24      59.074 -48.697 -13.259
ATOM    314  N   GLY A  25      54.948 -48.724 -13.730
ATOM    315  CA  GLY A  25      53.800 -49.608 -13.451
ATOM    316  C   GLY A  25      53.066 -49.151 -12.195
ATOM    317  O   GLY A  25      52.597 -49.864 -11.308
ATOM    318  N   SER A  26      52.881 -47.856 -11.978
ATOM    319  CA  SER A  26      52.067 -47.409 -10.807
ATOM    320  C   SER A  26      50.890 -46.559 -11.263
ATOM    321  O   SER A  26      50.550 -46.332 -12.425
ATOM    322  CB  SER A  26      53.428 -46.251  -9.975
ATOM    323  N   ASN A  27      50.130 -45.988 -10.290
ATOM    324  CA  ASN A  27      48.850 -45.403 -10.761
ATOM    325  C   ASN A  27      49.014 -43.982 -11.210
ATOM    326  O   ASN A  27      49.227 -43.007 -10.490
ATOM    327  CB  ASN A  27      47.715 -45.475  -8.584
ATOM    328  N   LYS A  28      48.915 -43.764 -12.546
ATOM    329  CA  LYS A  28      49.223 -42.436 -13.033
ATOM    330  C   LYS A  28      47.979 -41.835 -13.613
ATOM    331  O   LYS A  28      46.980 -42.438 -14.004
ATOM    332  CB  LYS A  28      51.500 -43.005 -15.626
ATOM    333  N   GLY A  29      47.874 -40.546 -13.745
ATOM    334  CA  GLY A  29      46.602 -39.912 -13.973
ATOM    335  C   GLY A  29      46.545 -39.257 -15.305
ATOM    336  O   GLY A  29      46.318 -39.821 -16.375
ATOM    337  N   ALA A  30      46.759 -37.924 -15.351
ATOM    338  CA  ALA A  30      46.473 -37.057 -16.486
ATOM    339  C   ALA A  30      47.674 -36.112 -16.664
ATOM    340  O   ALA A  30      48.042 -35.160 -15.977
ATOM    341  CB  ALA A  30      45.210 -36.130 -16.239
ATOM    342  N   ILE A  31      48.405 -36.381 -17.718
ATOM    343  CA  ILE A  31      49.729 -35.724 -17.864
ATOM    344  C   ILE A  31      49.544 -34.569 -18.828
ATOM    345  O   ILE A  31      48.742 -34.508 -19.760
ATOM    346  CB  ILE A  31      50.916 -37.596 -18.765
ATOM    347  N   ILE A  32      50.273 -33.484 -18.731
ATOM    348  CA  ILE A  32      49.948 -32.162 -19.161
ATOM    349  C   ILE A  32      50.216 -31.903 -20.647
ATOM    350  O   ILE A  32      51.285 -31.588 -21.172
ATOM    351  CB  ILE A  32      51.339 -30.919 -17.642
ATOM    352  N   GLY A  33      49.182 -32.027 -21.492
ATOM    353  CA  GLY A  33      48.952 -31.209 -22.671
ATOM    354  C   GLY A  33      48.428 -32.047 -23.781
ATOM    355  O   GLY A  33      48.008 -31.629 -24.860
ATOM    356  N   LEU A  34      48.396 -33.374 -23.626
ATOM    357  CA  LEU A  34      48.008 -34.234 -24.730
ATOM    358  C   LEU A  34      46.549 -34.541 -24.817
ATOM    359  O   LEU A  34      46.003 -35.559 -24.391
ATOM    360  CB  LEU A  34      49.390 -36.448 -24.397
ATOM    361  N   MET A  35      45.721 -33.674 -25.395
ATOM    362  CA  MET A  35      44.333 -33.548 -24.904
ATOM    363  C   MET A  35      43.458 -34.339 -25.878
ATOM    364  O   MET A  35      43.675 -34.604 -27.060
ATOM    365  CB  MET A  35      43.967 -30.421 -26.374
ATOM    366  N   VAL A  36      42.316 -34.803 -25.398
ATOM    367  CA  VAL A  36      41.496 -35.759 -26.065
ATOM    368  C   VAL A  36      40.583 -35.183 -27.091
ATOM    369  O   VAL A  36      39.521 -34.601 -26.870
ATOM    370  CB  VAL A  36      40.588 -36.874 -24.713
ATOM    371  N   GLY A  37      40.948 -35.307 -28.384
ATOM    372  CA  GLY A  37      40.523 -34.341 -29.386
ATOM    373  C   GLY A  37      39.245 -34.701 -30.080
ATOM    374  O   GLY A  37      38.148 -34.852 -29.542
ATOM    375  N   GLY A  38      39.252 -34.883 -31.404
ATOM    376  CA  GLY A  38      38.327 -34.409 -32.380
ATOM    377  C   GLY A  38      38.644 -34.886 -33.787
ATOM    378  O   GLY A  38      39.216 -34.297 -34.704
ATOM    379  N   VAL A  39      38.237 -36.108 -34.032
ATOM    380  CA  VAL A  39      38.652 -36.927 -35.186
ATOM    381  C   VAL A  39      37.611 -37.142 -36.226
ATOM    382  O   VAL A  39      37.732 -37.871 -37.210
ATOM    383  CB  VAL A  39      39.350 -38.621 -34.441
ATOM    384  N   VAL A  40      36.434 -36.547 -36.172
ATOM    385  CA  VAL A  40      35.326 -36.669 -37.085
ATOM    386  C   VAL A  40      34.677 -35.330 -37.446
ATOM    387  O   VAL A  40      34.155 -34.253 -37.736
ATOM    388  CB  VAL A  40      33.965 -37.892 -36.271
ATOM    389  N   ASP A   1      77.216 -21.798  12.350
ATOM    390  CA  ASP A   1      78.358 -20.873  12.115
ATOM    391  C   ASP A   1      78.859 -20.260  13.428
ATOM    392  O   ASP A   1      80.024 -20.089  13.786
ATOM    393  CB  ASP A   1      78.388 -20.295   9.667
ATOM    394  N   ALA A   2      77.896 -19.862  14.292
ATOM    395  CA  ALA A   2      78.329 -19.249  15.551
ATOM    396  C   ALA A   2      77.830 -19.972  16.740
ATOM    397  O   ALA A   2      76.819 -19.672  17.374
ATOM    398  CB  ALA A   2      77.990 -17.710  15.480
ATOM    399  N   GLU A   3      78.530 -21.048  17.177
ATOM    400  CA  GLU A   3      77.752 -22.097  17.901
ATOM    401  C   GLU A   3      77.719 -21.772  19.382
ATOM    402  O   GLU A   3      78.437 -21.004  20.023
ATOM    403  CB  GLU A   3      79.775 -24.567  17.696
ATOM    404  N   PHE A   4      76.766 -22.430  20.039
ATOM    405  CA  PHE A   4      75.981 -21.872  21.166
ATOM    406  C   PHE A   4      76.767 -21.931  22.446
ATOM    407  O   PHE A   4      76.648 -22.742  23.364
ATOM    408  CB  PHE A   4      74.346 -24.889  21.065
ATOM    409  N   ARG A   5      77.702 -20.976  22.580
ATOM    410  CA  ARG A   5      78.426 -20.816  23.807
ATOM    411  C   ARG A   5      78.797 -19.381  24.066
ATOM    412  O   ARG A   5      79.934 -18.953  24.261
ATOM    413  CB  ARG A   5      81.425 -24.515  23.286
ATOM    414  N   HIS A   6      77.855 -18.439  24.099
ATOM    415  CA  HIS A   6      78.178 -17.043  24.392
ATOM    416  C   HIS A   6      78.174 -16.849  25.921
ATOM    417  O   HIS A   6      78.982 -16.281  26.655
ATOM    418  CB  HIS A   6      77.614 -16.181  21.424
ATOM    419  N   ASP A   7      77.141 -17.380  26.514
ATOM    420  CA  ASP A   7      76.723 -17.085  27.889
ATOM    421  C   ASP A   7      77.505 -17.859  28.879
ATOM    422  O   ASP A   7      78.244 -17.407  29.754
ATOM    423  CB  ASP A   7      75.396 -14.947  27.903
ATOM    424  N   SER A   8      77.432 -19.158  28.854
ATOM    425  CA  SER A   8      78.334 -20.034  29.579
ATOM    426  C   SER A   8      79.090 -20.944  28.693
ATOM    427  O   SER A   8      78.973 -20.991  27.469
ATOM    428  CB  SER A   8      76.941 -21.258  30.359
ATOM    429  N   GLY A   9      79.982 -21.800  29.229
ATOM    430  CA  GLY A   9      80.517 -22.945  28.473
ATOM    431  C   GLY A   9      79.846 -24.193  28.991
ATOM    432  O   GLY A   9      78.765 -24.281  29.574
ATOM    433  N   TYR A  10      80.551 -25.328  28.766
ATOM    434  CA  TYR A  10      79.924 -26.675  28.885
ATOM    435  C   TYR A  10      79.895 -27.011  30.378
ATOM    436  O   TYR A  10      80.016 -26.244  31.333
ATOM    437  CB  TYR A  10      80.987 -27.799  25.342
ATOM    438  N   GLU A  11      79.719 -28.272  30.720
ATOM    439  CA  GLU A  11      79.096 -28.642  32.023
ATOM    440  C   GLU A  11      80.008 -29.646  32.687
ATOM    441  O   GLU A  11      79.697 -30.735  33.169
ATOM    442  CB  GLU A  11      76.647 -30.391  30.889
ATOM    443  N   VAL A  12      81.282 -29.390  32.791
ATOM    444  CA  VAL A  12      82.241 -30.098  33.573
ATOM    445  C   VAL A  12      82.738 -29.483  34.824
ATOM    446  O   VAL A  12      83.783 -29.753  35.416
ATOM    447  CB  VAL A  12      83.653 -30.900  32.460
ATOM    448  N   HIS A  13      81.994 -28.549  35.370
ATOM    449  CA  HIS A  13      82.357 -27.908  36.608
ATOM    450  C   HIS A  13      82.013 -28.725  37.832
ATOM    451  O   HIS A  13      82.789 -29.122  38.701
ATOM    452  CB  HIS A  13      84.540 -25.971  35.401
ATOM    453  N   HIS A  14      80.787 -29.092  38.067
ATOM    454  CA  HIS A  14      80.270 -29.937  39.145
ATOM    455  C   HIS A  14      80.515 -31.407  38.883
ATOM    456  O   HIS A  14      79.786 -32.188  38.271
ATOM    457  CB  HIS A  14      78.950 -27.473  40.568
ATOM    458  N   GLN A  15      81.676 -31.895  39.391
ATOM    459  CA  GLN A  15      81.672 -33.288  39.901
ATOM    460  C   GLN A  15      82.407 -33.416  41.183
ATOM    461  O   GLN A  15      83.628 -33.328  41.322
ATOM    462  CB  GLN A  15      81.756 -35.300  37.239
ATOM    463  N   LYS A  16      81.798 -33.640  42.314
ATOM    464  CA  LYS A  16      82.280 -33.223  43.648
ATOM    465  C   LYS A  16      82.075 -34.421  44.586
ATOM    466  O   LYS A  16      81.009 -34.871  45.006
ATOM    467  CB  LYS A  16      79.411 -31.153  44.251
ATOM    468  N   LEU A  17      83.154 -35.079  45.017
ATOM    469  CA  LEU A  17      83.048 -36.226  45.876
ATOM    470  C   LEU A  17      83.823 -35.949  47.160
ATOM    471  O   LEU A  17      84.684 -36.628  47.720
ATOM    472  CB  LEU A  17      83.991 -38.262  44.468
ATOM    473  N   VAL A  18      83.523 -34.824  47.745
ATOM    474  CA  VAL A  18      84.057 -34.222  48.924
ATOM    475  C   VAL A  18      83.166 -34.252  50.118
ATOM    476  O   VAL A  18      83.486 -34.216  51.306
ATOM    477  CB  VAL A  18      84.953 -32.528  48.505
ATOM    478  N   PHE A  19      81.888 -34.324  49.868
ATOM    479  CA  PHE A  19      80.801 -34.796  50.685
ATOM    480  C   PHE A  19      79.878 -35.691  49.858
ATOM    481  O   PHE A  19      79.300 -35.460  48.796
ATOM    482  CB  PHE A  19      79.229 -31.783  50.091
ATOM    483  N   PHE A  20      79.684 -36.879  50.372
ATOM    484  CA  PHE A  20      78.633 -37.832  49.921
ATOM    485  C   PHE A  20      77.827 -38.226  51.102
ATOM    486  O   PHE A  20      76.603 -38.351  51.160
ATOM    487  CB  PHE A  20      81.256 -40.059  49.760
ATOM    488  N   ALA A  21      78.523 -38.465  52.213
ATOM    489  CA  ALA A  21      77.903 -38.841  53.453
ATOM    490  C   ALA A  21      78.600 -38.097  54.577
ATOM    491  O   ALA A  21      78.744 -38.468  55.742
ATOM    492  CB  ALA A  21      77.944 -40.431  53.716
ATOM    493  N   GLU A  22      79.128 -36.915  54.325
ATOM    494  CA  GLU A  22      79.406 -36.010  55.424
ATOM    495  C   GLU A  22      78.712 -34.690  55.233
ATOM    496  O   GLU A  22      79.227 -33.578  55.122
ATOM    497  CB  GLU A  22      82.531 -35.437  55.346
ATOM    498  N   ASP A  23      77.366 -34.775  55.183
ATOM    499  CA  ASP A  23      76.462 -33.827  54.590
ATOM    500  C   ASP A  23      76.575 -32.406  54.975
ATOM    501  O   ASP A  23      76.406 -31.962  56.110
ATOM    502  CB  ASP A  23      74.514 -35.201  53.691
ATOM    503  N   VAL A  24      76.879 -31.489  54.071
ATOM    504  CA  VAL A  24      77.149 -30.101  54.466
ATOM    505  C   VAL A  24      76.090 -29.124  54.062
ATOM    506  O   VAL A  24      75.583 -28.246  54.760
ATOM    507  CB  VAL A  24      78.976 -29.742  53.664
ATOM    508  N   GLY A  25      75.665 -29.243  52.787
ATOM    509  CA  GLY A  25      74.540 -28.510  52.203
ATOM    510  C   GLY A  25      73.637 -29.305  51.339
ATOM    511  O   GLY A  25      73.619 -29.251  50.109
ATOM    512  N   SER A  26      72.755 -30.161  51.813
ATOM    513  CA  SER A  26      71.413 -30.457  51.307
ATOM    514  C   SER A  26      70.343 -29.894  52.244
ATOM    515  O   SER A  26      69.128 -29.838  52.058
ATOM    516  CB  SER A  26      71.289 -32.376  51.381
ATOM    517  N   ASN A  27      70.793 -29.401  53.414
ATOM    518  CA  ASN A  27      69.959 -28.898  54.478
ATOM    519  C   ASN A  27      70.229 -27.465  54.880
ATOM    520  O   ASN A  27      71.256 -26.989  55.364
ATOM    521  CB  ASN A  27      70.904 -30.454  56.208
ATOM    522  N   LYS A  28      69.207 -26.632  54.674
ATOM    523  CA  LYS A  28      69.164 -25.258  55.212
ATOM    524  C   LYS A  28      67.762 -24.857  55.521
ATOM    525  O   LYS A  28      66.842 -25.604  55.853
ATOM    526  CB  LYS A  28      70.288 -23.387  52.357
ATOM    527  N   GLY A  29      67.411 -23.605  55.451
ATOM    528  CA  GLY A  29      66.073 -23.104  55.674
ATOM    529  C   GLY A  29      66.013 -21.909  56.604
ATOM    530  O   GLY A  29      65.659 -20.759  56.342
ATOM    531  N   ALA A  30      66.398 -22.158  57.862
ATOM    532  CA  ALA A  30      66.252 -21.219  58.944
ATOM    533  C   ALA A  30      67.389 -20.280  59.110
ATOM    534  O   ALA A  30      68.317 -20.437  59.903
ATOM    535  CB  ALA A  30      65.807 -22.016  60.255
ATOM    536  N   ILE A  31      67.504 -19.169  58.405
ATOM    537  CA  ILE A  31      68.062 -17.900  58.844
ATOM    538  C   ILE A  31      67.042 -16.788  58.547
ATOM    539  O   ILE A  31      66.982 -15.648  59.009
ATOM    540  CB  ILE A  31      70.076 -17.791  57.454
ATOM    541  N   ILE A  32      66.094 -17.051  57.694
ATOM    542  CA  ILE A  32      64.981 -16.112  57.467
ATOM    543  C   ILE A  32      63.778 -16.507  58.257
ATOM    544  O   ILE A  32      63.002 -17.419  57.973
ATOM    545  CB  ILE A  32      64.817 -16.408  55.075
ATOM    546  N   GLY A  33      63.444 -15.881  59.366
ATOM    547  CA  GLY A  33      62.091 -15.908  59.924
ATOM    548  C   GLY A  33      62.199 -16.239  61.420
ATOM    549  O   GLY A  33      62.266 -15.483  62.389
ATOM    550  N   LEU A  34      62.224 -17.516  61.701
ATOM    551  CA  LEU A  34      61.690 -18.125  62.926
ATOM    552  C   LEU A  34      62.857 -18.770  63.644
ATOM    553  O   LEU A  34      64.088 -18.783  63.641
ATOM    554  CB  LEU A  34      59.981 -19.951  62.223
ATOM    555  N   MET A  35      63.439 -18.128  64.644
ATOM    556  CA  MET A  35      64.018 -18.873  65.751
ATOM    557  C   MET A  35      63.505 -18.345  67.050
ATOM    558  O   MET A  35      62.274 -18.331  67.055
ATOM    559  CB  MET A  35      66.996 -17.232  65.495
ATOM    560  N   VAL A  36      62.895 -19.236  67.843
ATOM    561  CA  VAL A  36      62.482 -18.920  69.229
ATOM    562  C   VAL A  36      63.133 -19.895  70.153
ATOM    563  O   VAL A  36      61.902 -19.905  70.160
ATOM    564  CB  VAL A  36      60.509 -18.892  69.106
ATOM    565  N   GLY A  37      64.432 -19.832  70.341
ATOM    566  CA  GLY A  37      65.198 -20.949  70.813
ATOM    567  C   GLY A  37      65.253 -21.037  72.334
ATOM    568  O   GLY A  37      64.598 -20.437  73.186
ATOM    569  N   GLY A  38      66.179 -21.922  72.722
ATOM    570  CA  GLY A  38      66.207 -22.663  73.946
ATOM    571  C   GLY A  38      66.081 -24.161  73.795
ATOM    572  O   GLY A  38      66.839 -24.891  73.156
ATOM    573  N   VAL A  39      65.078 -24.812  74.384
ATOM    574  CA  VAL A  39      65.159 -26.222  74.586
ATOM    575  C   VAL A  39      64.485 -27.011  73.497
ATOM    576  O   VAL A  39      63.373 -26.811  73.007
ATOM    577  CB  VAL A  39      64.511 -26.598  76.481
ATOM    578  N   VAL A  40      65.222 -28.054  73.029
ATOM    579  CA  VAL A  40      64.594 -28.851  71.943
ATOM    580  C   VAL A  40      63.863 -30.079  72.466
ATOM    581  O   VAL A  40      63.271 -31.072  72.890
ATOM    582  CB  VAL A  40      66.010 -29.195  70.619
ATOM    583  N   ASP B   1      32.777 -25.510  78.114
ATOM    584  CA  ASP B   1      33.754 -26.116  77.224
ATOM    585  C   ASP B   1      35.067 -26.425  77.862
ATOM    586  O   ASP B   1      35.262 -26.627  79.061
ATOM    587  CB  ASP B   1      32.915 -26.101  74.927
ATOM    588  N   ALA B   2      36.158 -26.506  77.134
ATOM    589  CA  ALA B   2      37.316 -27.355  77.491
ATOM    590  C   ALA B   2      38.166 -26.682  78.593
ATOM    591  O   ALA B   2      38.722 -27.153  79.586
ATOM    592  CB  ALA B   2      38.197 -27.470  76.186
ATOM    593  N   GLU B   3      38.260 -25.368  78.342
ATOM    594  CA  GLU B   3      38.784 -24.409  79.353
ATOM    595  C   GLU B   3      37.889 -23.181  79.279
ATOM    596  O   GLU B   3      37.391 -22.637  78.294
ATOM    597  CB  GLU B   3      41.647 -23.775  78.321
ATOM    598  N   PHE B   4      37.644 -22.665  80.493
ATOM    599  CA  PHE B   4      37.087 -21.367  80.800
ATOM    600  C   PHE B   4      38.110 -20.304  80.896
ATOM    601  O   PHE B   4      38.828 -20.103  81.876
ATOM    602  CB  PHE B   4      36.564 -22.517  84.028
ATOM    603  N   ARG B   5      38.346 -19.462  79.921
ATOM    604  CA  ARG B   5      39.058 -18.208  80.203
ATOM    605  C   ARG B   5      40.404 -18.122  79.565
ATOM    606  O   ARG B   5      41.487 -18.158  80.149
ATOM    607  CB  ARG B   5      35.622 -15.788  82.374
ATOM    608  N   HIS B   6      40.495 -17.995  78.251
ATOM    609  CA  HIS B   6      41.784 -17.598  77.642
ATOM    610  C   HIS B   6      41.705 -16.107  77.284
ATOM    611  O   HIS B   6      41.091 -15.214  77.868
ATOM    612  CB  HIS B   6      42.951 -20.551  77.836
ATOM    613  N   ASP B   7      42.366 -15.696  76.220
ATOM    614  CA  ASP B   7      42.142 -14.419  75.489
ATOM    615  C   ASP B   7      41.541 -14.737  74.178
ATOM    616  O   ASP B   7      41.745 -15.740  73.495
ATOM    617  CB  ASP B   7      43.205 -12.590  76.781
ATOM    618  N   SER B   8      40.700 -13.876  73.671
ATOM    619  CA  SER B   8      39.800 -14.173  72.565
ATOM    620  C   SER B   8      39.638 -12.954  71.720
ATOM    621  O   SER B   8      38.863 -12.021  71.931
ATOM    622  CB  SER B   8      38.110 -14.649  73.442
ATOM    623  N   GLY B   9      40.373 -12.815  70.630
ATOM    624  CA  GLY B   9      40.674 -11.521  70.008
ATOM    625  C   GLY B   9      41.967 -11.605  69.175
ATOM    626  O   GLY B   9      42.773 -12.531  69.080
ATOM    627  N   TYR B  10      42.246 -10.524  68.461
ATOM    628  CA  TYR B  10      42.833 -10.456  67.149
ATOM    629  C   TYR B  10      44.282 -10.804  67.205
ATOM    630  O   TYR B  10      44.756 -11.939  67.264
ATOM    631  CB  TYR B  10      39.680  -8.491  66.011
ATOM    632  N   GLU B  11      45.182  -9.840  67.191
ATOM    633  CA  GLU B  11      46.619 -10.167  67.427
ATOM    634  C   GLU B  11      47.365  -9.091  68.105
ATOM    635  O   GLU B  11      48.495  -8.715  67.796
ATOM    636  CB  GLU B  11      47.875 -10.986  64.703
ATOM    637  N   VAL B  12      46.894  -8.418  69.116
ATOM    638  CA  VAL B  12      47.626  -7.769  70.198
ATOM    639  C   VAL B  12      47.374  -8.441  71.533
ATOM    640  O   VAL B  12      46.280  -8.611  72.070
ATOM    641  CB  VAL B  12      47.185  -5.805  70.153
ATOM    642  N   HIS B  13      48.421  -8.910  72.230
ATOM    643  CA  HIS B  13      48.239  -9.373  73.577
ATOM    644  C   HIS B  13      48.500  -8.273  74.562
ATOM    645  O   HIS B  13      48.409  -7.059  74.376
ATOM    646  CB  HIS B  13      48.736 -12.338  72.729
ATOM    647  N   HIS B  14      48.870  -8.634  75.772
ATOM    648  CA  HIS B  14      48.796  -7.787  76.923
ATOM    649  C   HIS B  14      50.103  -7.326  77.443
ATOM    650  O   HIS B  14      50.275  -6.551  78.383
ATOM    651  CB  HIS B  14      45.872  -8.660  77.678
ATOM    652  N   GLN B  15      51.201  -7.804  76.824
ATOM    653  CA  GLN B  15      52.587  -7.537  77.187
ATOM    654  C   GLN B  15      53.262  -6.445  76.396
ATOM    655  O   GLN B  15      53.078  -5.230  76.459
ATOM    656  CB  GLN B  15      52.991  -8.618  80.312
ATOM    657  N   LYS B  16      54.175  -6.915  75.523
ATOM    658  CA  LYS B  16      54.592  -6.295  74.294
ATOM    659  C   LYS B  16      55.525  -7.128  73.421
ATOM    660  O   LYS B  16      55.956  -6.832  72.306
ATOM    661  CB  LYS B  16      56.370  -3.443  75.533
ATOM    662  N   LEU B  17      55.942  -8.317  73.887
ATOM    663  CA  LEU B  17      57.021  -9.132  73.284
ATOM    664  C   LEU B  17      56.564 -10.590  73.171
ATOM    665  O   LEU B  17      56.824 -11.565  73.876
ATOM    666  CB  LEU B  17      58.933  -8.783  75.124
ATOM    667  N   VAL B  18      55.753 -10.727  72.102
ATOM    668  CA  VAL B  18      55.558 -11.913  71.310
ATOM    669  C   VAL B  18      56.034 -11.876  69.895
ATOM    670  O   VAL B  18      55.337 -11.830  68.881
ATOM    671  CB  VAL B  18      53.599 -12.382  71.473
ATOM    672  N   PHE B  19      57.351 -11.895  69.703
ATOM    673  CA  PHE B  19      57.913 -12.223  68.392
ATOM    674  C   PHE B  19      58.826 -13.393  68.532
ATOM    675  O   PHE B  19      58.834 -14.239  69.427
ATOM    676  CB  PHE B  19      59.888  -9.494  68.832
ATOM    677  N   PHE B  20      59.730 -13.473  67.521
ATOM    678  CA  PHE B  20      60.915 -14.324  67.577
ATOM    679  C   PHE B  20      62.164 -13.426  67.540
ATOM    680  O   PHE B  20      63.395 -13.412  67.546
ATOM    681  CB  PHE B  20      60.258 -14.927  64.253
ATOM    682  N   ALA B  21      63.200 -13.995  66.871
ATOM    683  CA  ALA B  21      64.529 -13.482  67.087
ATOM    684  C   ALA B  21      65.121 -12.837  65.860
ATOM    685  O   ALA B  21      66.162 -13.169  65.293
ATOM    686  CB  ALA B  21      65.516 -14.650  67.538
ATOM    687  N   GLU B  22      64.442 -11.789  65.325
ATOM    688  CA  GLU B  22      65.166 -10.865  64.477
ATOM    689  C   GLU B  22      64.411  -9.596  64.221
ATOM    690  O   GLU B  22      63.424  -9.472  63.495
ATOM    691  CB  GLU B  22      65.432 -12.455  61.697
ATOM    692  N   ASP B  23      64.832  -8.474  64.833
ATOM    693  CA  ASP B  23      64.820  -7.185  64.093
ATOM    694  C   ASP B  23      66.167  -6.553  64.151
ATOM    695  O   ASP B  23      66.818  -6.325  65.171
ATOM    696  CB  ASP B  23      62.456  -6.345  64.324
ATOM    697  N   VAL B  24      66.764  -6.184  63.031
ATOM    698  CA  VAL B  24      67.946  -5.340  63.065
ATOM    699  C   VAL B  24      67.683  -4.093  62.238
ATOM    700  O   VAL B  24      67.691  -4.086  63.469
ATOM    701  CB  VAL B  24      69.447  -6.454  62.266
ATOM    702  N   GLY B  25      66.517  -3.504  62.344
ATOM    703  CA  GLY B  25      66.217  -2.137  61.914
ATOM    704  C   GLY B  25      65.782  -2.012  60.490
ATOM    705  O   GLY B  25      65.898  -2.887  59.632
ATOM    706  N   SER B  26      65.214  -0.883  60.051
ATOM    707  CA  SER B  26      64.775  -0.629  58.706
ATOM    708  C   SER B  26      64.699   0.775  58.247
ATOM    709  O   SER B  26      64.740   1.172  57.083
ATOM    710  CB  SER B  26      62.917  -1.311  58.863
ATOM    711  N   ASN B  27      64.576   1.719  59.137
ATOM    712  CA  ASN B  27      64.361   3.128  58.835
ATOM    713  C   ASN B  27      65.334   4.019  59.610
ATOM    714  O   ASN B  27      65.484   4.099  60.829
ATOM    715  CB  ASN B  27      62.144   3.318  60.094
ATOM    716  N   LYS B  28      66.126   4.815  58.915
ATOM    717  CA  LYS B  28      67.120   5.695  59.445
ATOM    718  C   LYS B  28      67.020   7.106  58.981
ATOM    719  O   LYS B  28      67.813   8.003  59.268
ATOM    720  CB  LYS B  28      70.111   4.168  58.474
ATOM    721  N   GLY B  29      66.003   7.482  58.187
ATOM    722  CA  GLY B  29      66.241   8.486  57.109
ATOM    723  C   GLY B  29      66.217   9.892  57.674
ATOM    724  O   GLY B  29      65.793  10.297  58.756
ATOM    725  N   ALA B  30      66.746  10.768  56.826
ATOM    726  CA  ALA B  30      66.930  12.203  57.108
ATOM    727  C   ALA B  30      65.773  13.007  56.516
ATOM    728  O   ALA B  30      64.988  12.675  55.629
ATOM    729  CB  ALA B  30      68.304  12.665  56.520
ATOM    730  N   ILE B  31      65.583  14.221  57.017
ATOM    731  CA  ILE B  31      64.292  14.857  57.124
ATOM    732  C   ILE B  31      63.842  15.622  55.937
ATOM    733  O   ILE B  31      64.186  16.758  55.609
ATOM    734  CB  ILE B  31      64.419  15.846  59.249
ATOM    735  N   ILE B  32      62.986  15.053  55.136
ATOM    736  CA  ILE B  32      61.844  15.594  54.429
ATOM    737  C   ILE B  32      60.763  14.558  54.257
ATOM    738  O   ILE B  32      59.919  14.479  53.364
ATOM    739  CB  ILE B  32      62.779  16.189  52.325
ATOM    740  N   GLY B  33      60.719  13.619  55.181
ATOM    741  CA  GLY B  33      59.588  12.785  55.480
ATOM    742  C   GLY B  33      58.722  13.208  56.641
ATOM    743  O   GLY B  33      57.731  13.937  56.591
ATOM    744  N   LEU B  34      59.053  12.750  57.861
ATOM    745  CA  LEU B  34      58.214  13.102  59.037
ATOM    746  C   LEU B  34      58.570  14.483  59.541
ATOM    747  O   LEU B  34      59.671  14.855  59.948
ATOM    748  CB  LEU B  34      58.420  11.125  60.689
ATOM    749  N   MET B  35      57.659  15.436  59.576
ATOM    750  CA  MET B  35      57.580  16.527  60.529
ATOM    751  C   MET B  35      56.160  16.681  61.023
ATOM    752  O   MET B  35      55.146  16.158  60.560
ATOM    753  CB  MET B  35      58.142  19.069  58.356
ATOM    754  N   VAL B  36      55.970  17.470  62.077
ATOM    755  CA  VAL B  36      54.616  17.713  62.602
ATOM    756  C   VAL B  36      54.019  18.909  61.954
ATOM    757  O   VAL B  36      53.992  20.047  62.422
ATOM    758  CB  VAL B  36      54.938  17.958  64.557
ATOM    759  N   GLY B  37      53.455  18.725  60.740
ATOM    760  CA  GLY B  37      53.304  19.829  59.799
ATOM    761  C   GLY B  37      54.205  19.576  58.617
ATOM    762  O   GLY B  37      55.092  20.316  58.192
ATOM    763  N   GLY B  38      54.019  18.417  57.957
ATOM    764  CA  GLY B  38      54.681  18.011  56.723
ATOM    765  C   GLY B  38      53.867  18.352  55.478
ATOM    766  O   GLY B  38      52.656  18.560  55.417
ATOM    767  N   VAL B  39      54.495  18.446  54.307
ATOM    768  CA  VAL B  39      53.814  18.766  53.066
ATOM    769  C   VAL B  39      53.963  17.643  52.083
ATOM    770  O   VAL B  39      53.134  17.297  51.241
ATOM    771  CB  VAL B  39      54.624  20.468  52.403
ATOM    772  N   VAL B  40      55.054  16.912  52.054
ATOM    773  CA  VAL B  40      55.152  15.485  51.822
ATOM    774  C   VAL B  40      55.735  14.704  53.002
ATOM    775  O   VAL B  40      56.204  14.075  53.950
ATOM    776  CB  VAL B  40      56.043  15.228  50.065
ATOM    777  N   ASP B   1     -44.650  -4.484 -22.602
ATOM    778  CA  ASP B   1     -44.884  -5.915 -22.826
ATOM    779  C   ASP B   1     -45.931  -6.540 -21.976
ATOM    780  O   ASP B   1     -46.546  -5.988 -21.063
ATOM    781  CB  ASP B   1     -42.874  -6.743 -24.012
ATOM    782  N   ALA B   2     -46.245  -7.822 -22.215
ATOM    783  CA  ALA B   2     -46.684  -8.666 -21.078
ATOM    784  C   ALA B   2     -45.785  -9.812 -20.769
ATOM    785  O   ALA B   2     -45.048 -10.418 -21.547
ATOM    786  CB  ALA B   2     -48.218  -9.033 -21.160
ATOM    787  N   GLU B   3     -45.797 -10.208 -19.500
ATOM    788  CA  GLU B   3     -45.282 -11.480 -18.993
ATOM    789  C   GLU B   3     -46.087 -12.064 -17.896
ATOM    790  O   GLU B   3     -45.814 -11.959 -16.700
ATOM    791  CB  GLU B   3     -42.544 -10.512 -17.561
ATOM    792  N   PHE B   4     -47.195 -12.765 -18.126
ATOM    793  CA  PHE B   4     -48.352 -12.881 -17.299
ATOM    794  C   PHE B   4     -48.413 -14.043 -16.362
ATOM    795  O   PHE B   4     -48.531 -15.234 -16.648
ATOM    796  CB  PHE B   4     -50.154 -13.905 -20.081
ATOM    797  N   ARG B   5     -48.330 -13.768 -15.078
ATOM    798  CA  ARG B   5     -48.919 -14.521 -13.989
ATOM    799  C   ARG B   5     -47.901 -15.443 -13.283
ATOM    800  O   ARG B   5     -47.654 -15.557 -12.083
ATOM    801  CB  ARG B   5     -53.373 -13.140 -14.254
ATOM    802  N   HIS B   6     -47.199 -16.219 -14.114
ATOM    803  CA  HIS B   6     -46.125 -17.104 -13.675
ATOM    804  C   HIS B   6     -44.873 -16.252 -13.478
ATOM    805  O   HIS B   6     -44.794 -15.038 -13.289
ATOM    806  CB  HIS B   6     -47.917 -19.606 -14.343
ATOM    807  N   ASP B   7     -43.717 -16.884 -13.511
ATOM    808  CA  ASP B   7     -42.420 -16.317 -13.066
ATOM    809  C   ASP B   7     -42.009 -15.246 -14.040
ATOM    810  O   ASP B   7     -41.664 -15.391 -15.213
ATOM    811  CB  ASP B   7     -41.392 -18.013 -11.581
ATOM    812  N   SER B   8     -42.029 -13.994 -13.548
ATOM    813  CA  SER B   8     -41.841 -12.869 -14.505
ATOM    814  C   SER B   8     -40.455 -12.326 -14.243
ATOM    815  O   SER B   8     -40.026 -11.805 -13.212
ATOM    816  CB  SER B   8     -43.185 -11.598 -13.863
ATOM    817  N   GLY B   9     -39.588 -12.414 -15.231
ATOM    818  CA  GLY B   9     -38.457 -11.566 -15.442
ATOM    819  C   GLY B   9     -37.180 -12.278 -15.202
ATOM    820  O   GLY B   9     -37.023 -13.352 -14.620
ATOM    821  N   TYR B  10     -36.087 -11.732 -15.644
ATOM    822  CA  TYR B  10     -34.699 -12.126 -15.368
ATOM    823  C   TYR B  10     -33.972 -11.171 -14.419
ATOM    824  O   TYR B  10     -33.728 -11.300 -13.219
ATOM    825  CB  TYR B  10     -34.706 -14.203 -18.648
ATOM    826  N   GLU B  11     -33.557 -10.054 -14.997
ATOM    827  CA  GLU B  11     -32.702  -9.028 -14.448
ATOM    828  C   GLU B  11     -33.239  -7.654 -14.520
ATOM    829  O   GLU B  11     -34.409  -7.343 -14.745
ATOM    830  CB  GLU B  11     -29.979  -9.503 -15.941
ATOM    831  N   VAL B  12     -32.390  -6.647 -14.326
ATOM    832  CA  VAL B  12     -32.581  -5.252 -14.807
ATOM    833  C   VAL B  12     -31.379  -4.988 -15.731
ATOM    834  O   VAL B  12     -30.233  -5.429 -15.641
ATOM    835  CB  VAL B  12     -32.584  -4.168 -13.172
ATOM    836  N   HIS B  13     -31.646  -4.160 -16.769
ATOM    837  CA  HIS B  13     -30.578  -3.661 -17.667
ATOM    838  C   HIS B  13     -30.339  -2.213 -17.265
ATOM    839  O   HIS B  13     -31.075  -1.426 -16.670
ATOM    840  CB  HIS B  13     -31.269  -6.001 -19.740
ATOM    841  N   HIS B  14     -29.158  -1.773 -17.624
ATOM    842  CA  HIS B  14     -28.571  -0.595 -16.992
ATOM    843  C   HIS B  14     -28.814   0.630 -17.832
ATOM    844  O   HIS B  14     -29.544   1.581 -17.553
ATOM    845  CB  HIS B  14     -27.074  -2.080 -14.718
ATOM    846  N   GLN B  15     -28.212   0.755 -18.995
ATOM    847  CA  GLN B  15     -28.574   1.646 -20.106
ATOM    848  C   GLN B  15     -29.523   0.927 -21.023
ATOM    849  O   GLN B  15     -30.055  -0.165 -20.822
ATOM    850  CB  GLN B  15     -25.599   3.256 -20.790
ATOM    851  N   LYS B  16     -29.871   1.438 -22.167
ATOM    852  CA  LYS B  16     -31.044   0.981 -22.946
ATOM    853  C   LYS B  16     -30.531   0.096 -24.069
ATOM    854  O   LYS B  16     -29.600  -0.707 -24.017
ATOM    855  CB  LYS B  16     -32.253   4.065 -24.100
ATOM    856  N   LEU B  17     -31.103   0.147 -25.251
ATOM    857  CA  LEU B  17     -31.228  -1.053 -26.075
ATOM    858  C   LEU B  17     -30.486  -0.981 -27.388
ATOM    859  O   LEU B  17     -29.939   0.004 -27.884
ATOM    860  CB  LEU B  17     -33.770  -1.479 -26.259
ATOM    861  N   VAL B  18     -30.402  -2.092 -28.104
ATOM    862  CA  VAL B  18     -29.648  -2.244 -29.335
ATOM    863  C   VAL B  18     -30.460  -2.362 -30.568
ATOM    864  O   VAL B  18     -30.037  -2.240 -31.717
ATOM    865  CB  VAL B  18     -28.454  -3.875 -29.020
ATOM    866  N   PHE B  19     -31.753  -2.618 -30.487
ATOM    867  CA  PHE B  19     -32.776  -2.517 -31.479
ATOM    868  C   PHE B  19     -34.164  -2.245 -30.876
ATOM    869  O   PHE B  19     -34.533  -2.421 -29.715
ATOM    870  CB  PHE B  19     -32.816  -5.910 -31.892
ATOM    871  N   PHE B  20     -35.106  -1.760 -31.675
ATOM    872  CA  PHE B  20     -36.034  -0.645 -31.328
ATOM    873  C   PHE B  20     -37.437  -0.950 -31.729
ATOM    874  O   PHE B  20     -37.819  -1.423 -32.800
ATOM    875  CB  PHE B  20     -34.758   1.177 -33.829
ATOM    876  N   ALA B  21     -38.399  -0.708 -30.890
ATOM    877  CA  ALA B  21     -39.797  -1.069 -30.912
ATOM    878  C   ALA B  21     -40.661  -0.102 -31.667
ATOM    879  O   ALA B  21     -41.828  -0.271 -32.021
ATOM    880  CB  ALA B  21     -40.305  -1.151 -29.377
ATOM    881  N   GLU B  22     -40.064   1.077 -31.980
ATOM    882  CA  GLU B  22     -40.922   2.294 -32.013
ATOM    883  C   GLU B  22     -41.154   2.835 -33.386
ATOM    884  O   GLU B  22     -40.329   3.293 -34.177
ATOM    885  CB  GLU B  22     -39.193   4.386 -30.237
ATOM    886  N   ASP B  23     -42.392   2.817 -33.795
ATOM    887  CA  ASP B  23     -42.728   3.070 -35.226
ATOM    888  C   ASP B  23     -42.488   4.519 -35.601
ATOM    889  O   ASP B  23     -42.507   5.513 -34.875
ATOM    890  CB  ASP B  23     -43.613   0.992 -36.163
ATOM    891  N   VAL B  24     -42.223   4.704 -36.896
ATOM    892  CA  VAL B  24     -42.363   5.933 -37.608
ATOM    893  C   VAL B  24     -43.634   6.093 -38.361
ATOM    894  O   VAL B  24     -44.031   5.429 -39.319
ATOM    895  CB  VAL B  24     -40.738   6.264 -38.695
ATOM    896  N   GLY B  25     -44.416   7.069 -37.934
ATOM    897  CA  GLY B  25     -45.415   7.673 -38.828
ATOM    898  C   GLY B  25     -45.907   8.990 -38.230
ATOM    899  O   GLY B  25     -46.986   9.219 -37.685
ATOM    900  N   SER B  26     -45.097  10.032 -38.292
ATOM    901  CA  SER B  26     -45.461  11.432 -38.217
ATOM    902  C   SER B  26     -44.639  12.339 -39.105
ATOM    903  O   SER B  26     -43.438  12.589 -39.009
ATOM    904  CB  SER B  26     -45.023  11.942 -36.402
ATOM    905  N   ASN B  27     -45.301  12.936 -40.113
ATOM    906  CA  ASN B  27     -44.552  13.641 -41.142
ATOM    907  C   ASN B  27     -44.380  15.094 -40.834
ATOM    908  O   ASN B  27     -45.263  15.934 -40.657
ATOM    909  CB  ASN B  27     -46.410  13.507 -42.881
ATOM    910  N   LYS B  28     -43.074  15.467 -40.753
ATOM    911  CA  LYS B  28     -42.670  16.880 -40.543
ATOM    912  C   LYS B  28     -41.793  17.434 -41.629
ATOM    913  O   LYS B  28     -42.105  18.157 -42.575
ATOM    914  CB  LYS B  28     -41.118  16.772 -37.412
ATOM    915  N   GLY B  29     -40.537  17.110 -41.563
ATOM    916  CA  GLY B  29     -39.496  17.625 -42.433
ATOM    917  C   GLY B  29     -38.196  16.888 -42.137
ATOM    918  O   GLY B  29     -37.180  17.362 -41.629
ATOM    919  N   ALA B  30     -38.114  15.583 -42.451
ATOM    920  CA  ALA B  30     -36.928  14.795 -42.664
ATOM    921  C   ALA B  30     -36.653  14.461 -44.077
ATOM    922  O   ALA B  30     -36.765  13.338 -44.570
ATOM    923  CB  ALA B  30     -37.104  13.417 -41.817
ATOM    924  N   ILE B  31     -36.254  15.380 -44.942
ATOM    925  CA  ILE B  31     -36.113  15.065 -46.347
ATOM    926  C   ILE B  31     -34.804  15.480 -46.933
ATOM    927  O   ILE B  31     -34.550  16.561 -47.463
ATOM    928  CB  ILE B  31     -38.052  15.914 -47.422
ATOM    929  N   ILE B  32     -33.804  14.580 -46.874
ATOM    930  CA  ILE B  32     -32.620  14.649 -47.771
ATOM    931  C   ILE B  32     -32.164  13.238 -48.115
ATOM    932  O   ILE B  32     -32.313  12.213 -47.450
ATOM    933  CB  ILE B  32     -31.017  15.943 -46.562
ATOM    934  N   GLY B  33     -31.528  13.056 -49.257
ATOM    935  CA  GLY B  33     -30.912  11.776 -49.679
ATOM    936  C   GLY B  33     -31.290  11.390 -51.096
ATOM    937  O   GLY B  33     -32.295  11.685 -51.744
ATOM    938  N   LEU B  34     -30.384  10.626 -51.686
ATOM    939  CA  LEU B  34     -30.362  10.224 -53.111
ATOM    940  C   LEU B  34     -29.714   8.844 -53.302
ATOM    941  O   LEU B  34     -28.681   8.577 -53.916
ATOM    942  CB  LEU B  34     -29.349  12.212 -54.440
ATOM    943  N   MET B  35     -30.344   7.793 -52.735
ATOM    944  CA  MET B  35     -29.858   6.420 -52.795
ATOM    945  C   MET B  35     -29.563   5.877 -54.148
ATOM    946  O   MET B  35     -29.358   6.546 -55.161
ATOM    947  CB  MET B  35     -32.802   5.024 -51.708
ATOM    948  N   VAL B  36     -29.498   4.581 -54.362
ATOM    949  CA  VAL B  36     -28.916   4.099 -55.618
ATOM    950  C   VAL B  36     -29.940   3.407 -56.485
ATOM    951  O   VAL B  36     -30.260   3.677 -57.642
ATOM    952  CB  VAL B  36     -27.284   3.125 -55.116
ATOM    953  N   GLY B  37     -30.586   2.393 -55.979
ATOM    954  CA  GLY B  37     -31.948   1.952 -56.221
ATOM    955  C   GLY B  37     -31.905   0.608 -56.958
ATOM    956  O   GLY B  37     -32.361  -0.483 -56.618
ATOM    957  N   GLY B  38     -31.292   0.629 -58.119
ATOM    958  CA  GLY B  38     -31.477  -0.497 -59.058
ATOM    959  C   GLY B  38     -30.687  -0.150 -60.328
ATOM    960  O   GLY B  38     -29.854   0.738 -60.507
ATOM    961  N   VAL B  39     -30.974  -0.954 -61.365
ATOM    962  CA  VAL B  39     -30.412  -0.810 -62.678
ATOM    963  C   VAL B  39     -31.071   0.175 -63.582
ATOM    964  O   VAL B  39     -31.064   0.184 -62.351
ATOM    965  CB  VAL B  39     -30.039  -2.531 -63.528
ATOM    966  N   VAL B  40     -32.413   0.251 -63.498
ATOM    967  CA  VAL B  40     -33.196   1.135 -64.372
ATOM    968  C   VAL B  40     -33.862   2.185 -63.495
ATOM    969  O   VAL B  40     -34.401   3.034 -62.785
ATOM    970  CB  VAL B  40     -34.496  -0.102 -65.358
ATOM    971  N   ASP B   1      36.714 -49.039 -36.091
ATOM    972  CA  ASP B   1      37.390 -50.356 -36.003
ATOM    973  C   ASP B   1      38.616 -50.273 -35.161
ATOM    974  O   ASP B   1      38.794 -49.510 -34.211
ATOM    975  CB  ASP B   1      35.480 -52.034 -36.067
ATOM    976  N   ALA B   2      39.633 -51.084 -35.431
ATOM    977  CA  ALA B   2      40.918 -50.894 -34.826
ATOM    978  C   ALA B   2      41.848 -49.987 -35.565
ATOM    979  O   ALA B   2      42.742 -50.308 -36.348
ATOM    980  CB  ALA B   2      41.668 -52.299 -34.515
ATOM    981  N   GLU B   3      41.652 -48.676 -35.316
ATOM    982  CA  GLU B   3      42.350 -47.582 -35.964
ATOM    983  C   GLU B   3      43.805 -47.479 -35.623
ATOM    984  O   GLU B   3      44.499 -48.247 -34.956
ATOM    985  CB  GLU B   3      40.835 -45.189 -34.415
ATOM    986  N   PHE B   4      44.405 -46.431 -36.105
ATOM    987  CA  PHE B   4      45.873 -46.265 -36.100
ATOM    988  C   PHE B   4      46.350 -45.482 -34.899
ATOM    989  O   PHE B   4      45.848 -44.446 -34.464
ATOM    990  CB  PHE B   4      45.208 -43.741 -38.423
ATOM    991  N   ARG B   5      47.422 -45.931 -34.215
ATOM    992  CA  ARG B   5      48.334 -45.105 -33.433
ATOM    993  C   ARG B   5      49.787 -45.391 -33.748
ATOM    994  O   ARG B   5      50.421 -45.090 -34.759
ATOM    995  CB  ARG B   5      45.808 -44.223 -29.652
ATOM    996  N   HIS B   6      50.444 -46.056 -32.794
ATOM    997  CA  HIS B   6      51.873 -46.096 -32.588
ATOM    998  C   HIS B   6      52.598 -46.672 -33.758
ATOM    999  O   HIS B   6      53.483 -46.119 -34.412
ATOM   1000  CB  HIS B   6      51.834 -45.098 -29.607
ATOM   1001  N   ASP B   7      52.245 -47.924 -34.132
ATOM   1002  CA  ASP B   7      53.259 -48.934 -34.545
ATOM   1003  C   ASP B   7      53.663 -48.600 -35.943
ATOM   1004  O   ASP B   7      54.802 -48.685 -36.403
ATOM   1005  CB  ASP B   7      53.640 -50.562 -32.721
ATOM   1006  N   SER B   8      52.792 -48.172 -36.827
ATOM   1007  CA  SER B   8      52.751 -48.348 -38.256
ATOM   1008  C   SER B   8      53.230 -47.123 -39.003
ATOM   1009  O   SER B   8      53.744 -47.093 -40.121
ATOM   1010  CB  SER B   8      50.813 -48.449 -38.493
ATOM   1011  N   GLY B   9      53.128 -45.931 -38.482
ATOM   1012  CA  GLY B   9      53.927 -44.814 -39.034
ATOM   1013  C   GLY B   9      55.141 -44.469 -38.183
ATOM   1014  O   GLY B   9      56.245 -44.096 -38.579
ATOM   1015  N   TYR B  10      54.997 -44.582 -36.847
ATOM   1016  CA  TYR B  10      55.923 -43.827 -35.971
ATOM   1017  C   TYR B  10      57.226 -44.522 -35.859
ATOM   1018  O   TYR B  10      58.006 -44.726 -36.789
ATOM   1019  CB  TYR B  10      52.988 -41.560 -34.799
ATOM   1020  N   GLU B  11      57.674 -44.995 -34.730
ATOM   1021  CA  GLU B  11      59.033 -45.198 -34.346
ATOM   1022  C   GLU B  11      59.207 -46.589 -33.768
ATOM   1023  O   GLU B  11      59.984 -46.923 -32.873
ATOM   1024  CB  GLU B  11      59.872 -43.052 -32.230
ATOM   1025  N   VAL B  12      58.479 -47.590 -34.232
ATOM   1026  CA  VAL B  12      58.702 -49.001 -34.028
ATOM   1027  C   VAL B  12      59.364 -49.750 -35.145
ATOM   1028  O   VAL B  12      60.136 -50.706 -35.062
ATOM   1029  CB  VAL B  12      57.043 -49.772 -33.290
ATOM   1030  N   HIS B  13      59.045 -49.284 -36.368
ATOM   1031  CA  HIS B  13      59.755 -49.934 -37.499
ATOM   1032  C   HIS B  13      60.984 -49.113 -37.895
ATOM   1033  O   HIS B  13      61.282 -47.954 -37.608
ATOM   1034  CB  HIS B  13      57.267 -51.467 -38.521
ATOM   1035  N   HIS B  14      61.838 -49.749 -38.652
ATOM   1036  CA  HIS B  14      63.261 -49.638 -38.731
ATOM   1037  C   HIS B  14      63.755 -48.388 -39.393
ATOM   1038  O   HIS B  14      63.174 -47.308 -39.504
ATOM   1039  CB  HIS B  14      63.387 -52.850 -38.716
ATOM   1040  N   GLN B  15      64.959 -48.460 -39.919
ATOM   1041  CA  GLN B  15      65.447 -47.394 -40.793
ATOM   1042  C   GLN B  15      64.932 -47.427 -42.195
ATOM   1043  O   GLN B  15      64.925 -48.398 -42.951
ATOM   1044  CB  GLN B  15      68.778 -47.254 -40.079
ATOM   1045  N   LYS B  16      64.424 -46.335 -42.721
ATOM   1046  CA  LYS B  16      64.362 -46.002 -44.142
ATOM   1047  C   LYS B  16      65.305 -44.925 -44.548
ATOM   1048  O   LYS B  16      65.225 -43.717 -44.323
ATOM   1049  CB  LYS B  16      61.088 -44.558 -44.049
ATOM   1050  N   LEU B  17      66.346 -45.345 -45.232
ATOM   1051  CA  LEU B  17      67.644 -44.741 -45.331
ATOM   1052  C   LEU B  17      67.709 -43.507 -46.198
ATOM   1053  O   LEU B  17      68.281 -42.445 -45.956
ATOM   1054  CB  LEU B  17      69.293 -46.693 -45.948
ATOM   1055  N   VAL B  18      67.071 -43.576 -47.362
ATOM   1056  CA  VAL B  18      66.720 -42.417 -48.179
ATOM   1057  C   VAL B  18      65.310 -41.942 -48.022
ATOM   1058  O   VAL B  18      64.282 -42.619 -48.004
ATOM   1059  CB  VAL B  18      67.097 -42.931 -50.067
ATOM   1060  N   PHE B  19      65.159 -40.637 -47.887
ATOM   1061  CA  PHE B  19      63.849 -39.996 -48.078
ATOM   1062  C   PHE B  19      64.003 -38.469 -47.960
ATOM   1063  O   PHE B  19      64.398 -37.827 -46.986
ATOM   1064  CB  PHE B  19      63.265 -40.839 -44.751
ATOM   1065  N   PHE B  20      63.670 -37.736 -49.047
ATOM   1066  CA  PHE B  20      63.326 -36.328 -48.927
ATOM   1067  C   PHE B  20      62.130 -36.060 -49.820
ATOM   1068  O   PHE B  20      63.361 -36.048 -49.829
ATOM   1069  CB  PHE B  20      65.915 -35.749 -51.138
ATOM   1070  N   ALA B  21      61.172 -36.985 -49.881
ATOM   1071  CA  ALA B  21      59.875 -36.831 -50.552
ATOM   1072  C   ALA B  21      58.715 -37.469 -49.887
ATOM   1073  O   ALA B  21      57.654 -37.773 -50.433
ATOM   1074  CB  ALA B  21      59.954 -37.120 -52.104
ATOM   1075  N   GLU B  22      58.815 -37.744 -48.574
ATOM   1076  CA  GLU B  22      57.642 -37.811 -47.709
ATOM   1077  C   GLU B  22      57.802 -36.930 -46.499
ATOM   1078  O   GLU B  22      57.475 -37.199 -45.344
ATOM   1079  CB  GLU B  22      57.971 -40.873 -46.759
ATOM   1080  N   ASP B  23      58.364 -35.719 -46.712
ATOM   1081  CA  ASP B  23      58.335 -34.621 -45.782
ATOM   1082  C   ASP B  23      57.173 -33.674 -45.901
ATOM   1083  O   ASP B  23      56.605 -33.308 -46.930
ATOM   1084  CB  ASP B  23      60.359 -34.753 -44.344
ATOM   1085  N   VAL B  24      56.686 -33.162 -44.798
ATOM   1086  CA  VAL B  24      55.350 -32.495 -44.761
ATOM   1087  C   VAL B  24      55.470 -31.028 -45.182
ATOM   1088  O   VAL B  24      54.887 -30.466 -46.108
ATOM   1089  CB  VAL B  24      54.615 -32.845 -42.983
ATOM   1090  N   GLY B  25      56.286 -30.233 -44.497
ATOM   1091  CA  GLY B  25      57.103 -29.195 -45.164
ATOM   1092  C   GLY B  25      57.914 -28.412 -44.117
ATOM   1093  O   GLY B  25      57.978 -27.196 -43.934
ATOM   1094  N   SER B  26      58.643 -29.173 -43.301
ATOM   1095  CA  SER B  26      59.847 -28.726 -42.573
ATOM   1096  C   SER B  26      60.903 -29.828 -42.595
ATOM   1097  O   SER B  26      60.759 -31.043 -42.463
ATOM   1098  CB  SER B  26      59.111 -28.633 -40.752
ATOM   1099  N   ASN B  27      62.147 -29.347 -42.790
ATOM   1100  CA  ASN B  27      63.121 -30.325 -43.352
ATOM   1101  C   ASN B  27      64.103 -30.701 -42.306
ATOM   1102  O   ASN B  27      64.634 -29.912 -41.525
ATOM   1103  CB  ASN B  27      64.001 -28.927 -45.193
ATOM   1104  N   LYS B  28      64.482 -31.968 -42.144
ATOM   1105  CA  LYS B  28      65.544 -32.427 -41.264
ATOM   1106  C   LYS B  28      66.400 -33.439 -42.003
ATOM   1107  O   LYS B  28      66.584 -34.622 -41.718
ATOM   1108  CB  LYS B  28      63.383 -34.365 -39.113
ATOM   1109  N   GLY B  29      67.026 -32.963 -43.100
ATOM   1110  CA  GLY B  29      67.416 -33.789 -44.225
ATOM   1111  C   GLY B  29      68.934 -33.911 -44.226
ATOM   1112  O   GLY B  29      69.727 -33.659 -43.318
ATOM   1113  N   ALA B  30      69.495 -34.337 -45.322
ATOM   1114  CA  ALA B  30      70.886 -34.036 -45.745
ATOM   1115  C   ALA B  30      70.982 -33.305 -47.047
ATOM   1116  O   ALA B  30      71.264 -32.118 -47.210
ATOM   1117  CB  ALA B  30      71.654 -35.426 -45.673
ATOM   1118  N   ILE B  31      70.739 -33.995 -48.153
ATOM   1119  CA  ILE B  31      70.679 -33.540 -49.514
ATOM   1120  C   ILE B  31      69.259 -33.566 -50.024
ATOM   1121  O   ILE B  31      68.295 -34.216 -49.618
ATOM   1122  CB  ILE B  31      72.198 -35.002 -50.678
ATOM   1123  N   ILE B  32      69.056 -32.772 -51.045
ATOM   1124  CA  ILE B  32      67.832 -32.537 -51.775
ATOM   1125  C   ILE B  32      68.230 -32.301 -53.241
ATOM   1126  O   ILE B  32      69.123 -31.573 -53.676
ATOM   1127  CB  ILE B  32      67.113 -30.419 -50.862
ATOM   1128  N   GLY B  33      67.556 -32.940 -54.185
ATOM   1129  CA  GLY B  33      68.133 -33.499 -55.391
ATOM   1130  C   GLY B  33      67.141 -33.705 -56.536
ATOM   1131  O   GLY B  33      66.716 -32.895 -57.360
ATOM   1132  N   LEU B  34      66.702 -34.967 -56.606
ATOM   1133  CA  LEU B  34      65.843 -35.552 -57.595
ATOM   1134  C   LEU B  34      64.465 -35.732 -57.013
ATOM   1135  O   LEU B  34      64.178 -36.302 -55.961
ATOM   1136  CB  LEU B  34      67.029 -37.898 -57.945
ATOM   1137  N   MET B  35      63.438 -35.221 -57.708
ATOM   1138  CA  MET B  35      62.073 -35.614 -57.454
ATOM   1139  C   MET B  35      61.139 -35.594 -58.612
ATOM   1140  O   MET B  35      61.484 -35.542 -59.792
ATOM   1141  CB  MET B  35      61.222 -32.981 -55.570
ATOM   1142  N   VAL B  36      59.824 -35.630 -58.462
ATOM   1143  CA  VAL B  36      58.864 -35.564 -59.539
ATOM   1144  C   VAL B  36      58.385 -34.198 -59.883
ATOM   1145  O   VAL B  36      57.262 -33.756 -59.643
ATOM   1146  CB  VAL B  36      57.626 -37.092 -59.486
ATOM   1147  N   GLY B  37      59.180 -33.335 -60.500
ATOM   1148  CA  GLY B  37      58.950 -31.894 -60.470
ATOM   1149  C   GLY B  37      60.232 -31.097 -60.215
ATOM   1150  O   GLY B  37      61.404 -31.466 -60.138
ATOM   1151  N   GLY B  38      59.991 -29.821 -60.059
ATOM   1152  CA  GLY B  38      60.904 -28.686 -60.115
ATOM   1153  C   GLY B  38      61.087 -28.008 -58.798
ATOM   1154  O   GLY B  38      61.797 -28.355 -57.854
ATOM   1155  N   VAL B  39      60.377 -26.892 -58.671
ATOM   1156  CA  VAL B  39      60.464 -25.968 -57.503
ATOM   1157  C   VAL B  39      59.884 -26.599 -56.271
ATOM   1158  O   VAL B  39      60.379 -26.679 -55.146
ATOM   1159  CB  VAL B  39      59.885 -24.195 -58.104
ATOM   1160  N   VAL B  40      58.658 -27.126 -56.503
ATOM   1161  CA  VAL B  40      57.897 -27.907 -55.488
ATOM   1162  C   VAL B  40      58.296 -29.331 -55.439
ATOM   1163  O   VAL B  40      58.628 -30.516 -55.397
ATOM   1164  CB  VAL B  40      55.965 -27.571 -55.718
