# Supplementary material for: Molecular insights into the surface-catalyzed secondary nucleation of amyloid-β40 (Aβ40) by the peptide fragment Aβ16–22
Source: Sci Adv. 2019 Jun 21;5(6):eaav8216. doi: 10.1126/sciadv.aav8216 (PMC6588359; doi:10.1126/sciadv.aav8216)
Supplement: Data file S2 [file aav8216_Data_file_S2.pdb]

ATOM      1  N   ASP A   1      17.577 -37.168  40.091
ATOM      2  CA  ASP A   1      16.100 -37.270  40.243
ATOM      3  C   ASP A   1      15.680 -37.291  41.662
ATOM      4  O   ASP A   1      15.938 -38.188  42.464
ATOM      5  CB  ASP A   1      15.001 -37.191  38.058
ATOM      6  N   ALA A   2      14.972 -36.308  42.182
ATOM      7  CA  ALA A   2      14.599 -36.269  43.612
ATOM      8  C   ALA A   2      13.242 -35.699  43.776
ATOM      9  O   ALA A   2      12.497 -35.849  44.744
ATOM     10  CB  ALA A   2      15.664 -35.460  44.462
ATOM     11  N   GLU A   3      12.771 -34.952  42.785
ATOM     12  CA  GLU A   3      11.490 -34.201  42.886
ATOM     13  C   GLU A   3      10.687 -34.276  41.619
ATOM     14  O   GLU A   3       9.462 -34.226  41.517
ATOM     15  CB  GLU A   3      12.095 -31.263  43.702
ATOM     16  N   PHE A   4      11.392 -34.411  40.479
ATOM     17  CA  PHE A   4      10.695 -34.871  39.262
ATOM     18  C   PHE A   4      11.740 -35.459  38.348
ATOM     19  O   PHE A   4      12.936 -35.627  38.587
ATOM     20  CB  PHE A   4      10.194 -31.619  38.554
ATOM     21  N   ARG A   5      11.318 -35.842  37.141
ATOM     22  CA  ARG A   5      12.116 -35.667  35.892
ATOM     23  C   ARG A   5      12.509 -37.030  35.303
ATOM     24  O   ARG A   5      13.458 -37.741  35.634
ATOM     25  CB  ARG A   5      10.424 -31.593  34.569
ATOM     26  N   HIS A   6      11.721 -37.507  34.303
ATOM     27  CA  HIS A   6      12.161 -38.661  33.574
ATOM     28  C   HIS A   6      13.047 -38.321  32.369
ATOM     29  O   HIS A   6      14.058 -38.898  31.969
ATOM     30  CB  HIS A   6      10.529 -40.617  35.317
ATOM     31  N   ASP A   7      12.684 -37.267  31.659
ATOM     32  CA  ASP A   7      13.437 -36.695  30.576
ATOM     33  C   ASP A   7      14.447 -35.721  31.120
ATOM     34  O   ASP A   7      14.718 -35.460  32.292
ATOM     35  CB  ASP A   7      12.775 -37.566  28.380
ATOM     36  N   SER A   8      15.125 -35.070  30.223
ATOM     37  CA  SER A   8      16.101 -34.074  30.548
ATOM     38  C   SER A   8      15.594 -32.744  30.988
ATOM     39  O   SER A   8      15.569 -31.702  30.333
ATOM     40  CB  SER A   8      16.977 -33.827  28.766
ATOM     41  N   GLY A   9      15.118 -32.671  32.218
ATOM     42  CA  GLY A   9      14.432 -31.529  32.782
ATOM     43  C   GLY A   9      15.153 -30.707  33.776
ATOM     44  O   GLY A   9      14.819 -29.594  34.181
ATOM     45  N   TYR A  10      16.279 -31.229  34.279
ATOM     46  CA  TYR A  10      17.123 -30.543  35.239
ATOM     47  C   TYR A  10      18.152 -29.749  34.468
ATOM     48  O   TYR A  10      18.037 -28.670  33.888
ATOM     49  CB  TYR A  10      14.508 -31.139  37.963
ATOM     50  N   GLU A  11      19.329 -30.331  34.436
ATOM     51  CA  GLU A  11      20.409 -29.925  33.546
ATOM     52  C   GLU A  11      20.386 -30.646  32.189
ATOM     53  O   GLU A  11      20.337 -31.858  31.982
ATOM     54  CB  GLU A  11      22.974 -30.735  35.228
ATOM     55  N   VAL A  12      20.423 -29.872  31.087
ATOM     56  CA  VAL A  12      20.402 -30.436  29.761
ATOM     57  C   VAL A  12      21.541 -30.137  28.859
ATOM     58  O   VAL A  12      22.285 -29.156  28.897
ATOM     59  CB  VAL A  12      18.545 -30.324  29.123
ATOM     60  N   HIS A  13      21.782 -31.021  27.912
ATOM     61  CA  HIS A  13      23.067 -31.246  27.231
ATOM     62  C   HIS A  13      23.527 -30.063  26.445
ATOM     63  O   HIS A  13      24.676 -29.627  26.368
ATOM     64  CB  HIS A  13      23.529 -34.003  28.816
ATOM     65  N   HIS A  14      22.641 -29.389  25.751
ATOM     66  CA  HIS A  14      23.064 -28.233  24.916
ATOM     67  C   HIS A  14      22.437 -26.924  25.404
ATOM     68  O   HIS A  14      22.021 -26.674  26.536
ATOM     69  CB  HIS A  14      23.221 -29.949  22.221
ATOM     70  N   GLN A  15      22.321 -25.921  24.502
ATOM     71  CA  GLN A  15      22.325 -24.517  24.924
ATOM     72  C   GLN A  15      21.014 -23.858  24.472
ATOM     73  O   GLN A  15      20.003 -24.400  24.026
ATOM     74  CB  GLN A  15      25.415 -23.547  23.884
ATOM     75  N   LYS A  16      20.881 -22.566  24.539
ATOM     76  CA  LYS A  16      20.006 -21.777  23.724
ATOM     77  C   LYS A  16      20.606 -20.374  23.520
ATOM     78  O   LYS A  16      21.257 -19.676  24.298
ATOM     79  CB  LYS A  16      17.236 -21.309  26.002
ATOM     80  N   LEU A  17      20.342 -19.897  22.286
ATOM     81  CA  LEU A  17      20.935 -18.678  21.835
ATOM     82  C   LEU A  17      19.984 -17.761  21.106
ATOM     83  O   LEU A  17      19.281 -18.026  20.130
ATOM     84  CB  LEU A  17      22.842 -19.509  20.256
ATOM     85  N   VAL A  18      19.923 -16.509  21.612
ATOM     86  CA  VAL A  18      19.067 -15.512  21.058
ATOM     87  C   VAL A  18      19.828 -14.301  20.633
ATOM     88  O   VAL A  18      20.846 -13.853  21.161
ATOM     89  CB  VAL A  18      17.608 -15.230  22.381
ATOM     90  N   PHE A  19      19.420 -13.607  19.600
ATOM     91  CA  PHE A  19      19.984 -12.334  19.282
ATOM     92  C   PHE A  19      18.925 -11.378  18.764
ATOM     93  O   PHE A  19      18.063 -11.604  17.914
ATOM     94  CB  PHE A  19      21.269 -13.558  16.360
ATOM     95  N   PHE A  20      18.923 -10.144  19.289
ATOM     96  CA  PHE A  20      17.784  -9.263  19.294
ATOM     97  C   PHE A  20      18.177  -7.908  18.695
ATOM     98  O   PHE A  20      18.756  -6.973  19.247
ATOM     99  CB  PHE A  20      17.997  -8.925  22.641
ATOM    100  N   ALA A  21      17.837  -7.740  17.395
ATOM    101  CA  ALA A  21      18.346  -6.601  16.593
ATOM    102  C   ALA A  21      17.346  -5.465  16.475
ATOM    103  O   ALA A  21      16.161  -5.533  16.149
ATOM    104  CB  ALA A  21      18.809  -7.146  15.130
ATOM    105  N   GLU A  22      17.815  -4.244  16.761
ATOM    106  CA  GLU A  22      16.865  -3.104  16.630
ATOM    107  C   GLU A  22      17.701  -1.990  15.968
ATOM    108  O   GLU A  22      18.716  -1.420  16.367
ATOM    109  CB  GLU A  22      16.173  -2.413  19.638
ATOM    110  N   ASP A  23      17.192  -1.630  14.778
ATOM    111  CA  ASP A  23      17.820  -0.648  13.942
ATOM    112  C   ASP A  23      16.888   0.461  13.621
ATOM    113  O   ASP A  23      15.738   0.387  13.188
ATOM    114  CB  ASP A  23      19.295  -2.017  12.368
ATOM    115  N   VAL A  24      17.347   1.660  13.824
ATOM    116  CA  VAL A  24      16.719   2.852  13.339
ATOM    117  C   VAL A  24      17.571   3.682  12.464
ATOM    118  O   VAL A  24      18.659   4.156  12.788
ATOM    119  CB  VAL A  24      15.592   3.690  14.706
ATOM    120  N   GLY A  25      17.255   4.003  11.240
ATOM    121  CA  GLY A  25      18.273   4.382  10.272
ATOM    122  C   GLY A  25      17.647   5.036   9.106
ATOM    123  O   GLY A  25      16.487   5.448   9.077
ATOM    124  N   SER A  26      18.365   5.211   7.976
ATOM    125  CA  SER A  26      17.882   5.997   6.827
ATOM    126  C   SER A  26      17.390   5.070   5.727
ATOM    127  O   SER A  26      16.473   5.288   4.935
ATOM    128  CB  SER A  26      19.502   6.790   6.149
ATOM    129  N   ASN A  27      18.010   3.879   5.586
ATOM    130  CA  ASN A  27      17.404   2.792   4.800
ATOM    131  C   ASN A  27      17.558   1.471   5.523
ATOM    132  O   ASN A  27      17.956   0.413   5.035
ATOM    133  CB  ASN A  27      19.076   2.873   2.956
ATOM    134  N   LYS A  28      17.241   1.405   6.826
ATOM    135  CA  LYS A  28      16.822   0.137   7.444
ATOM    136  C   LYS A  28      15.404   0.231   8.000
ATOM    137  O   LYS A  28      14.809  -0.570   8.722
ATOM    138  CB  LYS A  28      19.132  -0.075  10.036
ATOM    139  N   GLY A  29      14.691   1.277   7.699
ATOM    140  CA  GLY A  29      13.477   1.686   8.334
ATOM    141  C   GLY A  29      13.587   2.024   9.771
ATOM    142  O   GLY A  29      14.489   2.669  10.305
ATOM    143  N   ALA A  30      12.575   1.561  10.543
ATOM    144  CA  ALA A  30      12.657   1.208  11.930
ATOM    145  C   ALA A  30      12.084  -0.209  12.153
ATOM    146  O   ALA A  30      10.924  -0.573  12.347
ATOM    147  CB  ALA A  30      11.798   2.193  12.859
ATOM    148  N   ILE A  31      13.040  -1.145  12.119
ATOM    149  CA  ILE A  31      12.687  -2.556  12.457
ATOM    150  C   ILE A  31      13.055  -2.907  13.841
ATOM    151  O   ILE A  31      14.109  -2.578  14.384
ATOM    152  CB  ILE A  31      14.042  -3.750  10.842
ATOM    153  N   ILE A  32      12.259  -3.622  14.627
ATOM    154  CA  ILE A  32      12.646  -4.502  15.688
ATOM    155  C   ILE A  32      12.222  -5.917  15.372
ATOM    156  O   ILE A  32      11.099  -6.303  15.048
ATOM    157  CB  ILE A  32      11.177  -3.684  17.461
ATOM    158  N   GLY A  33      13.202  -6.849  15.459
ATOM    159  CA  GLY A  33      12.907  -8.310  15.455
ATOM    160  C   GLY A  33      14.016  -9.044  16.224
ATOM    161  O   GLY A  33      15.196  -8.727  16.371
ATOM    162  N   LEU A  34      13.656 -10.174  16.811
ATOM    163  CA  LEU A  34      14.527 -11.034  17.642
ATOM    164  C   LEU A  34      14.401 -12.485  17.258
ATOM    165  O   LEU A  34      13.369 -13.143  17.136
ATOM    166  CB  LEU A  34      13.729 -10.619  20.104
ATOM    167  N   MET A  35      15.575 -13.107  17.028
ATOM    168  CA  MET A  35      15.566 -14.430  16.400
ATOM    169  C   MET A  35      16.100 -15.519  17.274
ATOM    170  O   MET A  35      17.281 -15.850  17.381
ATOM    171  CB  MET A  35      17.882 -13.995  14.048
ATOM    172  N   VAL A  36      15.282 -16.230  18.024
ATOM    173  CA  VAL A  36      15.713 -17.262  18.953
ATOM    174  C   VAL A  36      15.720 -18.649  18.443
ATOM    175  O   VAL A  36      15.047 -19.092  17.512
ATOM    176  CB  VAL A  36      14.656 -16.934  20.672
ATOM    177  N   GLY A  37      16.567 -19.481  19.097
ATOM    178  CA  GLY A  37      16.457 -20.904  18.760
ATOM    179  C   GLY A  37      17.529 -21.744  19.471
ATOM    180  O   GLY A  37      18.686 -21.419  19.736
ATOM    181  N   GLY A  38      17.216 -22.973  19.865
ATOM    182  CA  GLY A  38      18.099 -23.574  20.904
ATOM    183  C   GLY A  38      17.645 -25.041  21.002
ATOM    184  O   GLY A  38      17.308 -25.807  20.099
ATOM    185  N   VAL A  39      17.605 -25.566  22.208
ATOM    186  CA  VAL A  39      16.991 -26.853  22.544
ATOM    187  C   VAL A  39      15.785 -26.601  23.474
ATOM    188  O   VAL A  39      14.693 -27.167  23.512
ATOM    189  CB  VAL A  39      18.442 -27.897  23.407
ATOM    190  N   VAL A  40      16.011 -25.609  24.354
ATOM    191  CA  VAL A  40      15.051 -25.322  25.370
ATOM    192  C   VAL A  40      14.292 -24.048  24.990
ATOM    193  O   VAL A  40      13.682 -23.023  24.684
ATOM    194  CB  VAL A  40      16.242 -24.966  26.995
ATOM    195  N   ASP A   1      67.183  -2.518  52.490
ATOM    196  CA  ASP A   1      66.916  -3.502  51.473
ATOM    197  C   ASP A   1      65.468  -3.494  51.076
ATOM    198  O   ASP A   1      64.948  -2.731  50.262
ATOM    199  CB  ASP A   1      68.947  -4.942  51.426
ATOM    200  N   ALA A   2      64.640  -4.394  51.651
ATOM    201  CA  ALA A   2      63.162  -4.286  51.459
ATOM    202  C   ALA A   2      62.398  -4.558  52.726
ATOM    203  O   ALA A   2      63.629  -4.558  52.727
ATOM    204  CB  ALA A   2      62.730  -5.363  50.311
ATOM    205  N   GLU A   3      63.091  -4.896  53.813
ATOM    206  CA  GLU A   3      62.706  -5.869  54.819
ATOM    207  C   GLU A   3      62.338  -5.245  56.106
ATOM    208  O   GLU A   3      63.103  -4.826  56.974
ATOM    209  CB  GLU A   3      65.443  -7.535  55.212
ATOM    210  N   PHE A   4      61.043  -5.131  56.339
ATOM    211  CA  PHE A   4      60.339  -4.676  57.495
ATOM    212  C   PHE A   4      58.848  -5.010  57.362
ATOM    213  O   PHE A   4      57.855  -4.307  57.550
ATOM    214  CB  PHE A   4      60.658  -1.437  56.462
ATOM    215  N   ARG A   5      58.720  -6.308  56.972
ATOM    216  CA  ARG A   5      57.475  -7.027  57.183
ATOM    217  C   ARG A   5      57.471  -7.936  58.379
ATOM    218  O   ARG A   5      58.328  -8.760  58.698
ATOM    219  CB  ARG A   5      55.875  -6.893  52.737
ATOM    220  N   HIS A   6      56.446  -7.865  59.194
ATOM    221  CA  HIS A   6      55.840  -8.961  59.895
ATOM    222  C   HIS A   6      54.404  -9.196  59.575
ATOM    223  O   HIS A   6      53.730  -8.568  58.759
ATOM    224  CB  HIS A   6      58.257  -9.116  62.022
ATOM    225  N   ASP A   7      53.754 -10.167  60.210
ATOM    226  CA  ASP A   7      52.418 -10.548  59.696
ATOM    227  C   ASP A   7      51.352  -9.564  60.000
ATOM    228  O   ASP A   7      50.974  -9.252  61.129
ATOM    229  CB  ASP A   7      52.594 -13.038  59.256
ATOM    230  N   SER A   8      50.721  -8.937  59.005
ATOM    231  CA  SER A   8      49.491  -8.243  59.266
ATOM    232  C   SER A   8      48.558  -8.261  58.094
ATOM    233  O   SER A   8      47.706  -7.412  57.834
ATOM    234  CB  SER A   8      50.025  -6.408  59.473
ATOM    235  N   GLY A   9      48.667  -9.313  57.240
ATOM    236  CA  GLY A   9      47.526  -9.591  56.372
ATOM    237  C   GLY A   9      46.884 -10.927  56.588
ATOM    238  O   GLY A   9      47.432 -11.981  56.909
ATOM    239  N   TYR A  10      45.567 -10.964  56.408
ATOM    240  CA  TYR A  10      44.807 -12.139  56.064
ATOM    241  C   TYR A  10      44.152 -11.962  54.707
ATOM    242  O   TYR A  10      44.722 -11.697  53.648
ATOM    243  CB  TYR A  10      44.938 -12.946  59.901
ATOM    244  N   GLU A  11      42.819 -12.102  54.612
ATOM    245  CA  GLU A  11      41.965 -11.642  53.524
ATOM    246  C   GLU A  11      41.502 -10.233  53.864
ATOM    247  O   GLU A  11      40.637  -9.856  54.655
ATOM    248  CB  GLU A  11      39.659 -13.689  53.053
ATOM    249  N   VAL A  12      42.195  -9.326  53.146
ATOM    250  CA  VAL A  12      41.901  -7.919  53.111
ATOM    251  C   VAL A  12      41.884  -7.428  51.649
ATOM    252  O   VAL A  12      41.716  -6.282  51.232
ATOM    253  CB  VAL A  12      43.229  -6.957  54.260
ATOM    254  N   HIS A  13      42.067  -8.296  50.680
ATOM    255  CA  HIS A  13      42.852  -8.013  49.467
ATOM    256  C   HIS A  13      42.217  -7.024  48.553
ATOM    257  O   HIS A  13      41.181  -7.163  47.903
ATOM    258  CB  HIS A  13      44.930 -10.350  49.870
ATOM    259  N   HIS A  14      42.864  -5.864  48.444
ATOM    260  CA  HIS A  14      42.492  -4.924  47.360
ATOM    261  C   HIS A  14      43.528  -5.007  46.234
ATOM    262  O   HIS A  14      44.695  -4.614  46.236
ATOM    263  CB  HIS A  14      40.072  -3.633  48.790
ATOM    264  N   GLN A  15      43.091  -5.586  45.104
ATOM    265  CA  GLN A  15      43.722  -5.293  43.833
ATOM    266  C   GLN A  15      42.610  -5.274  42.774
ATOM    267  O   GLN A  15      42.537  -5.812  41.669
ATOM    268  CB  GLN A  15      46.537  -7.062  43.898
ATOM    269  N   LYS A  16      41.591  -4.554  43.152
ATOM    270  CA  LYS A  16      40.399  -4.445  42.335
ATOM    271  C   LYS A  16      40.446  -3.219  41.424
ATOM    272  O   LYS A  16      40.741  -2.067  41.746
ATOM    273  CB  LYS A  16      38.076  -3.792  44.834
ATOM    274  N   LEU A  17      40.137  -3.390  40.124
ATOM    275  CA  LEU A  17      40.366  -2.387  39.111
ATOM    276  C   LEU A  17      39.050  -1.968  38.477
ATOM    277  O   LEU A  17      38.081  -2.686  38.229
ATOM    278  CB  LEU A  17      41.936  -3.769  37.425
ATOM    279  N   VAL A  18      38.944  -0.654  38.152
ATOM    280  CA  VAL A  18      38.251  -0.158  36.993
ATOM    281  C   VAL A  18      39.194   0.584  36.047
ATOM    282  O   VAL A  18      40.256   1.158  36.291
ATOM    283  CB  VAL A  18      36.627   0.849  37.505
ATOM    284  N   PHE A  19      38.768   0.585  34.786
ATOM    285  CA  PHE A  19      39.442   1.407  33.800
ATOM    286  C   PHE A  19      38.437   1.786  32.743
ATOM    287  O   PHE A  19      37.331   1.285  32.541
ATOM    288  CB  PHE A  19      40.498  -1.673  32.522
ATOM    289  N   PHE A  20      38.770   2.769  31.931
ATOM    290  CA  PHE A  20      37.850   3.336  30.998
ATOM    291  C   PHE A  20      38.567   3.947  29.808
ATOM    292  O   PHE A  20      39.634   4.560  29.784
ATOM    293  CB  PHE A  20      37.260   5.909  33.119
ATOM    294  N   ALA A  21      37.893   3.758  28.650
ATOM    295  CA  ALA A  21      38.243   4.660  27.536
ATOM    296  C   ALA A  21      37.022   5.500  27.242
ATOM    297  O   ALA A  21      36.093   5.191  26.496
ATOM    298  CB  ALA A  21      38.699   3.784  26.310
ATOM    299  N   GLU A  22      36.885   6.699  27.817
ATOM    300  CA  GLU A  22      35.875   7.668  27.461
ATOM    301  C   GLU A  22      36.422   8.671  26.431
ATOM    302  O   GLU A  22      37.084   9.687  26.646
ATOM    303  CB  GLU A  22      35.217   9.272  30.042
ATOM    304  N   ASP A  23      36.139   8.402  25.132
ATOM    305  CA  ASP A  23      36.668   9.224  24.033
ATOM    306  C   ASP A  23      35.548  10.027  23.426
ATOM    307  O   ASP A  23      34.346   9.762  23.423
ATOM    308  CB  ASP A  23      38.876   8.420  23.301
ATOM    309  N   VAL A  24      35.960  11.166  22.823
ATOM    310  CA  VAL A  24      35.305  11.845  21.725
ATOM    311  C   VAL A  24      36.294  12.347  20.663
ATOM    312  O   VAL A  24      37.257  13.104  20.784
ATOM    313  CB  VAL A  24      34.366  13.452  22.534
ATOM    314  N   GLY A  25      36.015  11.853  19.441
ATOM    315  CA  GLY A  25      36.816  12.288  18.275
ATOM    316  C   GLY A  25      35.904  12.493  17.122
ATOM    317  O   GLY A  25      34.802  13.038  17.178
ATOM    318  N   SER A  26      36.248  12.076  15.904
ATOM    319  CA  SER A  26      35.381  12.137  14.717
ATOM    320  C   SER A  26      34.908  10.839  14.189
ATOM    321  O   SER A  26      33.730  10.557  13.966
ATOM    322  CB  SER A  26      36.616  12.873  13.367
ATOM    323  N   ASN A  27      35.792   9.867  13.918
ATOM    324  CA  ASN A  27      35.376   8.450  13.690
ATOM    325  C   ASN A  27      36.347   7.531  14.436
ATOM    326  O   ASN A  27      37.529   7.267  14.214
ATOM    327  CB  ASN A  27      35.886   8.330  11.226
ATOM    328  N   LYS A  28      35.799   6.951  15.466
ATOM    329  CA  LYS A  28      36.526   6.163  16.463
ATOM    330  C   LYS A  28      35.995   4.787  16.600
ATOM    331  O   LYS A  28      34.859   4.422  16.295
ATOM    332  CB  LYS A  28      35.425   7.872  19.330
ATOM    333  N   GLY A  29      36.754   3.824  17.084
ATOM    334  CA  GLY A  29      36.195   2.601  17.614
ATOM    335  C   GLY A  29      36.743   2.253  19.003
ATOM    336  O   GLY A  29      37.857   2.507  19.462
ATOM    337  N   ALA A  30      35.961   1.601  19.845
ATOM    338  CA  ALA A  30      36.410   0.810  20.948
ATOM    339  C   ALA A  30      35.932  -0.625  20.986
ATOM    340  O   ALA A  30      34.829  -1.074  20.673
ATOM    341  CB  ALA A  30      36.081   1.550  22.352
ATOM    342  N   ILE A  31      36.836  -1.495  21.417
ATOM    343  CA  ILE A  31      36.392  -2.904  21.617
ATOM    344  C   ILE A  31      36.686  -3.277  23.019
ATOM    345  O   ILE A  31      37.576  -2.777  23.707
ATOM    346  CB  ILE A  31      37.688  -3.959  19.960
ATOM    347  N   ILE A  32      36.000  -4.202  23.663
ATOM    348  CA  ILE A  32      36.487  -4.782  24.920
ATOM    349  C   ILE A  32      36.185  -6.294  25.001
ATOM    350  O   ILE A  32      35.330  -6.976  24.436
ATOM    351  CB  ILE A  32      35.490  -3.482  26.613
ATOM    352  N   GLY A  33      36.994  -6.922  25.814
ATOM    353  CA  GLY A  33      37.408  -8.303  25.808
ATOM    354  C   GLY A  33      37.660  -8.755  27.213
ATOM    355  O   GLY A  33      38.667  -8.591  27.901
ATOM    356  N   LEU A  34      36.609  -9.419  27.728
ATOM    357  CA  LEU A  34      36.769  -9.931  29.119
ATOM    358  C   LEU A  34      36.362 -11.348  29.276
ATOM    359  O   LEU A  34      35.673 -11.995  28.488
ATOM    360  CB  LEU A  34      35.376  -8.334  30.566
ATOM    361  N   MET A  35      36.796 -11.974  30.396
ATOM    362  CA  MET A  35      36.261 -13.235  30.891
ATOM    363  C   MET A  35      36.483 -13.395  32.376
ATOM    364  O   MET A  35      37.527 -13.211  33.001
ATOM    365  CB  MET A  35      38.950 -14.891  29.541
ATOM    366  N   VAL A  36      35.491 -13.767  33.132
ATOM    367  CA  VAL A  36      35.639 -14.134  34.549
ATOM    368  C   VAL A  36      35.279 -15.611  34.687
ATOM    369  O   VAL A  36      34.355 -16.212  34.139
ATOM    370  CB  VAL A  36      34.589 -12.842  35.584
ATOM    371  N   GLY A  37      35.974 -16.402  35.453
ATOM    372  CA  GLY A  37      36.577 -17.683  35.119
ATOM    373  C   GLY A  37      38.021 -17.732  35.457
ATOM    374  O   GLY A  37      38.522 -18.210  36.475
ATOM    375  N   GLY A  38      38.856 -17.201  34.560
ATOM    376  CA  GLY A  38      40.205 -16.801  34.922
ATOM    377  C   GLY A  38      41.185 -16.879  33.816
ATOM    378  O   GLY A  38      41.974 -15.997  33.479
ATOM    379  N   VAL A  39      41.274 -17.954  33.091
ATOM    380  CA  VAL A  39      42.429 -18.450  32.374
ATOM    381  C   VAL A  39      42.188 -18.454  30.897
ATOM    382  O   VAL A  39      41.096 -18.624  30.357
ATOM    383  CB  VAL A  39      42.888 -20.275  33.055
ATOM    384  N   VAL A  40      43.197 -18.262  30.039
ATOM    385  CA  VAL A  40      43.106 -18.750  28.662
ATOM    386  C   VAL A  40      44.176 -19.758  28.326
ATOM    387  O   VAL A  40      45.050 -20.580  28.052
ATOM    388  CB  VAL A  40      42.790 -17.216  27.489
ATOM    389  N   ASP A   1      26.292  29.458  35.735
ATOM    390  CA  ASP A   1      27.482  28.577  35.618
ATOM    391  C   ASP A   1      28.607  29.168  34.852
ATOM    392  O   ASP A   1      28.605  29.406  33.644
ATOM    393  CB  ASP A   1      26.854  26.305  36.498
ATOM    394  N   ALA A   2      29.734  29.490  35.452
ATOM    395  CA  ALA A   2      30.554  30.662  35.355
ATOM    396  C   ALA A   2      30.942  31.064  33.929
ATOM    397  O   ALA A   2      30.767  32.124  33.328
ATOM    398  CB  ALA A   2      31.831  30.618  36.266
ATOM    399  N   GLU A   3      31.565  30.053  33.305
ATOM    400  CA  GLU A   3      31.919  30.065  31.857
ATOM    401  C   GLU A   3      32.199  28.658  31.412
ATOM    402  O   GLU A   3      31.866  28.158  30.338
ATOM    403  CB  GLU A   3      34.888  31.303  32.191
ATOM    404  N   PHE A   4      32.851  27.810  32.169
ATOM    405  CA  PHE A   4      33.041  26.418  31.735
ATOM    406  C   PHE A   4      32.192  25.515  32.638
ATOM    407  O   PHE A   4      32.013  25.610  33.852
ATOM    408  CB  PHE A   4      36.071  26.358  33.357
ATOM    409  N   ARG A   5      31.551  24.502  32.138
ATOM    410  CA  ARG A   5      30.497  23.734  32.847
ATOM    411  C   ARG A   5      30.864  22.279  32.780
ATOM    412  O   ARG A   5      31.982  21.769  32.849
ATOM    413  CB  ARG A   5      26.672  26.097  31.744
ATOM    414  N   HIS A   6      29.796  21.481  32.624
ATOM    415  CA  HIS A   6      29.824  20.036  32.721
ATOM    416  C   HIS A   6      30.057  19.445  31.341
ATOM    417  O   HIS A   6      31.108  19.447  30.700
ATOM    418  CB  HIS A   6      28.628  19.996  35.713
ATOM    419  N   ASP A   7      28.990  18.852  30.756
ATOM    420  CA  ASP A   7      29.087  18.295  29.402
ATOM    421  C   ASP A   7      28.016  18.955  28.534
ATOM    422  O   ASP A   7      26.816  19.064  28.788
ATOM    423  CB  ASP A   7      29.796  15.940  29.763
ATOM    424  N   SER A   8      28.367  19.486  27.366
ATOM    425  CA  SER A   8      27.481  19.683  26.243
ATOM    426  C   SER A   8      28.090  19.643  24.878
ATOM    427  O   SER A   8      29.263  19.854  24.569
ATOM    428  CB  SER A   8      26.721  21.414  26.657
ATOM    429  N   GLY A   9      27.268  19.346  23.890
ATOM    430  CA  GLY A   9      27.469  19.546  22.484
ATOM    431  C   GLY A   9      27.182  18.392  21.583
ATOM    432  O   GLY A   9      27.106  18.430  20.355
ATOM    433  N   TYR A  10      26.983  17.194  22.073
ATOM    434  CA  TYR A  10      26.972  16.027  21.202
ATOM    435  C   TYR A  10      25.625  15.615  20.706
ATOM    436  O   TYR A  10      24.555  15.767  21.295
ATOM    437  CB  TYR A  10      30.779  16.405  20.537
ATOM    438  N   GLU A  11      25.488  15.030  19.546
ATOM    439  CA  GLU A  11      24.192  14.593  19.004
ATOM    440  C   GLU A  11      24.161  13.117  18.676
ATOM    441  O   GLU A  11      23.206  12.454  18.270
ATOM    442  CB  GLU A  11      24.038  16.028  16.127
ATOM    443  N   VAL A  12      25.327  12.473  18.856
ATOM    444  CA  VAL A  12      25.390  11.029  18.625
ATOM    445  C   VAL A  12      26.227  10.403  19.741
ATOM    446  O   VAL A  12      27.377   9.965  19.706
ATOM    447  CB  VAL A  12      26.157  10.703  16.857
ATOM    448  N   HIS A  13      25.635  10.323  20.902
ATOM    449  CA  HIS A  13      26.346   9.667  22.034
ATOM    450  C   HIS A  13      25.787   8.263  22.324
ATOM    451  O   HIS A  13      24.662   7.960  22.721
ATOM    452  CB  HIS A  13      26.887  12.528  23.418
ATOM    453  N   HIS A  14      26.639   7.239  22.117
ATOM    454  CA  HIS A  14      26.400   5.882  22.570
ATOM    455  C   HIS A  14      27.437   5.476  23.549
ATOM    456  O   HIS A  14      28.640   5.393  23.302
ATOM    457  CB  HIS A  14      24.322   5.109  20.307
ATOM    458  N   GLN A  15      27.058   5.167  24.817
ATOM    459  CA  GLN A  15      27.945   4.532  25.751
ATOM    460  C   GLN A  15      27.663   3.063  25.815
ATOM    461  O   GLN A  15      26.633   2.498  25.449
ATOM    462  CB  GLN A  15      28.800   7.087  27.737
ATOM    463  N   LYS A  16      28.636   2.282  26.322
ATOM    464  CA  LYS A  16      28.276   1.101  27.135
ATOM    465  C   LYS A  16      29.468   0.598  27.928
ATOM    466  O   LYS A  16      30.664   0.761  27.684
ATOM    467  CB  LYS A  16      27.608  -1.281  24.567
ATOM    468  N   LEU A  17      29.208  -0.104  29.016
ATOM    469  CA  LEU A  17      30.109  -0.601  30.014
ATOM    470  C   LEU A  17      29.867  -2.025  30.445
ATOM    471  O   LEU A  17      28.909  -2.483  31.069
ATOM    472  CB  LEU A  17      29.780   1.142  32.017
ATOM    473  N   VAL A  18      30.801  -2.888  30.111
ATOM    474  CA  VAL A  18      30.741  -4.284  30.621
ATOM    475  C   VAL A  18      31.456  -4.412  31.915
ATOM    476  O   VAL A  18      32.657  -4.640  32.063
ATOM    477  CB  VAL A  18      31.532  -5.415  29.159
ATOM    478  N   PHE A  19      30.773  -4.274  33.037
ATOM    479  CA  PHE A  19      31.349  -4.576  34.323
ATOM    480  C   PHE A  19      30.769  -5.740  35.033
ATOM    481  O   PHE A  19      29.596  -6.112  35.005
ATOM    482  CB  PHE A  19      29.392  -1.974  35.600
ATOM    483  N   PHE A  20      31.620  -6.451  35.779
ATOM    484  CA  PHE A  20      31.349  -7.394  36.827
ATOM    485  C   PHE A  20      31.998  -7.103  38.165
ATOM    486  O   PHE A  20      33.037  -6.479  38.376
ATOM    487  CB  PHE A  20      34.000  -9.282  35.542
ATOM    488  N   ALA A  21      31.325  -7.606  39.234
ATOM    489  CA  ALA A  21      31.989  -7.640  40.521
ATOM    490  C   ALA A  21      31.800  -8.943  41.202
ATOM    491  O   ALA A  21      30.797  -9.655  41.168
ATOM    492  CB  ALA A  21      31.469  -6.472  41.481
ATOM    493  N   GLU A  22      32.840  -9.375  41.925
ATOM    494  CA  GLU A  22      32.681 -10.524  42.841
ATOM    495  C   GLU A  22      32.967 -10.095  44.291
ATOM    496  O   GLU A  22      33.378  -9.012  44.707
ATOM    497  CB  GLU A  22      34.880 -12.517  41.737
ATOM    498  N   ASP A  23      32.725 -11.062  45.207
ATOM    499  CA  ASP A  23      33.105 -10.820  46.581
ATOM    500  C   ASP A  23      34.214 -11.674  47.099
ATOM    501  O   ASP A  23      35.381 -11.342  47.307
ATOM    502  CB  ASP A  23      31.020  -9.921  47.731
ATOM    503  N   VAL A  24      33.830 -12.954  47.351
ATOM    504  CA  VAL A  24      34.730 -14.026  47.680
ATOM    505  C   VAL A  24      34.893 -14.995  46.546
ATOM    506  O   VAL A  24      33.983 -15.568  45.946
ATOM    507  CB  VAL A  24      34.327 -14.728  49.492
ATOM    508  N   GLY A  25      36.065 -15.331  46.076
ATOM    509  CA  GLY A  25      36.484 -16.662  45.568
ATOM    510  C   GLY A  25      37.948 -16.843  45.646
ATOM    511  O   GLY A  25      38.814 -16.018  45.351
ATOM    512  N   SER A  26      38.393 -17.995  46.071
ATOM    513  CA  SER A  26      39.714 -18.553  46.003
ATOM    514  C   SER A  26      39.856 -19.507  44.876
ATOM    515  O   SER A  26      40.557 -20.518  44.843
ATOM    516  CB  SER A  26      39.602 -19.697  47.634
ATOM    517  N   ASN A  27      39.115 -19.188  43.791
ATOM    518  CA  ASN A  27      39.024 -20.112  42.651
ATOM    519  C   ASN A  27      38.720 -19.436  41.363
ATOM    520  O   ASN A  27      39.375 -19.530  40.325
ATOM    521  CB  ASN A  27      36.994 -21.365  43.509
ATOM    522  N   LYS A  28      37.691 -18.654  41.222
ATOM    523  CA  LYS A  28      37.413 -17.847  39.997
ATOM    524  C   LYS A  28      37.924 -16.434  40.179
ATOM    525  O   LYS A  28      37.478 -15.529  40.884
ATOM    526  CB  LYS A  28      33.949 -18.080  39.804
ATOM    527  N   GLY A  29      39.009 -16.188  39.451
ATOM    528  CA  GLY A  29      39.492 -14.824  39.173
ATOM    529  C   GLY A  29      38.866 -14.180  37.984
ATOM    530  O   GLY A  29      38.175 -14.758  37.146
ATOM    531  N   ALA A  30      39.000 -12.901  37.717
ATOM    532  CA  ALA A  30      38.336 -12.122  36.683
ATOM    533  C   ALA A  30      39.398 -11.201  36.062
ATOM    534  O   ALA A  30      40.148 -10.410  36.634
ATOM    535  CB  ALA A  30      37.138 -11.314  37.341
ATOM    536  N   ILE A  31      39.509 -11.282  34.716
ATOM    537  CA  ILE A  31      40.265 -10.331  33.957
ATOM    538  C   ILE A  31      39.364  -9.605  32.962
ATOM    539  O   ILE A  31      38.427 -10.033  32.289
ATOM    540  CB  ILE A  31      41.741 -11.775  32.635
ATOM    541  N   ILE A  32      39.728  -8.303  32.877
ATOM    542  CA  ILE A  32      39.244  -7.502  31.752
ATOM    543  C   ILE A  32      40.295  -6.633  31.111
ATOM    544  O   ILE A  32      41.390  -6.300  31.564
ATOM    545  CB  ILE A  32      37.759  -6.009  33.015
ATOM    546  N   GLY A  33      39.985  -6.177  29.908
ATOM    547  CA  GLY A  33      40.876  -5.259  29.178
ATOM    548  C   GLY A  33      40.185  -4.787  27.888
ATOM    549  O   GLY A  33      39.781  -5.424  26.915
ATOM    550  N   LEU A  34      40.035  -3.458  27.904
ATOM    551  CA  LEU A  34      39.301  -2.666  26.921
ATOM    552  C   LEU A  34      40.354  -1.878  26.133
ATOM    553  O   LEU A  34      41.460  -1.485  26.503
ATOM    554  CB  LEU A  34      37.975  -0.898  28.428
ATOM    555  N   MET A  35      40.082  -1.560  24.902
ATOM    556  CA  MET A  35      40.924  -0.590  24.167
ATOM    557  C   MET A  35      40.098   0.299  23.286
ATOM    558  O   MET A  35      38.883   0.273  23.090
ATOM    559  CB  MET A  35      41.947  -3.011  21.921
ATOM    560  N   VAL A  36      40.828   1.222  22.655
ATOM    561  CA  VAL A  36      40.296   2.153  21.637
ATOM    562  C   VAL A  36      41.363   2.403  20.565
ATOM    563  O   VAL A  36      42.557   2.644  20.738
ATOM    564  CB  VAL A  36      39.888   3.873  22.628
ATOM    565  N   GLY A  37      40.994   2.365  19.286
ATOM    566  CA  GLY A  37      41.793   2.916  18.206
ATOM    567  C   GLY A  37      40.964   3.572  17.122
ATOM    568  O   GLY A  37      39.929   3.176  16.587
ATOM    569  N   GLY A  38      41.445   4.729  16.714
ATOM    570  CA  GLY A  38      40.704   5.532  15.734
ATOM    571  C   GLY A  38      41.278   6.857  15.414
ATOM    572  O   GLY A  38      42.478   7.111  15.314
ATOM    573  N   VAL A  39      40.450   7.887  15.212
ATOM    574  CA  VAL A  39      40.764   9.298  15.454
ATOM    575  C   VAL A  39      40.009   9.836  16.679
ATOM    576  O   VAL A  39      39.114  10.676  16.772
ATOM    577  CB  VAL A  39      40.405  10.212  13.749
ATOM    578  N   VAL A  40      40.419   9.283  17.784
ATOM    579  CA  VAL A  40      39.944   9.552  19.127
ATOM    580  C   VAL A  40      40.357  10.898  19.635
ATOM    581  O   VAL A  40      40.697  12.006  20.052
ATOM    582  CB  VAL A  40      40.655   8.058  20.246
ATOM    583  N   ASP B   1      41.645   1.078  41.613
ATOM    584  CA  ASP B   1      41.749   2.540  41.335
ATOM    585  C   ASP B   1      41.247   2.773  39.907
ATOM    586  O   ASP B   1      41.162   1.958  38.989
ATOM    587  CB  ASP B   1      41.577   3.535  43.627
ATOM    588  N   ALA B   2      40.849   4.021  39.619
ATOM    589  CA  ALA B   2      40.065   4.355  38.434
ATOM    590  C   ALA B   2      40.972   5.100  37.461
ATOM    591  O   ALA B   2      41.379   6.259  37.539
ATOM    592  CB  ALA B   2      38.818   5.262  38.774
ATOM    593  N   GLU B   3      41.385   4.435  36.393
ATOM    594  CA  GLU B   3      42.207   5.124  35.367
ATOM    595  C   GLU B   3      41.242   5.571  34.264
ATOM    596  O   GLU B   3      40.069   5.243  34.082
ATOM    597  CB  GLU B   3      43.898   2.696  34.106
ATOM    598  N   PHE B   4      41.782   6.439  33.394
ATOM    599  CA  PHE B   4      41.092   6.953  32.207
ATOM    600  C   PHE B   4      42.154   7.143  31.127
ATOM    601  O   PHE B   4      43.168   7.838  31.175
ATOM    602  CB  PHE B   4      41.161  10.085  33.677
ATOM    603  N   ARG B   5      42.030   6.521  29.990
ATOM    604  CA  ARG B   5      43.116   6.016  29.202
ATOM    605  C   ARG B   5      42.687   5.361  27.889
ATOM    606  O   ARG B   5      41.567   5.042  27.489
ATOM    607  CB  ARG B   5      46.926   6.647  31.752
ATOM    608  N   HIS B   6      43.728   5.126  27.101
ATOM    609  CA  HIS B   6      43.518   4.596  25.779
ATOM    610  C   HIS B   6      43.343   3.134  25.657
ATOM    611  O   HIS B   6      42.290   2.515  25.504
ATOM    612  CB  HIS B   6      43.840   7.427  24.329
ATOM    613  N   ASP B   7      44.454   2.427  25.722
ATOM    614  CA  ASP B   7      44.509   0.939  25.635
ATOM    615  C   ASP B   7      45.071   0.312  26.878
ATOM    616  O   ASP B   7      46.240   0.311  27.263
ATOM    617  CB  ASP B   7      44.856   0.638  23.141
ATOM    618  N   SER B   8      44.200  -0.315  27.648
ATOM    619  CA  SER B   8      44.547  -0.708  29.025
ATOM    620  C   SER B   8      43.973  -2.016  29.401
ATOM    621  O   SER B   8      43.087  -2.629  28.806
ATOM    622  CB  SER B   8      43.661   0.668  30.115
ATOM    623  N   GLY B   9      44.510  -2.556  30.521
ATOM    624  CA  GLY B   9      44.300  -3.964  30.843
ATOM    625  C   GLY B   9      44.484  -4.141  32.326
ATOM    626  O   GLY B   9      45.428  -3.783  33.030
ATOM    627  N   TYR B  10      43.481  -4.769  32.924
ATOM    628  CA  TYR B  10      43.650  -5.065  34.373
ATOM    629  C   TYR B  10      43.086  -6.402  34.736
ATOM    630  O   TYR B  10      41.916  -6.754  34.587
ATOM    631  CB  TYR B  10      43.129  -1.253  35.198
ATOM    632  N   GLU B  11      43.913  -7.319  35.277
ATOM    633  CA  GLU B  11      43.434  -8.553  35.822
ATOM    634  C   GLU B  11      43.404  -8.521  37.355
ATOM    635  O   GLU B  11      44.361  -8.405  38.121
ATOM    636  CB  GLU B  11      45.296 -10.761  34.655
ATOM    637  N   VAL B  12      42.180  -8.634  37.934
ATOM    638  CA  VAL B  12      41.936  -8.477  39.359
ATOM    639  C   VAL B  12      41.380  -9.807  39.881
ATOM    640  O   VAL B  12      40.614 -10.585  39.312
ATOM    641  CB  VAL B  12      40.758  -6.913  39.562
ATOM    642  N   HIS B  13      41.712 -10.234  41.063
ATOM    643  CA  HIS B  13      41.465 -11.583  41.483
ATOM    644  C   HIS B  13      40.160 -11.736  42.279
ATOM    645  O   HIS B  13      39.245 -12.542  42.109
ATOM    646  CB  HIS B  13      44.597 -12.101  41.826
ATOM    647  N   HIS B  14      39.997 -10.886  43.287
ATOM    648  CA  HIS B  14      38.979 -10.977  44.296
ATOM    649  C   HIS B  14      37.916  -9.956  44.037
ATOM    650  O   HIS B  14      36.738 -10.175  43.753
ATOM    651  CB  HIS B  14      40.935 -12.271  46.356
ATOM    652  N   GLN B  15      38.292  -8.669  44.123
ATOM    653  CA  GLN B  15      37.327  -7.611  44.061
ATOM    654  C   GLN B  15      36.620  -7.461  42.698
ATOM    655  O   GLN B  15      36.193  -8.350  41.961
ATOM    656  CB  GLN B  15      35.861  -7.743  47.065
ATOM    657  N   LYS B  16      36.431  -6.238  42.227
ATOM    658  CA  LYS B  16      35.697  -5.848  41.055
ATOM    659  C   LYS B  16      36.559  -5.704  39.814
ATOM    660  O   LYS B  16      37.775  -5.518  39.772
ATOM    661  CB  LYS B  16      34.875  -2.508  42.126
ATOM    662  N   LEU B  17      35.925  -5.788  38.627
ATOM    663  CA  LEU B  17      36.489  -5.108  37.431
ATOM    664  C   LEU B  17      35.336  -4.591  36.606
ATOM    665  O   LEU B  17      34.242  -5.123  36.416
ATOM    666  CB  LEU B  17      37.637  -7.111  36.230
ATOM    667  N   VAL B  18      35.571  -3.400  36.024
ATOM    668  CA  VAL B  18      34.829  -3.050  34.784
ATOM    669  C   VAL B  18      35.791  -2.546  33.743
ATOM    670  O   VAL B  18      36.915  -2.073  33.909
ATOM    671  CB  VAL B  18      33.524  -1.661  35.444
ATOM    672  N   PHE B  19      35.356  -2.628  32.496
ATOM    673  CA  PHE B  19      35.895  -1.830  31.428
ATOM    674  C   PHE B  19      34.766  -1.143  30.673
ATOM    675  O   PHE B  19      33.690  -1.616  30.306
ATOM    676  CB  PHE B  19      36.272  -4.905  29.861
ATOM    677  N   PHE B  20      35.006   0.146  30.385
ATOM    678  CA  PHE B  20      33.921   0.914  29.724
ATOM    679  C   PHE B  20      34.415   1.589  28.494
ATOM    680  O   PHE B  20      35.390   2.339  28.428
ATOM    681  CB  PHE B  20      34.223   3.133  32.316
ATOM    682  N   ALA B  21      33.740   1.364  27.343
ATOM    683  CA  ALA B  21      33.960   1.971  26.064
ATOM    684  C   ALA B  21      32.850   2.896  25.640
ATOM    685  O   ALA B  21      31.688   2.595  25.371
ATOM    686  CB  ALA B  21      34.139   0.838  24.915
ATOM    687  N   GLU B  22      33.086   4.169  25.527
ATOM    688  CA  GLU B  22      32.142   5.254  25.250
ATOM    689  C   GLU B  22      32.628   6.211  24.165
ATOM    690  O   GLU B  22      33.718   6.776  24.077
ATOM    691  CB  GLU B  22      32.066   6.869  27.934
ATOM    692  N   ASP B  23      31.803   6.489  23.187
ATOM    693  CA  ASP B  23      31.877   7.564  22.222
ATOM    694  C   ASP B  23      30.785   8.560  22.536
ATOM    695  O   ASP B  23      29.604   8.331  22.795
ATOM    696  CB  ASP B  23      32.868   6.522  20.194
ATOM    697  N   VAL B  24      31.190   9.845  22.520
ATOM    698  CA  VAL B  24      30.140  10.872  22.674
ATOM    699  C   VAL B  24      30.421  11.948  21.633
ATOM    700  O   VAL B  24      30.685  13.141  21.782
ATOM    701  CB  VAL B  24      30.442  11.513  24.533
ATOM    702  N   GLY B  25      30.365  11.502  20.401
ATOM    703  CA  GLY B  25      31.145  11.860  19.237
ATOM    704  C   GLY B  25      30.475  11.585  17.942
ATOM    705  O   GLY B  25      29.281  11.315  17.809
ATOM    706  N   SER B  26      31.192  11.622  16.800
ATOM    707  CA  SER B  26      30.459  11.854  15.546
ATOM    708  C   SER B  26      30.016  10.550  14.922
ATOM    709  O   SER B  26      28.876  10.246  14.571
ATOM    710  CB  SER B  26      31.809  12.596  14.399
ATOM    711  N   ASN B  27      30.873   9.592  14.697
ATOM    712  CA  ASN B  27      30.532   8.197  14.301
ATOM    713  C   ASN B  27      31.378   7.241  15.071
ATOM    714  O   ASN B  27      32.488   7.465  15.555
ATOM    715  CB  ASN B  27      31.200   8.303  11.880
ATOM    716  N   LYS B  28      30.931   6.023  15.276
ATOM    717  CA  LYS B  28      31.482   5.088  16.264
ATOM    718  C   LYS B  28      31.146   3.692  15.890
ATOM    719  O   LYS B  28      30.147   3.298  15.288
ATOM    720  CB  LYS B  28      29.707   6.110  19.153
ATOM    721  N   GLY B  29      32.060   2.786  16.267
ATOM    722  CA  GLY B  29      31.887   1.321  16.100
ATOM    723  C   GLY B  29      32.366   0.688  17.398
ATOM    724  O   GLY B  29      33.524   0.602  17.808
ATOM    725  N   ALA B  30      31.459   0.157  18.205
ATOM    726  CA  ALA B  30      31.778  -0.257  19.589
ATOM    727  C   ALA B  30      31.183  -1.558  19.964
ATOM    728  O   ALA B  30      30.027  -1.922  19.751
ATOM    729  CB  ALA B  30      31.420   0.856  20.653
ATOM    730  N   ILE B  31      31.964  -2.425  20.594
ATOM    731  CA  ILE B  31      31.508  -3.727  21.107
ATOM    732  C   ILE B  31      31.879  -3.907  22.527
ATOM    733  O   ILE B  31      32.864  -3.400  23.062
ATOM    734  CB  ILE B  31      32.583  -5.312  19.687
ATOM    735  N   ILE B  32      31.211  -4.621  23.383
ATOM    736  CA  ILE B  32      31.618  -5.196  24.657
ATOM    737  C   ILE B  32      31.259  -6.676  24.747
ATOM    738  O   ILE B  32      30.196  -7.223  24.450
ATOM    739  CB  ILE B  32      30.346  -3.825  26.186
ATOM    740  N   GLY B  33      32.164  -7.506  25.191
ATOM    741  CA  GLY B  33      32.055  -8.933  25.449
ATOM    742  C   GLY B  33      32.422  -9.321  26.854
ATOM    743  O   GLY B  33      33.471  -9.040  27.434
ATOM    744  N   LEU B  34      31.638 -10.018  27.624
ATOM    745  CA  LEU B  34      32.147 -10.677  28.841
ATOM    746  C   LEU B  34      31.509 -12.019  29.061
ATOM    747  O   LEU B  34      30.301 -12.254  29.048
ATOM    748  CB  LEU B  34      31.383  -8.935  30.701
ATOM    749  N   MET B  35      32.301 -13.085  29.296
ATOM    750  CA  MET B  35      31.761 -14.407  29.608
ATOM    751  C   MET B  35      31.918 -14.767  31.079
ATOM    752  O   MET B  35      32.970 -14.881  31.709
ATOM    753  CB  MET B  35      34.097 -16.152  27.920
ATOM    754  N   VAL B  36      30.768 -14.985  31.768
ATOM    755  CA  VAL B  36      30.622 -15.085  33.201
ATOM    756  C   VAL B  36      30.257 -16.499  33.581
ATOM    757  O   VAL B  36      29.391 -17.217  33.080
ATOM    758  CB  VAL B  36      29.234 -13.773  33.736
ATOM    759  N   GLY B  37      30.954 -17.034  34.576
ATOM    760  CA  GLY B  37      30.568 -17.941  35.608
ATOM    761  C   GLY B  37      31.350 -19.241  35.509
ATOM    762  O   GLY B  37      31.350 -20.174  36.311
ATOM    763  N   GLY B  38      32.133 -19.467  34.486
ATOM    764  CA  GLY B  38      32.604 -20.799  34.049
ATOM    765  C   GLY B  38      32.274 -20.883  32.548
ATOM    766  O   GLY B  38      32.521 -20.061  31.666
ATOM    767  N   VAL B  39      31.638 -21.990  32.145
ATOM    768  CA  VAL B  39      31.683 -22.597  30.841
ATOM    769  C   VAL B  39      30.686 -21.977  29.856
ATOM    770  O   VAL B  39      29.465 -22.132  29.810
ATOM    771  CB  VAL B  39      31.557 -24.592  31.103
ATOM    772  N   VAL B  40      31.130 -21.175  28.925
ATOM    773  CA  VAL B  40      30.438 -20.084  28.298
ATOM    774  C   VAL B  40      29.275 -20.435  27.453
ATOM    775  O   VAL B  40      28.307 -20.728  26.751
ATOM    776  CB  VAL B  40      31.641 -18.629  27.774
ATOM    777  N   ASP B   1      18.324  12.349  43.016
ATOM    778  CA  ASP B   1      19.355  13.223  42.517
ATOM    779  C   ASP B   1      20.018  12.770  41.225
ATOM    780  O   ASP B   1      19.836  11.747  40.565
ATOM    781  CB  ASP B   1      18.620  15.557  43.224
ATOM    782  N   ALA B   2      20.923  13.678  40.812
ATOM    783  CA  ALA B   2      21.618  13.609  39.546
ATOM    784  C   ALA B   2      22.729  12.638  39.591
ATOM    785  O   ALA B   2      23.540  12.530  40.511
ATOM    786  CB  ALA B   2      22.098  15.022  39.043
ATOM    787  N   GLU B   3      22.888  11.793  38.557
ATOM    788  CA  GLU B   3      23.878  10.742  38.429
ATOM    789  C   GLU B   3      24.227  10.540  36.975
ATOM    790  O   GLU B   3      25.148   9.856  36.527
ATOM    791  CB  GLU B   3      22.466   8.332  39.821
ATOM    792  N   PHE B   4      23.524  11.118  36.032
ATOM    793  CA  PHE B   4      23.519  10.730  34.614
ATOM    794  C   PHE B   4      23.093  11.806  33.684
ATOM    795  O   PHE B   4      22.865  11.691  32.480
ATOM    796  CB  PHE B   4      20.389   9.335  35.195
ATOM    797  N   ARG B   5      22.928  13.015  34.141
ATOM    798  CA  ARG B   5      22.617  14.116  33.247
ATOM    799  C   ARG B   5      23.847  14.659  32.499
ATOM    800  O   ARG B   5      24.846  15.238  32.926
ATOM    801  CB  ARG B   5      18.799  15.935  35.155
ATOM    802  N   HIS B   6      23.798  14.460  31.203
ATOM    803  CA  HIS B   6      24.545  15.249  30.191
ATOM    804  C   HIS B   6      23.692  16.252  29.517
ATOM    805  O   HIS B   6      22.567  16.031  29.070
ATOM    806  CB  HIS B   6      27.082  13.333  30.331
ATOM    807  N   ASP B   7      24.070  17.498  29.332
ATOM    808  CA  ASP B   7      23.119  18.566  29.010
ATOM    809  C   ASP B   7      23.109  18.693  27.490
ATOM    810  O   ASP B   7      23.130  17.776  26.669
ATOM    811  CB  ASP B   7      23.011  19.959  31.025
ATOM    812  N   SER B   8      23.075  19.947  26.980
ATOM    813  CA  SER B   8      22.379  20.305  25.727
ATOM    814  C   SER B   8      22.837  19.563  24.538
ATOM    815  O   SER B   8      23.896  19.711  23.929
ATOM    816  CB  SER B   8      22.993  22.189  25.490
ATOM    817  N   GLY B   9      21.962  18.634  24.115
ATOM    818  CA  GLY B   9      22.365  17.459  23.292
ATOM    819  C   GLY B   9      21.218  16.738  22.708
ATOM    820  O   GLY B   9      20.052  17.131  22.756
ATOM    821  N   TYR B  10      21.353  15.583  22.071
ATOM    822  CA  TYR B  10      20.403  14.855  21.267
ATOM    823  C   TYR B  10      20.255  13.464  21.789
ATOM    824  O   TYR B  10      19.641  13.112  22.796
ATOM    825  CB  TYR B  10      21.295  17.215  18.354
ATOM    826  N   GLU B  11      20.836  12.492  21.119
ATOM    827  CA  GLU B  11      20.460  11.079  21.086
ATOM    828  C   GLU B  11      21.320  10.137  21.827
ATOM    829  O   GLU B  11      22.324   9.584  21.376
ATOM    830  CB  GLU B  11      20.958  10.471  18.009
ATOM    831  N   VAL B  12      20.984   9.854  23.105
ATOM    832  CA  VAL B  12      21.935   9.117  23.951
ATOM    833  C   VAL B  12      21.349   7.780  24.284
ATOM    834  O   VAL B  12      20.324   7.580  24.934
ATOM    835  CB  VAL B  12      22.473  10.358  25.390
ATOM    836  N   HIS B  13      21.993   6.683  23.839
ATOM    837  CA  HIS B  13      21.750   5.410  24.446
ATOM    838  C   HIS B  13      22.823   4.989  25.467
ATOM    839  O   HIS B  13      24.046   5.120  25.406
ATOM    840  CB  HIS B  13      19.927   4.491  22.078
ATOM    841  N   HIS B  14      22.325   4.401  26.567
ATOM    842  CA  HIS B  14      23.114   3.468  27.396
ATOM    843  C   HIS B  14      22.796   2.016  27.156
ATOM    844  O   HIS B  14      21.679   1.512  27.043
ATOM    845  CB  HIS B  14      23.757   5.921  29.372
ATOM    846  N   GLN B  15      23.866   1.190  27.057
ATOM    847  CA  GLN B  15      23.882  -0.228  27.323
ATOM    848  C   GLN B  15      24.784  -0.630  28.424
ATOM    849  O   GLN B  15      25.726   0.049  28.833
ATOM    850  CB  GLN B  15      23.589  -1.519  24.140
ATOM    851  N   LYS B  16      24.672  -1.762  29.084
ATOM    852  CA  LYS B  16      25.502  -2.267  30.133
ATOM    853  C   LYS B  16      25.282  -3.752  30.330
ATOM    854  O   LYS B  16      24.248  -4.383  30.111
ATOM    855  CB  LYS B  16      23.733  -0.502  32.727
ATOM    856  N   LEU B  17      26.254  -4.509  30.779
ATOM    857  CA  LEU B  17      26.114  -5.900  31.120
ATOM    858  C   LEU B  17      26.748  -6.196  32.485
ATOM    859  O   LEU B  17      27.931  -6.235  32.825
ATOM    860  CB  LEU B  17      27.406  -7.018  29.086
ATOM    861  N   VAL B  18      25.819  -6.440  33.401
ATOM    862  CA  VAL B  18      26.045  -6.661  34.811
ATOM    863  C   VAL B  18      26.184  -8.114  35.107
ATOM    864  O   VAL B  18      25.335  -8.983  34.910
ATOM    865  CB  VAL B  18      24.561  -5.794  35.794
ATOM    866  N   PHE B  19      27.345  -8.523  35.639
ATOM    867  CA  PHE B  19      27.551  -9.871  36.088
ATOM    868  C   PHE B  19      28.015  -9.980  37.519
ATOM    869  O   PHE B  19      28.743  -9.191  38.122
ATOM    870  CB  PHE B  19      30.209 -10.144  34.023
ATOM    871  N   PHE B  20      27.590 -11.054  38.214
ATOM    872  CA  PHE B  20      27.926 -11.155  39.640
ATOM    873  C   PHE B  20      28.008 -12.616  40.129
ATOM    874  O   PHE B  20      27.190 -13.272  40.775
ATOM    875  CB  PHE B  20      24.464 -10.701  39.945
ATOM    876  N   ALA B  21      29.123 -13.249  39.803
ATOM    877  CA  ALA B  21      29.287 -14.674  40.211
ATOM    878  C   ALA B  21      29.782 -14.728  41.647
ATOM    879  O   ALA B  21      30.748 -14.137  42.129
ATOM    880  CB  ALA B  21      30.397 -15.298  39.216
ATOM    881  N   GLU B  22      29.096 -15.503  42.493
ATOM    882  CA  GLU B  22      29.480 -15.655  43.878
ATOM    883  C   GLU B  22      29.465 -17.127  44.292
ATOM    884  O   GLU B  22      28.583 -17.975  44.152
ATOM    885  CB  GLU B  22      27.273 -14.169  45.508
ATOM    886  N   ASP B  23      30.546 -17.547  44.882
ATOM    887  CA  ASP B  23      30.862 -18.934  45.057
ATOM    888  C   ASP B  23      30.145 -19.508  46.299
ATOM    889  O   ASP B  23      28.976 -19.866  46.439
ATOM    890  CB  ASP B  23      31.807 -19.728  42.873
ATOM    891  N   VAL B  24      30.878 -19.640  47.367
ATOM    892  CA  VAL B  24      30.468 -20.115  48.689
ATOM    893  C   VAL B  24      29.488 -19.235  49.369
ATOM    894  O   VAL B  24      29.517 -18.008  49.459
ATOM    895  CB  VAL B  24      32.185 -20.336  49.732
ATOM    896  N   GLY B  25      28.472 -19.902  49.936
ATOM    897  CA  GLY B  25      27.601 -19.380  50.938
ATOM    898  C   GLY B  25      28.031 -19.709  52.346
ATOM    899  O   GLY B  25      28.005 -20.805  52.904
ATOM    900  N   SER B  26      28.491 -18.755  53.101
ATOM    901  CA  SER B  26      28.570 -18.806  54.544
ATOM    902  C   SER B  26      27.583 -17.920  55.216
ATOM    903  O   SER B  26      27.124 -18.039  56.352
ATOM    904  CB  SER B  26      30.387 -17.986  54.796
ATOM    905  N   ASN B  27      27.169 -16.885  54.473
ATOM    906  CA  ASN B  27      26.112 -16.007  54.864
ATOM    907  C   ASN B  27      25.476 -15.331  53.668
ATOM    908  O   ASN B  27      24.372 -14.788  53.629
ATOM    909  CB  ASN B  27      27.409 -14.477  56.338
ATOM    910  N   LYS B  28      26.194 -15.322  52.521
ATOM    911  CA  LYS B  28      25.943 -14.574  51.332
ATOM    912  C   LYS B  28      25.095 -15.257  50.273
ATOM    913  O   LYS B  28      25.170 -16.424  49.889
ATOM    914  CB  LYS B  28      29.217 -14.165  50.241
ATOM    915  N   GLY B  29      24.156 -14.518  49.683
ATOM    916  CA  GLY B  29      22.961 -14.931  49.011
ATOM    917  C   GLY B  29      23.186 -15.836  47.840
ATOM    918  O   GLY B  29      24.209 -16.480  47.611
ATOM    919  N   ALA B  30      22.262 -16.020  46.924
ATOM    920  CA  ALA B  30      22.319 -17.158  46.008
ATOM    921  C   ALA B  30      22.432 -16.713  44.550
ATOM    922  O   ALA B  30      21.805 -17.138  43.580
ATOM    923  CB  ALA B  30      21.205 -18.244  46.252
ATOM    924  N   ILE B  31      23.336 -15.732  44.317
ATOM    925  CA  ILE B  31      23.493 -15.308  42.912
ATOM    926  C   ILE B  31      24.691 -15.885  42.245
ATOM    927  O   ILE B  31      25.871 -15.734  42.564
ATOM    928  CB  ILE B  31      23.517 -12.933  43.018
ATOM    929  N   ILE B  32      24.424 -16.648  41.180
ATOM    930  CA  ILE B  32      25.428 -16.872  40.147
ATOM    931  C   ILE B  32      25.088 -16.444  38.776
ATOM    932  O   ILE B  32      24.959 -17.206  37.817
ATOM    933  CB  ILE B  32      25.961 -19.189  40.358
ATOM    934  N   GLY B  33      24.891 -15.166  38.472
ATOM    935  CA  GLY B  33      23.987 -14.754  37.360
ATOM    936  C   GLY B  33      24.652 -13.698  36.509
ATOM    937  O   GLY B  33      25.306 -12.714  36.856
ATOM    938  N   LEU B  34      24.477 -13.907  35.211
ATOM    939  CA  LEU B  34      24.653 -12.766  34.297
ATOM    940  C   LEU B  34      23.317 -12.133  33.883
ATOM    941  O   LEU B  34      22.196 -12.641  33.894
ATOM    942  CB  LEU B  34      25.743 -13.864  32.105
ATOM    943  N   MET B  35      23.313 -10.898  33.456
ATOM    944  CA  MET B  35      22.188 -10.243  32.824
ATOM    945  C   MET B  35      22.713  -9.076  31.985
ATOM    946  O   MET B  35      23.835  -8.570  32.030
ATOM    947  CB  MET B  35      20.687  -9.049  35.581
ATOM    948  N   VAL B  36      21.892  -8.515  31.091
ATOM    949  CA  VAL B  36      22.074  -7.318  30.325
ATOM    950  C   VAL B  36      20.908  -6.376  30.643
ATOM    951  O   VAL B  36      19.737  -6.624  30.930
ATOM    952  CB  VAL B  36      22.186  -7.825  28.385
ATOM    953  N   GLY B  37      21.293  -5.106  30.580
ATOM    954  CA  GLY B  37      20.361  -3.982  30.331
ATOM    955  C   GLY B  37      20.650  -3.246  29.077
ATOM    956  O   GLY B  37      21.771  -3.036  28.615
ATOM    957  N   GLY B  38      19.714  -2.740  28.328
ATOM    958  CA  GLY B  38      19.890  -2.386  26.893
ATOM    959  C   GLY B  38      18.512  -2.440  26.228
ATOM    960  O   GLY B  38      17.563  -1.675  26.403
ATOM    961  N   VAL B  39      18.250  -3.396  25.356
ATOM    962  CA  VAL B  39      16.864  -3.818  25.145
ATOM    963  C   VAL B  39      16.646  -5.168  25.742
ATOM    964  O   VAL B  39      15.731  -5.946  25.470
ATOM    965  CB  VAL B  39      16.677  -3.668  23.137
ATOM    966  N   VAL B  40      17.494  -5.611  26.656
ATOM    967  CA  VAL B  40      17.286  -6.894  27.333
ATOM    968  C   VAL B  40      17.281  -6.883  28.807
ATOM    969  O   VAL B  40      17.277  -6.873  30.038
ATOM    970  CB  VAL B  40      18.433  -8.266  26.505
ATOM    971  N   ASP B   1      10.181  17.013   9.323
ATOM    972  CA  ASP B   1      11.559  17.351   9.157
ATOM    973  C   ASP B   1      11.743  18.626   8.427
ATOM    974  O   ASP B   1      11.348  19.727   8.810
ATOM    975  CB  ASP B   1      12.879  15.257   9.459
ATOM    976  N   ALA B   2      12.392  18.601   7.247
ATOM    977  CA  ALA B   2      12.756  19.837   6.494
ATOM    978  C   ALA B   2      12.222  19.809   5.077
ATOM    979  O   ALA B   2      12.488  19.012   4.177
ATOM    980  CB  ALA B   2      14.335  19.933   6.435
ATOM    981  N   GLU B   3      11.365  20.745   4.745
ATOM    982  CA  GLU B   3      10.602  20.786   3.480
ATOM    983  C   GLU B   3      11.198  21.656   2.424
ATOM    984  O   GLU B   3      11.355  21.375   1.236
ATOM    985  CB  GLU B   3       7.740  21.891   4.464
ATOM    986  N   PHE B   4      11.611  22.853   2.753
ATOM    987  CA  PHE B   4      12.079  23.917   1.820
ATOM    988  C   PHE B   4      13.564  23.823   1.606
ATOM    989  O   PHE B   4      14.399  23.252   2.307
ATOM    990  CB  PHE B   4      11.496  26.205   4.284
ATOM    991  N   ARG B   5      14.015  24.438   0.524
ATOM    992  CA  ARG B   5      15.429  24.737   0.263
ATOM    993  C   ARG B   5      16.159  23.585  -0.341
ATOM    994  O   ARG B   5      15.704  22.622  -0.959
ATOM    995  CB  ARG B   5      16.233  27.455   4.133
ATOM    996  N   HIS B   6      17.449  23.613  -0.188
ATOM    997  CA  HIS B   6      18.418  22.728  -0.841
ATOM    998  C   HIS B   6      18.511  21.442  -0.083
ATOM    999  O   HIS B   6      17.587  20.757   0.356
ATOM   1000  CB  HIS B   6      18.888  24.400  -3.398
ATOM   1001  N   ASP B   7      19.794  21.038   0.108
ATOM   1002  CA  ASP B   7      20.049  19.722   0.756
ATOM   1003  C   ASP B   7      20.991  19.944   1.928
ATOM   1004  O   ASP B   7      22.149  20.361   1.899
ATOM   1005  CB  ASP B   7      20.031  18.119  -1.113
ATOM   1006  N   SER B   8      20.582  19.678   3.133
ATOM   1007  CA  SER B   8      21.576  19.651   4.248
ATOM   1008  C   SER B   8      21.161  18.682   5.350
ATOM   1009  O   SER B   8      20.740  18.947   6.476
ATOM   1010  CB  SER B   8      21.141  21.484   4.926
ATOM   1011  N   GLY B   9      21.249  17.396   5.106
ATOM   1012  CA  GLY B   9      20.444  16.417   5.895
ATOM   1013  C   GLY B   9      21.295  15.355   6.551
ATOM   1014  O   GLY B   9      22.522  15.255   6.559
ATOM   1015  N   TYR B  10      20.567  14.423   7.197
ATOM   1016  CA  TYR B  10      21.110  13.495   8.141
ATOM   1017  C   TYR B  10      21.092  12.073   7.690
ATOM   1018  O   TYR B  10      20.114  11.337   7.557
ATOM   1019  CB  TYR B  10      22.106  16.124  10.765
ATOM   1020  N   GLU B  11      22.260  11.543   7.399
ATOM   1021  CA  GLU B  11      22.379  10.159   6.918
ATOM   1022  C   GLU B  11      22.797   9.176   7.946
ATOM   1023  O   GLU B  11      23.822   8.496   7.895
ATOM   1024  CB  GLU B  11      24.635  10.380   4.696
ATOM   1025  N   VAL B  12      22.123   8.916   9.029
ATOM   1026  CA  VAL B  12      22.619   8.148  10.141
ATOM   1027  C   VAL B  12      22.120   6.694  10.151
ATOM   1028  O   VAL B  12      21.014   6.267   9.818
ATOM   1029  CB  VAL B  12      22.095   9.101  11.786
ATOM   1030  N   HIS B  13      22.932   5.746  10.557
ATOM   1031  CA  HIS B  13      22.446   4.496  11.057
ATOM   1032  C   HIS B  13      22.664   4.420  12.551
ATOM   1033  O   HIS B  13      23.655   4.786  13.183
ATOM   1034  CB  HIS B  13      22.009   3.338   8.132
ATOM   1035  N   HIS B  14      21.731   3.919  13.312
ATOM   1036  CA  HIS B  14      21.962   3.454  14.683
ATOM   1037  C   HIS B  14      21.484   2.073  14.936
ATOM   1038  O   HIS B  14      20.414   1.723  15.435
ATOM   1039  CB  HIS B  14      21.693   6.419  15.903
ATOM   1040  N   GLN B  15      22.326   1.124  14.574
ATOM   1041  CA  GLN B  15      21.992  -0.289  14.723
ATOM   1042  C   GLN B  15      22.503  -0.887  16.030
ATOM   1043  O   GLN B  15      23.554  -1.498  16.225
ATOM   1044  CB  GLN B  15      22.766  -1.559  11.624
ATOM   1045  N   LYS B  16      21.773  -0.765  17.106
ATOM   1046  CA  LYS B  16      22.222  -1.430  18.360
ATOM   1047  C   LYS B  16      21.594  -2.782  18.400
ATOM   1048  O   LYS B  16      20.518  -3.099  17.894
ATOM   1049  CB  LYS B  16      19.958   0.422  20.494
ATOM   1050  N   LEU B  17      22.255  -3.754  19.045
ATOM   1051  CA  LEU B  17      21.782  -5.118  19.196
ATOM   1052  C   LEU B  17      22.328  -5.744  20.438
ATOM   1053  O   LEU B  17      23.512  -5.893  20.737
ATOM   1054  CB  LEU B  17      22.730  -6.355  17.096
ATOM   1055  N   VAL B  18      21.396  -6.183  21.309
ATOM   1056  CA  VAL B  18      21.714  -7.013  22.434
ATOM   1057  C   VAL B  18      21.714  -8.475  22.091
ATOM   1058  O   VAL B  18      20.795  -9.120  21.587
ATOM   1059  CB  VAL B  18      20.280  -6.558  23.804
ATOM   1060  N   PHE B  19      22.824  -9.160  22.357
ATOM   1061  CA  PHE B  19      22.869 -10.624  22.063
ATOM   1062  C   PHE B  19      23.200 -11.378  23.314
ATOM   1063  O   PHE B  19      24.128 -11.130  24.083
ATOM   1064  CB  PHE B  19      25.750 -10.040  20.406
ATOM   1065  N   PHE B  20      22.407 -12.433  23.633
ATOM   1066  CA  PHE B  20      22.796 -13.370  24.727
ATOM   1067  C   PHE B  20      22.855 -14.754  24.127
ATOM   1068  O   PHE B  20      22.335 -15.110  23.070
ATOM   1069  CB  PHE B  20      19.709 -13.019  26.148
ATOM   1070  N   ALA B  21      23.512 -15.728  24.739
ATOM   1071  CA  ALA B  21      23.153 -17.093  24.963
ATOM   1072  C   ALA B  21      23.448 -17.592  26.319
ATOM   1073  O   ALA B  21      24.052 -17.002  27.215
ATOM   1074  CB  ALA B  21      23.874 -17.998  23.807
ATOM   1075  N   GLU B  22      22.997 -18.821  26.565
ATOM   1076  CA  GLU B  22      22.974 -19.432  27.889
ATOM   1077  C   GLU B  22      23.104 -20.947  27.878
ATOM   1078  O   GLU B  22      22.661 -21.760  27.067
ATOM   1079  CB  GLU B  22      20.368 -18.348  29.228
ATOM   1080  N   ASP B  23      23.778 -21.463  28.862
ATOM   1081  CA  ASP B  23      23.996 -22.932  28.992
ATOM   1082  C   ASP B  23      22.818 -23.534  29.671
ATOM   1083  O   ASP B  23      22.473 -23.289  30.827
ATOM   1084  CB  ASP B  23      26.430 -23.350  28.661
ATOM   1085  N   VAL B  24      22.032 -24.415  29.038
ATOM   1086  CA  VAL B  24      20.709 -24.784  29.572
ATOM   1087  C   VAL B  24      20.768 -25.509  30.867
ATOM   1088  O   VAL B  24      21.255 -26.628  31.029
ATOM   1089  CB  VAL B  24      19.905 -25.878  28.074
ATOM   1090  N   GLY B  25      20.249 -24.905  31.971
ATOM   1091  CA  GLY B  25      20.793 -25.216  33.310
ATOM   1092  C   GLY B  25      21.123 -24.038  34.156
ATOM   1093  O   GLY B  25      20.304 -23.355  34.772
ATOM   1094  N   SER B  26      22.333 -23.593  34.342
ATOM   1095  CA  SER B  26      22.637 -22.496  35.274
ATOM   1096  C   SER B  26      22.642 -21.153  34.633
ATOM   1097  O   SER B  26      22.398 -20.874  33.460
ATOM   1098  CB  SER B  26      24.585 -22.876  35.551
ATOM   1099  N   ASN B  27      22.943 -20.148  35.410
ATOM   1100  CA  ASN B  27      22.920 -18.765  35.035
ATOM   1101  C   ASN B  27      24.321 -18.312  34.719
ATOM   1102  O   ASN B  27      24.873 -17.276  35.089
ATOM   1103  CB  ASN B  27      21.983 -17.821  37.101
ATOM   1104  N   LYS B  28      25.050 -19.120  33.952
ATOM   1105  CA  LYS B  28      26.290 -18.768  33.259
ATOM   1106  C   LYS B  28      25.945 -18.500  31.799
ATOM   1107  O   LYS B  28      25.075 -19.055  31.129
ATOM   1108  CB  LYS B  28      27.752 -22.069  33.325
ATOM   1109  N   GLY B  29      26.675 -17.546  31.168
ATOM   1110  CA  GLY B  29      26.837 -17.656  29.729
ATOM   1111  C   GLY B  29      27.573 -16.503  29.093
ATOM   1112  O   GLY B  29      28.479 -15.833  29.590
ATOM   1113  N   ALA B  30      27.254 -16.129  27.879
ATOM   1114  CA  ALA B  30      27.948 -15.102  27.121
ATOM   1115  C   ALA B  30      26.984 -13.930  26.872
ATOM   1116  O   ALA B  30      25.922 -13.872  26.252
ATOM   1117  CB  ALA B  30      28.487 -15.596  25.725
ATOM   1118  N   ILE B  31      27.407 -12.834  27.436
ATOM   1119  CA  ILE B  31      26.568 -11.645  27.503
ATOM   1120  C   ILE B  31      27.241 -10.488  26.804
ATOM   1121  O   ILE B  31      28.111  -9.740  27.251
ATOM   1122  CB  ILE B  31      26.630 -11.296  29.880
ATOM   1123  N   ILE B  32      26.858 -10.240  25.561
ATOM   1124  CA  ILE B  32      27.531  -9.120  24.862
ATOM   1125  C   ILE B  32      26.486  -8.193  24.342
ATOM   1126  O   ILE B  32      25.300  -8.434  24.117
ATOM   1127  CB  ILE B  32      28.639 -10.329  23.059
ATOM   1128  N   GLY B  33      26.945  -6.961  24.107
ATOM   1129  CA  GLY B  33      26.098  -6.019  23.362
ATOM   1130  C   GLY B  33      26.975  -5.069  22.523
ATOM   1131  O   GLY B  33      27.858  -4.283  22.867
ATOM   1132  N   LEU B  34      26.684  -5.157  21.230
ATOM   1133  CA  LEU B  34      27.270  -4.315  20.238
ATOM   1134  C   LEU B  34      26.432  -3.276  19.610
ATOM   1135  O   LEU B  34      25.402  -3.437  18.954
ATOM   1136  CB  LEU B  34      28.202  -5.987  18.440
ATOM   1137  N   MET B  35      26.863  -2.039  19.789
ATOM   1138  CA  MET B  35      26.295  -0.939  18.996
ATOM   1139  C   MET B  35      27.167  -0.537  17.876
ATOM   1140  O   MET B  35      28.318  -0.121  18.005
ATOM   1141  CB  MET B  35      26.563   1.357  21.512
ATOM   1142  N   VAL B  36      26.806  -0.581  16.616
ATOM   1143  CA  VAL B  36      27.489  -0.070  15.457
ATOM   1144  C   VAL B  36      26.780   1.079  14.812
ATOM   1145  O   VAL B  36      25.564   1.257  14.747
ATOM   1146  CB  VAL B  36      28.005  -1.605  14.352
ATOM   1147  N   GLY B  37      27.479   2.023  14.241
ATOM   1148  CA  GLY B  37      27.007   2.980  13.238
ATOM   1149  C   GLY B  37      27.356   4.379  13.789
ATOM   1150  O   GLY B  37      28.296   4.711  14.512
ATOM   1151  N   GLY B  38      26.559   5.373  13.459
ATOM   1152  CA  GLY B  38      26.813   6.792  13.840
ATOM   1153  C   GLY B  38      25.886   7.771  13.229
ATOM   1154  O   GLY B  38      24.785   7.492  12.754
ATOM   1155  N   VAL B  39      26.233   9.073  13.168
ATOM   1156  CA  VAL B  39      25.686   9.991  12.134
ATOM   1157  C   VAL B  39      26.897  10.356  11.249
ATOM   1158  O   VAL B  39      28.043  10.673  11.566
ATOM   1159  CB  VAL B  39      24.892  11.552  13.178
ATOM   1160  N   VAL B  40      26.631  10.312   9.957
ATOM   1161  CA  VAL B  40      27.188  11.077   8.877
ATOM   1162  C   VAL B  40      26.197  11.787   7.995
ATOM   1163  O   VAL B  40      25.387  12.368   7.273
ATOM   1164  CB  VAL B  40      28.512   9.985   7.908
