# Supplementary material for: Molecular insights into the surface-catalyzed secondary nucleation of amyloid-β40 (Aβ40) by the peptide fragment Aβ16–22
Source: Sci Adv. 2019 Jun 21;5(6):eaav8216. doi: 10.1126/sciadv.aav8216 (PMC6588359; doi:10.1126/sciadv.aav8216)
Supplement: Data file S3 [file aav8216_Data_file_S3.pdb]

ATOM      1  N   ASP A   1     -19.831  19.172  56.799
ATOM      2  CA  ASP A   1     -20.628  20.424  56.682
ATOM      3  C   ASP A   1     -20.587  21.213  57.935
ATOM      4  O   ASP A   1     -21.033  22.346  58.111
ATOM      5  CB  ASP A   1     -20.605  20.826  54.190
ATOM      6  N   ALA A   2     -20.027  20.683  58.983
ATOM      7  CA  ALA A   2     -19.477  21.545  60.034
ATOM      8  C   ALA A   2     -18.007  21.318  60.183
ATOM      9  O   ALA A   2     -17.414  20.243  60.098
ATOM     10  CB  ALA A   2     -20.219  21.295  61.451
ATOM     11  N   GLU A   3     -17.255  22.392  60.435
ATOM     12  CA  GLU A   3     -15.796  22.467  60.144
ATOM     13  C   GLU A   3     -15.170  23.482  61.035
ATOM     14  O   GLU A   3     -15.407  24.689  61.096
ATOM     15  CB  GLU A   3     -15.549  23.203  57.062
ATOM     16  N   PHE A   4     -14.249  22.994  61.850
ATOM     17  CA  PHE A   4     -13.184  23.774  62.518
ATOM     18  C   PHE A   4     -11.842  23.087  62.411
ATOM     19  O   PHE A   4     -11.217  22.505  63.298
ATOM     20  CB  PHE A   4     -14.445  22.262  65.403
ATOM     21  N   ARG A   5     -11.266  23.111  61.217
ATOM     22  CA  ARG A   5     -10.027  22.545  60.788
ATOM     23  C   ARG A   5      -8.855  23.515  60.736
ATOM     24  O   ARG A   5      -7.684  23.265  60.452
ATOM     25  CB  ARG A   5     -12.268  19.395  58.008
ATOM     26  N   HIS A   6      -9.120  24.792  61.034
ATOM     27  CA  HIS A   6      -8.124  25.861  60.897
ATOM     28  C   HIS A   6      -7.426  26.053  62.196
ATOM     29  O   HIS A   6      -7.411  26.054  63.427
ATOM     30  CB  HIS A   6      -9.188  26.455  57.952
ATOM     31  N   ASP A   7      -8.182  26.176  63.269
ATOM     32  CA  ASP A   7      -7.814  26.384  64.641
ATOM     33  C   ASP A   7      -7.787  25.115  65.455
ATOM     34  O   ASP A   7      -6.819  24.671  66.073
ATOM     35  CB  ASP A   7      -8.584  28.707  65.155
ATOM     36  N   SER A   8      -8.934  24.385  65.520
ATOM     37  CA  SER A   8      -9.071  23.332  66.546
ATOM     38  C   SER A   8      -9.882  22.211  66.026
ATOM     39  O   SER A   8     -11.099  22.255  65.845
ATOM     40  CB  SER A   8     -10.198  24.261  67.868
ATOM     41  N   GLY A   9      -9.395  21.042  65.699
ATOM     42  CA  GLY A   9     -10.017  20.105  64.797
ATOM     43  C   GLY A   9     -10.426  18.774  65.451
ATOM     44  O   GLY A   9     -10.802  18.558  66.603
ATOM     45  N   TYR A  10     -10.382  17.703  64.715
ATOM     46  CA  TYR A  10     -10.953  16.433  65.055
ATOM     47  C   TYR A  10      -9.945  15.523  65.697
ATOM     48  O   TYR A  10      -8.716  15.568  65.653
ATOM     49  CB  TYR A  10     -14.397  17.333  63.408
ATOM     50  N   GLU A  11     -10.465  14.558  66.396
ATOM     51  CA  GLU A  11      -9.816  13.445  67.080
ATOM     52  C   GLU A  11     -10.146  12.116  66.469
ATOM     53  O   GLU A  11     -10.489  11.079  67.038
ATOM     54  CB  GLU A  11     -11.172  13.528  69.987
ATOM     55  N   VAL A  12     -10.052  12.064  65.157
ATOM     56  CA  VAL A  12     -10.210  10.752  64.470
ATOM     57  C   VAL A  12      -9.042  10.585  63.533
ATOM     58  O   VAL A  12      -8.359  11.490  63.054
ATOM     59  CB  VAL A  12     -11.959  10.933  63.492
ATOM     60  N   HIS A  13      -8.673   9.357  63.155
ATOM     61  CA  HIS A  13      -7.434   9.001  62.471
ATOM     62  C   HIS A  13      -7.750   8.562  61.035
ATOM     63  O   HIS A  13      -8.722   7.936  60.612
ATOM     64  CB  HIS A  13      -5.928   8.557  65.283
ATOM     65  N   HIS A  14      -6.791   8.944  60.156
ATOM     66  CA  HIS A  14      -6.666   8.257  58.840
ATOM     67  C   HIS A  14      -5.248   7.693  58.649
ATOM     68  O   HIS A  14      -4.283   7.725  59.413
ATOM     69  CB  HIS A  14      -9.128   9.695  57.546
ATOM     70  N   GLN A  15      -5.027   7.091  57.512
ATOM     71  CA  GLN A  15      -3.712   6.497  57.129
ATOM     72  C   GLN A  15      -3.683   6.246  55.636
ATOM     73  O   GLN A  15      -4.214   5.313  55.033
ATOM     74  CB  GLN A  15      -3.597   3.809  59.312
ATOM     75  N   LYS A  16      -3.031   7.089  54.850
ATOM     76  CA  LYS A  16      -3.208   7.201  53.397
ATOM     77  C   LYS A  16      -1.922   6.877  52.705
ATOM     78  O   LYS A  16      -0.790   7.176  53.085
ATOM     79  CB  LYS A  16      -3.828  10.667  53.364
ATOM     80  N   LEU A  17      -2.000   6.193  51.554
ATOM     81  CA  LEU A  17      -0.900   5.627  50.791
ATOM     82  C   LEU A  17      -0.944   6.105  49.323
ATOM     83  O   LEU A  17      -1.196   5.458  48.307
ATOM     84  CB  LEU A  17      -1.253   3.013  50.854
ATOM     85  N   VAL A  18      -0.678   7.383  49.110
ATOM     86  CA  VAL A  18      -0.963   8.078  47.830
ATOM     87  C   VAL A  18       0.277   8.030  46.980
ATOM     88  O   VAL A  18       1.440   7.862  47.347
ATOM     89  CB  VAL A  18      -1.497   9.951  48.225
ATOM     90  N   PHE A  19       0.054   8.192  45.668
ATOM     91  CA  PHE A  19       1.170   8.329  44.687
ATOM     92  C   PHE A  19       0.670   9.191  43.509
ATOM     93  O   PHE A  19      -0.476   9.506  43.188
ATOM     94  CB  PHE A  19       0.552   5.124  43.791
ATOM     95  N   PHE A  20       1.658   9.644  42.747
ATOM     96  CA  PHE A  20       1.386  10.257  41.449
ATOM     97  C   PHE A  20       2.633  10.451  40.596
ATOM     98  O   PHE A  20       3.818  10.448  40.928
ATOM     99  CB  PHE A  20       1.078  13.284  43.044
ATOM    100  N   ALA A  21       2.376  10.649  39.324
ATOM    101  CA  ALA A  21       3.238  11.340  38.346
ATOM    102  C   ALA A  21       2.670  12.558  37.734
ATOM    103  O   ALA A  21       1.482  12.755  37.483
ATOM    104  CB  ALA A  21       3.757  10.240  37.271
ATOM    105  N   GLU A  22       3.563  13.533  37.429
ATOM    106  CA  GLU A  22       3.270  14.611  36.463
ATOM    107  C   GLU A  22       4.282  14.816  35.409
ATOM    108  O   GLU A  22       5.368  15.386  35.518
ATOM    109  CB  GLU A  22       2.687  17.157  38.146
ATOM    110  N   ASP A  23       3.968  14.326  34.222
ATOM    111  CA  ASP A  23       4.779  14.195  33.052
ATOM    112  C   ASP A  23       4.350  15.229  32.025
ATOM    113  O   ASP A  23       3.500  16.114  32.126
ATOM    114  CB  ASP A  23       5.496  11.805  33.010
ATOM    115  N   VAL A  24       4.967  15.177  30.872
ATOM    116  CA  VAL A  24       4.775  15.962  29.675
ATOM    117  C   VAL A  24       3.912  15.361  28.637
ATOM    118  O   VAL A  24       3.618  15.886  27.564
ATOM    119  CB  VAL A  24       6.599  16.627  29.181
ATOM    120  N   GLY A  25       3.381  14.165  28.816
ATOM    121  CA  GLY A  25       2.924  13.357  27.660
ATOM    122  C   GLY A  25       1.829  12.467  28.160
ATOM    123  O   GLY A  25       1.239  12.575  29.235
ATOM    124  N   SER A  26       1.388  11.459  27.467
ATOM    125  CA  SER A  26       0.168  10.721  27.630
ATOM    126  C   SER A  26       0.402   9.460  28.410
ATOM    127  O   SER A  26       0.368   8.311  27.969
ATOM    128  CB  SER A  26      -0.131  10.178  25.749
ATOM    129  N   ASN A  27       0.677   9.604  29.729
ATOM    130  CA  ASN A  27       0.976   8.426  30.549
ATOM    131  C   ASN A  27       0.268   8.422  31.860
ATOM    132  O   ASN A  27      -0.159   9.390  32.489
ATOM    133  CB  ASN A  27       3.421   8.596  30.775
ATOM    134  N   LYS A  28       0.105   7.184  32.367
ATOM    135  CA  LYS A  28      -0.221   7.035  33.780
ATOM    136  C   LYS A  28       0.465   5.834  34.320
ATOM    137  O   LYS A  28       0.088   4.676  34.142
ATOM    138  CB  LYS A  28      -3.558   5.777  33.159
ATOM    139  N   GLY A  29       1.590   5.981  35.067
ATOM    140  CA  GLY A  29       1.948   4.884  35.989
ATOM    141  C   GLY A  29       2.577   5.475  37.226
ATOM    142  O   GLY A  29       2.436   6.604  37.697
ATOM    143  N   ALA A  30       3.390   4.591  37.848
ATOM    144  CA  ALA A  30       4.348   4.855  38.879
ATOM    145  C   ALA A  30       5.667   4.124  38.701
ATOM    146  O   ALA A  30       5.883   2.918  38.820
ATOM    147  CB  ALA A  30       3.714   4.568  40.307
ATOM    148  N   ILE A  31       6.719   4.883  38.374
ATOM    149  CA  ILE A  31       7.878   4.328  37.690
ATOM    150  C   ILE A  31       8.782   3.614  38.645
ATOM    151  O   ILE A  31       9.389   2.566  38.424
ATOM    152  CB  ILE A  31       8.923   6.201  36.635
ATOM    153  N   ILE A  32       9.000   4.081  39.849
ATOM    154  CA  ILE A  32       9.938   3.542  40.868
ATOM    155  C   ILE A  32       9.108   2.909  41.967
ATOM    156  O   ILE A  32       8.599   3.451  42.948
ATOM    157  CB  ILE A  32      10.820   5.653  41.650
ATOM    158  N   GLY A  33       8.912   1.603  41.849
ATOM    159  CA  GLY A  33       8.190   0.767  42.777
ATOM    160  C   GLY A  33       6.774   0.491  42.443
ATOM    161  O   GLY A  33       6.288  -0.631  42.304
ATOM    162  N   LEU A  34       5.893   1.451  42.264
ATOM    163  CA  LEU A  34       4.521   1.391  42.665
ATOM    164  C   LEU A  34       3.567   0.728  41.712
ATOM    165  O   LEU A  34       3.759   0.440  40.531
ATOM    166  CB  LEU A  34       3.801   3.875  43.309
ATOM    167  N   MET A  35       2.374   0.420  42.219
ATOM    168  CA  MET A  35       1.286  -0.265  41.540
ATOM    169  C   MET A  35       0.081   0.667  41.366
ATOM    170  O   MET A  35      -0.924   0.752  42.072
ATOM    171  CB  MET A  35       0.354  -2.016  44.357
ATOM    172  N   VAL A  36       0.130   1.492  40.310
ATOM    173  CA  VAL A  36      -1.036   2.290  39.987
ATOM    174  C   VAL A  36      -1.763   1.591  38.850
ATOM    175  O   VAL A  36      -1.754   1.846  37.645
ATOM    176  CB  VAL A  36      -0.322   4.071  39.458
ATOM    177  N   GLY A  37      -2.500   0.567  39.245
ATOM    178  CA  GLY A  37      -3.440  -0.146  38.439
ATOM    179  C   GLY A  37      -4.796  -0.108  39.123
ATOM    180  O   GLY A  37      -5.136  -0.634  40.183
ATOM    181  N   GLY A  38      -5.736   0.574  38.509
ATOM    182  CA  GLY A  38      -7.166   0.473  38.791
ATOM    183  C   GLY A  38      -7.513   1.335  39.952
ATOM    184  O   GLY A  38      -7.731   2.545  39.909
ATOM    185  N   VAL A  39      -7.600   0.751  41.164
ATOM    186  CA  VAL A  39      -7.315   1.377  42.417
ATOM    187  C   VAL A  39      -6.140   0.766  43.149
ATOM    188  O   VAL A  39      -5.818  -0.419  43.237
ATOM    189  CB  VAL A  39      -8.941   1.422  43.557
ATOM    190  N   VAL A  40      -5.355   1.591  43.772
ATOM    191  CA  VAL A  40      -4.122   1.283  44.437
ATOM    192  C   VAL A  40      -4.281   0.784  45.841
ATOM    193  O   VAL A  40      -4.412   0.373  46.994
ATOM    194  CB  VAL A  40      -3.041   2.977  44.302
ATOM    195  N   ASP A   1      12.281  -5.643  55.149
ATOM    196  CA  ASP A   1      13.156  -4.653  55.689
ATOM    197  C   ASP A   1      13.374  -4.906  57.167
ATOM    198  O   ASP A   1      13.847  -5.895  57.727
ATOM    199  CB  ASP A   1      13.205  -2.727  54.187
ATOM    200  N   ALA A   2      12.964  -3.844  57.902
ATOM    201  CA  ALA A   2      13.321  -3.797  59.314
ATOM    202  C   ALA A   2      12.401  -4.561  60.180
ATOM    203  O   ALA A   2      12.762  -5.300  61.096
ATOM    204  CB  ALA A   2      13.500  -2.252  59.751
ATOM    205  N   GLU A   3      11.069  -4.484  60.004
ATOM    206  CA  GLU A   3      10.253  -5.523  60.633
ATOM    207  C   GLU A   3      10.075  -6.775  59.809
ATOM    208  O   GLU A   3      10.502  -7.036  58.685
ATOM    209  CB  GLU A   3       7.418  -3.969  60.825
ATOM    210  N   PHE A   4       9.357  -7.695  60.410
ATOM    211  CA  PHE A   4       9.304  -9.044  59.912
ATOM    212  C   PHE A   4       8.047  -9.782  60.371
ATOM    213  O   PHE A   4       7.946 -10.919  60.833
ATOM    214  CB  PHE A   4      11.654  -9.816  62.355
ATOM    215  N   ARG A   5       6.918  -9.064  60.237
ATOM    216  CA  ARG A   5       5.626  -9.692  60.354
ATOM    217  C   ARG A   5       5.255 -10.701  59.323
ATOM    218  O   ARG A   5       5.880 -10.994  58.304
ATOM    219  CB  ARG A   5       3.220  -5.861  61.757
ATOM    220  N   HIS A   6       4.140 -11.360  59.508
ATOM    221  CA  HIS A   6       3.666 -12.535  58.814
ATOM    222  C   HIS A   6       3.091 -12.219  57.491
ATOM    223  O   HIS A   6       3.623 -11.605  56.567
ATOM    224  CB  HIS A   6       3.742 -14.255  61.387
ATOM    225  N   ASP A   7       1.878 -12.639  57.278
ATOM    226  CA  ASP A   7       1.034 -12.341  56.084
ATOM    227  C   ASP A   7       0.802 -10.884  55.853
ATOM    228  O   ASP A   7       0.851 -10.308  54.766
ATOM    229  CB  ASP A   7       1.791 -14.128  54.479
ATOM    230  N   SER A   8       0.510 -10.131  56.947
ATOM    231  CA  SER A   8      -0.075  -8.832  56.877
ATOM    232  C   SER A   8       0.680  -7.892  57.805
ATOM    233  O   SER A   8       1.486  -8.153  58.698
ATOM    234  CB  SER A   8      -1.805  -9.217  57.716
ATOM    235  N   GLY A   9       0.403  -6.618  57.589
ATOM    236  CA  GLY A   9       1.104  -5.526  58.196
ATOM    237  C   GLY A   9       0.101  -4.694  59.003
ATOM    238  O   GLY A   9      -0.089  -4.646  60.218
ATOM    239  N   TYR A  10      -0.664  -3.922  58.287
ATOM    240  CA  TYR A  10      -1.454  -2.873  58.865
ATOM    241  C   TYR A  10      -2.927  -3.109  58.870
ATOM    242  O   TYR A  10      -3.546  -4.026  58.328
ATOM    243  CB  TYR A  10       1.393  -0.415  58.263
ATOM    244  N   GLU A  11      -3.605  -2.167  59.572
ATOM    245  CA  GLU A  11      -4.981  -2.346  60.048
ATOM    246  C   GLU A  11      -5.910  -1.212  59.786
ATOM    247  O   GLU A  11      -5.674  -0.018  59.971
ATOM    248  CB  GLU A  11      -4.825  -2.871  63.143
ATOM    249  N   VAL A  12      -7.114  -1.466  59.308
ATOM    250  CA  VAL A  12      -8.048  -0.478  58.847
ATOM    251  C   VAL A  12      -9.386  -0.582  59.489
ATOM    252  O   VAL A  12     -10.059  -1.600  59.650
ATOM    253  CB  VAL A  12      -8.036  -0.344  56.894
ATOM    254  N   HIS A  13      -9.928   0.517  59.939
ATOM    255  CA  HIS A  13     -11.303   0.705  60.454
ATOM    256  C   HIS A  13     -12.335   0.780  59.330
ATOM    257  O   HIS A  13     -12.665  -0.088  58.522
ATOM    258  CB  HIS A  13     -10.325  -0.069  63.369
ATOM    259  N   HIS A  14     -12.945   1.961  59.237
ATOM    260  CA  HIS A  14     -14.234   2.077  58.518
ATOM    261  C   HIS A  14     -14.031   2.034  56.990
ATOM    262  O   HIS A  14     -13.965   1.063  56.237
ATOM    263  CB  HIS A  14     -16.055   1.962  61.099
ATOM    264  N   GLN A  15     -13.911   3.233  56.423
ATOM    265  CA  GLN A  15     -14.229   3.498  55.023
ATOM    266  C   GLN A  15     -13.023   3.775  54.195
ATOM    267  O   GLN A  15     -11.989   4.329  54.566
ATOM    268  CB  GLN A  15     -16.959   5.577  55.481
ATOM    269  N   LYS A  16     -13.079   3.375  52.914
ATOM    270  CA  LYS A  16     -11.977   3.760  52.012
ATOM    271  C   LYS A  16     -12.654   4.359  50.772
ATOM    272  O   LYS A  16     -13.738   4.085  50.255
ATOM    273  CB  LYS A  16     -10.612   0.587  51.420
ATOM    274  N   LEU A  17     -11.888   5.324  50.219
ATOM    275  CA  LEU A  17     -12.193   5.958  48.959
ATOM    276  C   LEU A  17     -10.954   6.083  48.117
ATOM    277  O   LEU A  17     -10.170   7.030  48.064
ATOM    278  CB  LEU A  17     -13.255   8.311  49.705
ATOM    279  N   VAL A  18     -10.657   5.070  47.339
ATOM    280  CA  VAL A  18      -9.518   4.883  46.453
ATOM    281  C   VAL A  18      -9.757   5.324  45.033
ATOM    282  O   VAL A  18     -10.527   4.810  44.221
ATOM    283  CB  VAL A  18      -9.203   2.874  46.526
ATOM    284  N   PHE A  19      -9.037   6.403  44.622
ATOM    285  CA  PHE A  19      -9.395   7.172  43.416
ATOM    286  C   PHE A  19      -8.359   7.008  42.315
ATOM    287  O   PHE A  19      -7.185   6.659  42.443
ATOM    288  CB  PHE A  19      -8.625  10.053  44.943
ATOM    289  N   PHE A  20      -8.666   7.245  41.067
ATOM    290  CA  PHE A  20      -7.664   7.764  40.088
ATOM    291  C   PHE A  20      -8.192   8.815  39.188
ATOM    292  O   PHE A  20      -9.368   8.912  38.836
ATOM    293  CB  PHE A  20      -7.974   4.886  38.278
ATOM    294  N   ALA A  21      -7.392   9.756  38.684
ATOM    295  CA  ALA A  21      -7.816  10.713  37.691
ATOM    296  C   ALA A  21      -7.873  10.115  36.295
ATOM    297  O   ALA A  21      -7.281   9.132  35.848
ATOM    298  CB  ALA A  21      -6.931  12.068  37.715
ATOM    299  N   GLU A  22      -8.699  10.788  35.476
ATOM    300  CA  GLU A  22      -9.448  10.258  34.380
ATOM    301  C   GLU A  22      -8.824  10.566  33.066
ATOM    302  O   GLU A  22      -7.885  11.339  32.876
ATOM    303  CB  GLU A  22     -12.197  11.706  34.548
ATOM    304  N   ASP A  23      -9.251  10.006  31.966
ATOM    305  CA  ASP A  23      -8.424   9.763  30.819
ATOM    306  C   ASP A  23      -8.825  10.650  29.689
ATOM    307  O   ASP A  23      -8.084  11.413  29.069
ATOM    308  CB  ASP A  23      -7.620   7.359  31.011
ATOM    309  N   VAL A  24     -10.131  10.605  29.316
ATOM    310  CA  VAL A  24     -10.661  10.929  28.017
ATOM    311  C   VAL A  24     -10.788  12.368  27.717
ATOM    312  O   VAL A  24     -11.814  12.903  27.298
ATOM    313  CB  VAL A  24     -12.016   9.651  27.421
ATOM    314  N   GLY A  25      -9.767  13.209  27.886
ATOM    315  CA  GLY A  25      -9.999  14.654  27.760
ATOM    316  C   GLY A  25      -8.691  15.439  27.756
ATOM    317  O   GLY A  25      -8.251  16.215  26.907
ATOM    318  N   SER A  26      -7.963  15.198  28.872
ATOM    319  CA  SER A  26      -6.756  15.945  29.166
ATOM    320  C   SER A  26      -5.722  15.063  29.758
ATOM    321  O   SER A  26      -5.906  14.248  30.661
ATOM    322  CB  SER A  26      -7.379  17.261  30.462
ATOM    323  N   ASN A  27      -4.484  15.096  29.336
ATOM    324  CA  ASN A  27      -3.491  14.161  29.789
ATOM    325  C   ASN A  27      -2.120  14.811  29.810
ATOM    326  O   ASN A  27      -1.318  14.920  28.883
ATOM    327  CB  ASN A  27      -3.573  12.752  27.719
ATOM    328  N   LYS A  28      -1.784  15.320  31.027
ATOM    329  CA  LYS A  28      -0.481  15.815  31.337
ATOM    330  C   LYS A  28      -0.035  15.396  32.746
ATOM    331  O   LYS A  28       1.080  15.043  33.130
ATOM    332  CB  LYS A  28      -1.314  19.247  31.394
ATOM    333  N   GLY A  29      -0.961  15.413  33.682
ATOM    334  CA  GLY A  29      -0.754  15.590  35.119
ATOM    335  C   GLY A  29      -1.766  14.712  35.877
ATOM    336  O   GLY A  29      -2.934  14.958  36.179
ATOM    337  N   ALA A  30      -1.297  13.521  36.250
ATOM    338  CA  ALA A  30      -2.140  12.399  36.755
ATOM    339  C   ALA A  30      -1.627  11.976  38.077
ATOM    340  O   ALA A  30      -0.442  11.846  38.383
ATOM    341  CB  ALA A  30      -2.133  11.231  35.672
ATOM    342  N   ILE A  31      -2.549  11.711  39.026
ATOM    343  CA  ILE A  31      -2.282  10.837  40.180
ATOM    344  C   ILE A  31      -3.212   9.655  40.209
ATOM    345  O   ILE A  31      -4.278   9.550  39.603
ATOM    346  CB  ILE A  31      -2.549  12.369  42.015
ATOM    347  N   ILE A  32      -2.926   8.592  40.930
ATOM    348  CA  ILE A  32      -3.826   7.662  41.537
ATOM    349  C   ILE A  32      -3.323   7.249  42.911
ATOM    350  O   ILE A  32      -2.180   6.960  43.266
ATOM    351  CB  ILE A  32      -3.866   5.768  40.086
ATOM    352  N   GLY A  33      -4.275   7.205  43.833
ATOM    353  CA  GLY A  33      -3.900   6.964  45.259
ATOM    354  C   GLY A  33      -5.057   6.344  46.044
ATOM    355  O   GLY A  33      -6.167   6.026  45.615
ATOM    356  N   LEU A  34      -4.928   6.092  47.325
ATOM    357  CA  LEU A  34      -6.065   5.908  48.215
ATOM    358  C   LEU A  34      -5.965   6.632  49.540
ATOM    359  O   LEU A  34      -4.952   7.125  50.036
ATOM    360  CB  LEU A  34      -6.423   3.370  48.420
ATOM    361  N   MET A  35      -7.085   6.762  50.267
ATOM    362  CA  MET A  35      -7.200   7.255  51.621
ATOM    363  C   MET A  35      -8.322   6.627  52.402
ATOM    364  O   MET A  35      -9.534   6.691  52.193
ATOM    365  CB  MET A  35      -8.141  10.361  50.766
ATOM    366  N   VAL A  36      -7.884   5.917  53.452
ATOM    367  CA  VAL A  36      -8.811   5.293  54.416
ATOM    368  C   VAL A  36      -8.752   5.814  55.799
ATOM    369  O   VAL A  36      -7.777   6.308  56.365
ATOM    370  CB  VAL A  36      -8.607   3.337  54.186
ATOM    371  N   GLY A  37      -9.872   5.735  56.496
ATOM    372  CA  GLY A  37      -9.945   6.062  57.930
ATOM    373  C   GLY A  37     -11.333   6.316  58.401
ATOM    374  O   GLY A  37     -12.382   5.956  57.867
ATOM    375  N   GLY A  38     -11.394   7.026  59.547
ATOM    376  CA  GLY A  38     -12.396   6.910  60.591
ATOM    377  C   GLY A  38     -11.801   6.843  62.003
ATOM    378  O   GLY A  38     -11.786   6.843  63.234
ATOM    379  N   VAL A  39     -12.751   6.720  62.962
ATOM    380  CA  VAL A  39     -12.387   6.568  64.354
ATOM    381  C   VAL A  39     -12.145   5.143  64.699
ATOM    382  O   VAL A  39     -12.615   4.169  64.111
ATOM    383  CB  VAL A  39     -13.859   7.457  65.446
ATOM    384  N   VAL A  40     -11.334   4.896  65.755
ATOM    385  CA  VAL A  40     -11.249   3.572  66.372
ATOM    386  C   VAL A  40     -12.283   3.375  67.453
ATOM    387  O   VAL A  40     -13.127   3.215  68.335
ATOM    388  CB  VAL A  40      -9.299   3.508  66.999
ATOM    389  N   ASP A   1     -42.143 -22.496  45.971
ATOM    390  CA  ASP A   1     -42.569 -22.450  47.339
ATOM    391  C   ASP A   1     -41.514 -22.274  48.371
ATOM    392  O   ASP A   1     -40.699 -21.353  48.414
ATOM    393  CB  ASP A   1     -44.978 -21.937  47.263
ATOM    394  N   ALA A   2     -41.349 -23.105  49.358
ATOM    395  CA  ALA A   2     -40.946 -22.693  50.671
ATOM    396  C   ALA A   2     -39.533 -22.234  50.843
ATOM    397  O   ALA A   2     -38.532 -22.710  50.306
ATOM    398  CB  ALA A   2     -41.305 -23.889  51.677
ATOM    399  N   GLU A   3     -39.272 -21.226  51.634
ATOM    400  CA  GLU A   3     -37.918 -20.729  51.788
ATOM    401  C   GLU A   3     -37.052 -21.628  52.694
ATOM    402  O   GLU A   3     -37.353 -22.265  53.704
ATOM    403  CB  GLU A   3     -38.537 -18.086  53.518
ATOM    404  N   PHE A   4     -35.783 -21.675  52.251
ATOM    405  CA  PHE A   4     -34.766 -22.521  52.885
ATOM    406  C   PHE A   4     -33.540 -21.653  53.213
ATOM    407  O   PHE A   4     -33.496 -20.469  53.545
ATOM    408  CB  PHE A   4     -33.975 -23.725  49.721
ATOM    409  N   ARG A   5     -32.369 -22.287  53.119
ATOM    410  CA  ARG A   5     -31.065 -21.663  53.225
ATOM    411  C   ARG A   5     -30.608 -21.069  51.936
ATOM    412  O   ARG A   5     -30.767 -19.893  51.611
ATOM    413  CB  ARG A   5     -31.438 -20.635  57.803
ATOM    414  N   HIS A   6     -29.969 -21.830  51.023
ATOM    415  CA  HIS A   6     -28.941 -21.264  50.162
ATOM    416  C   HIS A   6     -29.622 -20.849  48.867
ATOM    417  O   HIS A   6     -30.135 -21.539  47.986
ATOM    418  CB  HIS A   6     -26.862 -23.358  51.413
ATOM    419  N   ASP A   7     -29.634 -19.532  48.726
ATOM    420  CA  ASP A   7     -30.397 -18.804  47.689
ATOM    421  C   ASP A   7     -29.752 -18.789  46.339
ATOM    422  O   ASP A   7     -29.248 -19.766  45.786
ATOM    423  CB  ASP A   7     -31.413 -16.938  49.064
ATOM    424  N   SER A   8     -29.695 -17.634  45.635
ATOM    425  CA  SER A   8     -29.181 -17.554  44.277
ATOM    426  C   SER A   8     -28.000 -16.636  44.129
ATOM    427  O   SER A   8     -26.850 -16.918  43.795
ATOM    428  CB  SER A   8     -30.689 -16.904  43.229
ATOM    429  N   GLY A   9     -28.204 -15.377  44.384
ATOM    430  CA  GLY A   9     -27.129 -14.358  44.389
ATOM    431  C   GLY A   9     -27.140 -13.444  45.573
ATOM    432  O   GLY A   9     -28.131 -13.010  46.161
ATOM    433  N   TYR A  10     -25.912 -13.074  46.021
ATOM    434  CA  TYR A  10     -25.699 -12.533  47.344
ATOM    435  C   TYR A  10     -26.194 -11.117  47.543
ATOM    436  O   TYR A  10     -27.049 -10.491  46.916
ATOM    437  CB  TYR A  10     -22.635 -14.941  47.881
ATOM    438  N   GLU A  11     -25.617 -10.484  48.527
ATOM    439  CA  GLU A  11     -26.030  -9.180  49.059
ATOM    440  C   GLU A  11     -24.807  -8.509  49.721
ATOM    441  O   GLU A  11     -24.415  -8.565  50.886
ATOM    442  CB  GLU A  11     -28.187  -9.961  51.240
ATOM    443  N   VAL A  12     -24.081  -7.768  48.911
ATOM    444  CA  VAL A  12     -22.973  -6.913  49.341
ATOM    445  C   VAL A  12     -23.422  -5.670  50.036
ATOM    446  O   VAL A  12     -22.794  -5.008  50.862
ATOM    447  CB  VAL A  12     -21.837  -6.746  47.722
ATOM    448  N   HIS A  13     -24.609  -5.207  49.758
ATOM    449  CA  HIS A  13     -25.366  -4.140  50.426
ATOM    450  C   HIS A  13     -25.757  -4.504  51.874
ATOM    451  O   HIS A  13     -25.797  -3.799  52.883
ATOM    452  CB  HIS A  13     -25.115  -2.083  48.000
ATOM    453  N   HIS A  14     -26.095  -5.802  51.984
ATOM    454  CA  HIS A  14     -26.256  -6.504  53.233
ATOM    455  C   HIS A  14     -24.943  -7.166  53.636
ATOM    456  O   HIS A  14     -23.804  -6.729  53.474
ATOM    457  CB  HIS A  14     -29.390  -6.733  53.025
ATOM    458  N   GLN A  15     -25.039  -8.370  54.238
ATOM    459  CA  GLN A  15     -23.904  -8.885  54.949
ATOM    460  C   GLN A  15     -23.435 -10.264  54.575
ATOM    461  O   GLN A  15     -23.236 -11.199  55.350
ATOM    462  CB  GLN A  15     -23.837  -7.189  57.893
ATOM    463  N   LYS A  16     -23.187 -10.614  53.346
ATOM    464  CA  LYS A  16     -22.185 -11.482  52.813
ATOM    465  C   LYS A  16     -22.328 -11.631  51.349
ATOM    466  O   LYS A  16     -23.389 -11.827  50.756
ATOM    467  CB  LYS A  16     -23.216 -14.688  54.084
ATOM    468  N   LEU A  17     -21.248 -11.555  50.571
ATOM    469  CA  LEU A  17     -21.095 -12.217  49.267
ATOM    470  C   LEU A  17     -19.724 -12.741  49.104
ATOM    471  O   LEU A  17     -18.676 -12.098  49.167
ATOM    472  CB  LEU A  17     -21.681 -10.448  47.470
ATOM    473  N   VAL A  18     -19.678 -14.080  48.863
ATOM    474  CA  VAL A  18     -18.471 -14.890  48.891
ATOM    475  C   VAL A  18     -17.696 -14.694  47.598
ATOM    476  O   VAL A  18     -18.116 -14.541  46.452
ATOM    477  CB  VAL A  18     -19.283 -16.764  48.893
ATOM    478  N   PHE A  19     -16.402 -14.686  47.721
ATOM    479  CA  PHE A  19     -15.484 -14.744  46.568
ATOM    480  C   PHE A  19     -15.341 -16.186  46.077
ATOM    481  O   PHE A  19     -15.247 -17.216  46.744
ATOM    482  CB  PHE A  19     -12.902 -14.034  48.630
ATOM    483  N   PHE A  20     -15.314 -16.353  44.763
ATOM    484  CA  PHE A  20     -14.960 -17.648  44.128
ATOM    485  C   PHE A  20     -13.992 -17.451  43.016
ATOM    486  O   PHE A  20     -14.215 -17.482  41.806
ATOM    487  CB  PHE A  20     -17.890 -17.222  42.254
ATOM    488  N   ALA A  21     -12.740 -17.214  43.443
ATOM    489  CA  ALA A  21     -11.575 -16.953  42.597
ATOM    490  C   ALA A  21     -10.891 -18.301  42.289
ATOM    491  O   ALA A  21     -10.354 -18.678  41.248
ATOM    492  CB  ALA A  21     -10.550 -15.967  43.356
ATOM    493  N   GLU A  22     -10.907 -19.157  43.339
ATOM    494  CA  GLU A  22     -10.458 -20.540  43.167
ATOM    495  C   GLU A  22     -11.329 -21.375  42.249
ATOM    496  O   GLU A  22     -10.992 -22.131  41.338
ATOM    497  CB  GLU A  22     -10.515 -21.749  46.057
ATOM    498  N   ASP A  23     -12.646 -21.209  42.536
ATOM    499  CA  ASP A  23     -13.725 -22.022  41.957
ATOM    500  C   ASP A  23     -14.020 -21.647  40.495
ATOM    501  O   ASP A  23     -14.620 -22.298  39.640
ATOM    502  CB  ASP A  23     -15.210 -22.569  43.950
ATOM    503  N   VAL A  24     -13.585 -20.482  40.072
ATOM    504  CA  VAL A  24     -13.513 -19.981  38.738
ATOM    505  C   VAL A  24     -12.284 -20.387  37.981
ATOM    506  O   VAL A  24     -12.174 -20.474  36.758
ATOM    507  CB  VAL A  24     -13.764 -17.967  38.772
ATOM    508  N   GLY A  25     -11.180 -20.695  38.609
ATOM    509  CA  GLY A  25     -10.053 -21.311  37.890
ATOM    510  C   GLY A  25      -8.887 -20.363  37.659
ATOM    511  O   GLY A  25      -7.972 -20.079  38.433
ATOM    512  N   SER A  26      -8.886 -19.775  36.444
ATOM    513  CA  SER A  26      -8.199 -18.464  36.242
ATOM    514  C   SER A  26      -9.041 -17.590  35.295
ATOM    515  O   SER A  26      -8.734 -16.999  34.260
ATOM    516  CB  SER A  26      -6.624 -19.097  35.325
ATOM    517  N   ASN A  27     -10.281 -17.484  35.693
ATOM    518  CA  ASN A  27     -11.302 -16.707  34.936
ATOM    519  C   ASN A  27     -12.411 -16.215  35.821
ATOM    520  O   ASN A  27     -13.025 -16.877  36.657
ATOM    521  CB  ASN A  27     -12.060 -18.430  33.353
ATOM    522  N   LYS A  28     -12.777 -14.924  35.698
ATOM    523  CA  LYS A  28     -13.424 -14.141  36.715
ATOM    524  C   LYS A  28     -14.886 -13.813  36.437
ATOM    525  O   LYS A  28     -15.379 -13.100  35.562
ATOM    526  CB  LYS A  28     -11.794 -11.011  36.274
ATOM    527  N   GLY A  29     -15.700 -14.426  37.312
ATOM    528  CA  GLY A  29     -17.128 -14.333  37.213
ATOM    529  C   GLY A  29     -17.618 -13.254  38.188
ATOM    530  O   GLY A  29     -18.333 -12.272  37.988
ATOM    531  N   ALA A  30     -17.195 -13.432  39.420
ATOM    532  CA  ALA A  30     -17.500 -12.699  40.621
ATOM    533  C   ALA A  30     -16.205 -12.093  41.183
ATOM    534  O   ALA A  30     -15.103 -12.610  41.371
ATOM    535  CB  ALA A  30     -18.044 -13.703  41.774
ATOM    536  N   ILE A  31     -16.309 -10.831  41.505
ATOM    537  CA  ILE A  31     -15.183  -9.956  41.731
ATOM    538  C   ILE A  31     -14.587 -10.004  43.099
ATOM    539  O   ILE A  31     -15.178 -10.080  44.176
ATOM    540  CB  ILE A  31     -15.992  -7.767  41.016
ATOM    541  N   ILE A  32     -13.287  -9.961  43.188
ATOM    542  CA  ILE A  32     -12.475  -9.619  44.342
ATOM    543  C   ILE A  32     -11.960  -8.236  44.311
ATOM    544  O   ILE A  32     -10.926  -7.841  44.849
ATOM    545  CB  ILE A  32     -10.962 -11.437  44.632
ATOM    546  N   GLY A  33     -12.592  -7.291  43.683
ATOM    547  CA  GLY A  33     -12.804  -5.923  44.042
ATOM    548  C   GLY A  33     -11.768  -5.061  43.341
ATOM    549  O   GLY A  33     -10.889  -5.381  42.541
ATOM    550  N   LEU A  34     -11.855  -3.790  43.662
ATOM    551  CA  LEU A  34     -11.047  -2.721  43.137
ATOM    552  C   LEU A  34      -9.673  -2.598  43.680
ATOM    553  O   LEU A  34      -8.685  -2.257  43.029
ATOM    554  CB  LEU A  34     -12.586  -0.607  43.103
ATOM    555  N   MET A  35      -9.368  -2.843  44.927
ATOM    556  CA  MET A  35      -8.205  -2.262  45.584
ATOM    557  C   MET A  35      -7.077  -3.254  45.731
ATOM    558  O   MET A  35      -6.778  -3.936  46.712
ATOM    559  CB  MET A  35      -9.549  -1.769  48.655
ATOM    560  N   VAL A  36      -6.319  -3.404  44.665
ATOM    561  CA  VAL A  36      -5.279  -4.418  44.574
ATOM    562  C   VAL A  36      -4.087  -3.982  45.336
ATOM    563  O   VAL A  36      -3.595  -2.855  45.288
ATOM    564  CB  VAL A  36      -4.977  -4.664  42.571
ATOM    565  N   GLY A  37      -3.439  -4.789  46.151
ATOM    566  CA  GLY A  37      -2.009  -4.740  46.370
ATOM    567  C   GLY A  37      -1.748  -3.760  47.520
ATOM    568  O   GLY A  37      -1.488  -4.026  48.694
ATOM    569  N   GLY A  38      -1.810  -2.448  47.207
ATOM    570  CA  GLY A  38      -0.973  -1.525  48.022
ATOM    571  C   GLY A  38      -1.761  -0.824  49.100
ATOM    572  O   GLY A  38      -1.755   0.374  49.379
ATOM    573  N   VAL A  39      -2.558  -1.604  49.832
ATOM    574  CA  VAL A  39      -3.026  -1.195  51.132
ATOM    575  C   VAL A  39      -2.883  -2.292  52.149
ATOM    576  O   VAL A  39      -3.776  -3.049  52.529
ATOM    577  CB  VAL A  39      -4.899  -0.621  50.922
ATOM    578  N   VAL A  40      -1.746  -2.547  52.745
ATOM    579  CA  VAL A  40      -1.499  -3.295  53.971
ATOM    580  C   VAL A  40      -0.832  -2.437  54.995
ATOM    581  O   VAL A  40      -0.281  -1.730  55.839
ATOM    582  CB  VAL A  40      -0.396  -4.866  53.363
ATOM    583  N   ASP B   1     -30.916  13.461  26.228
ATOM    584  CA  ASP B   1     -29.906  14.056  25.341
ATOM    585  C   ASP B   1     -30.149  13.787  23.864
ATOM    586  O   ASP B   1     -29.767  14.408  22.872
ATOM    587  CB  ASP B   1     -28.003  14.969  26.711
ATOM    588  N   ALA B   2     -30.895  12.698  23.694
ATOM    589  CA  ALA B   2     -31.053  12.155  22.328
ATOM    590  C   ALA B   2     -32.372  12.604  21.748
ATOM    591  O   ALA B   2     -33.319  11.902  21.394
ATOM    592  CB  ALA B   2     -31.051  10.569  22.452
ATOM    593  N   GLU B   3     -32.537  13.909  21.599
ATOM    594  CA  GLU B   3     -33.580  14.635  20.942
ATOM    595  C   GLU B   3     -33.086  15.802  20.151
ATOM    596  O   GLU B   3     -33.387  16.126  19.002
ATOM    597  CB  GLU B   3     -35.417  15.578  23.415
ATOM    598  N   PHE B   4     -32.226  16.573  20.762
ATOM    599  CA  PHE B   4     -31.779  17.879  20.344
ATOM    600  C   PHE B   4     -30.338  18.198  20.536
ATOM    601  O   PHE B   4     -29.772  19.225  20.163
ATOM    602  CB  PHE B   4     -33.130  18.958  23.378
ATOM    603  N   ARG B   5     -29.560  17.311  21.167
ATOM    604  CA  ARG B   5     -28.108  17.372  21.294
ATOM    605  C   ARG B   5     -27.486  16.157  20.607
ATOM    606  O   ARG B   5     -27.922  15.006  20.593
ATOM    607  CB  ARG B   5     -27.607  18.572  25.841
ATOM    608  N   HIS B   6     -26.341  16.321  19.936
ATOM    609  CA  HIS B   6     -25.863  15.360  18.929
ATOM    610  C   HIS B   6     -24.834  14.441  19.477
ATOM    611  O   HIS B   6     -24.886  13.839  20.550
ATOM    612  CB  HIS B   6     -27.126  17.041  16.575
ATOM    613  N   ASP B   7     -23.746  14.213  18.793
ATOM    614  CA  ASP B   7     -22.920  13.052  18.948
ATOM    615  C   ASP B   7     -22.157  12.939  20.251
ATOM    616  O   ASP B   7     -21.877  11.920  20.883
ATOM    617  CB  ASP B   7     -23.013  11.740  16.810
ATOM    618  N   SER B   8     -21.736  14.080  20.775
ATOM    619  CA  SER B   8     -20.681  14.214  21.793
ATOM    620  C   SER B   8     -21.246  14.033  23.173
ATOM    621  O   SER B   8     -22.404  14.219  23.549
ATOM    622  CB  SER B   8     -20.382  16.167  21.579
ATOM    623  N   GLY B   9     -20.360  13.620  24.084
ATOM    624  CA  GLY B   9     -20.821  13.038  25.379
ATOM    625  C   GLY B   9     -19.935  11.905  25.759
ATOM    626  O   GLY B   9     -19.266  11.221  24.985
ATOM    627  N   TYR B  10     -19.865  11.606  27.080
ATOM    628  CA  TYR B  10     -18.818  10.831  27.685
ATOM    629  C   TYR B  10     -19.077   9.333  27.732
ATOM    630  O   TYR B  10     -19.874   8.702  27.037
ATOM    631  CB  TYR B  10     -16.950  14.064  28.871
ATOM    632  N   GLU B  11     -18.374   8.598  28.618
ATOM    633  CA  GLU B  11     -18.108   7.180  28.376
ATOM    634  C   GLU B  11     -18.614   6.260  29.474
ATOM    635  O   GLU B  11     -18.399   6.288  30.686
ATOM    636  CB  GLU B  11     -14.950   7.108  28.714
ATOM    637  N   VAL B  12     -19.414   5.303  28.930
ATOM    638  CA  VAL B  12     -19.890   4.179  29.724
ATOM    639  C   VAL B  12     -19.384   2.858  29.296
ATOM    640  O   VAL B  12     -19.991   1.792  29.399
ATOM    641  CB  VAL B  12     -21.851   4.394  29.745
ATOM    642  N   HIS B  13     -18.177   2.768  28.748
ATOM    643  CA  HIS B  13     -17.532   1.507  28.331
ATOM    644  C   HIS B  13     -16.271   1.362  29.139
ATOM    645  O   HIS B  13     -15.884   0.404  29.808
ATOM    646  CB  HIS B  13     -18.625   1.580  25.362
ATOM    647  N   HIS B  14     -15.519   2.478  29.065
ATOM    648  CA  HIS B  14     -14.262   2.749  29.692
ATOM    649  C   HIS B  14     -14.332   3.175  31.108
ATOM    650  O   HIS B  14     -14.693   4.277  31.524
ATOM    651  CB  HIS B  14     -12.712   2.662  26.971
ATOM    652  N   GLN B  15     -13.960   2.255  32.016
ATOM    653  CA  GLN B  15     -13.345   2.579  33.319
ATOM    654  C   GLN B  15     -12.047   1.864  33.422
ATOM    655  O   GLN B  15     -11.639   0.995  32.652
ATOM    656  CB  GLN B  15     -15.977   2.542  35.509
ATOM    657  N   LYS B  16     -11.211   2.132  34.398
ATOM    658  CA  LYS B  16      -9.949   1.426  34.702
ATOM    659  C   LYS B  16     -10.076   0.930  36.133
ATOM    660  O   LYS B  16      -9.190   0.901  36.987
ATOM    661  CB  LYS B  16      -7.468   3.854  34.412
ATOM    662  N   LEU B  17     -11.270   0.469  36.533
ATOM    663  CA  LEU B  17     -11.612   0.087  37.883
ATOM    664  C   LEU B  17     -12.659  -0.982  38.021
ATOM    665  O   LEU B  17     -12.923  -1.646  39.023
ATOM    666  CB  LEU B  17     -12.414   2.304  38.993
ATOM    667  N   VAL B  18     -13.384  -1.241  36.940
ATOM    668  CA  VAL B  18     -14.722  -1.790  36.865
ATOM    669  C   VAL B  18     -14.930  -3.072  37.665
ATOM    670  O   VAL B  18     -14.148  -3.994  37.898
ATOM    671  CB  VAL B  18     -15.150  -1.882  34.897
ATOM    672  N   PHE B  19     -16.198  -3.103  38.148
ATOM    673  CA  PHE B  19     -16.647  -4.283  38.888
ATOM    674  C   PHE B  19     -18.190  -4.337  38.920
ATOM    675  O   PHE B  19     -19.004  -3.546  39.395
ATOM    676  CB  PHE B  19     -15.851  -2.540  41.707
ATOM    677  N   PHE B  20     -18.633  -5.460  38.311
ATOM    678  CA  PHE B  20     -19.939  -6.035  38.422
ATOM    679  C   PHE B  20     -20.041  -7.524  38.330
ATOM    680  O   PHE B  20     -19.114  -8.317  38.163
ATOM    681  CB  PHE B  20     -20.663  -4.908  35.285
ATOM    682  N   ALA B  21     -21.251  -8.064  38.437
ATOM    683  CA  ALA B  21     -21.631  -9.416  38.163
ATOM    684  C   ALA B  21     -22.947  -9.448  37.473
ATOM    685  O   ALA B  21     -23.878  -8.667  37.669
ATOM    686  CB  ALA B  21     -21.665 -10.354  39.459
ATOM    687  N   GLU B  22     -23.148 -10.417  36.548
ATOM    688  CA  GLU B  22     -24.317 -10.440  35.676
ATOM    689  C   GLU B  22     -25.301 -11.509  36.175
ATOM    690  O   GLU B  22     -25.151 -12.728  36.260
ATOM    691  CB  GLU B  22     -22.870 -11.924  33.167
ATOM    692  N   ASP B  23     -26.483 -10.970  36.562
ATOM    693  CA  ASP B  23     -27.605 -11.916  36.811
ATOM    694  C   ASP B  23     -28.706 -11.647  35.810
ATOM    695  O   ASP B  23     -28.765 -12.005  34.634
ATOM    696  CB  ASP B  23     -27.598 -12.383  39.278
ATOM    697  N   VAL B  24     -29.735 -10.931  36.273
ATOM    698  CA  VAL B  24     -30.905 -10.669  35.482
ATOM    699  C   VAL B  24     -30.914  -9.267  34.991
ATOM    700  O   VAL B  24     -31.477  -8.844  33.981
ATOM    701  CB  VAL B  24     -32.551 -11.184  36.516
ATOM    702  N   GLY B  25     -30.271  -8.355  35.669
ATOM    703  CA  GLY B  25     -29.550  -7.226  35.151
ATOM    704  C   GLY B  25     -29.700  -5.934  35.881
ATOM    705  O   GLY B  25     -28.804  -5.160  36.219
ATOM    706  N   SER B  26     -30.969  -5.607  36.190
ATOM    707  CA  SER B  26     -31.219  -4.293  36.853
ATOM    708  C   SER B  26     -31.723  -4.477  38.273
ATOM    709  O   SER B  26     -31.401  -3.842  39.277
ATOM    710  CB  SER B  26     -32.686  -3.556  35.772
ATOM    711  N   ASN B  27     -32.616  -5.427  38.483
ATOM    712  CA  ASN B  27     -33.221  -5.655  39.774
ATOM    713  C   ASN B  27     -32.319  -6.207  40.843
ATOM    714  O   ASN B  27     -32.186  -5.799  41.997
ATOM    715  CB  ASN B  27     -35.040  -7.211  39.084
ATOM    716  N   LYS B  28     -31.579  -7.256  40.506
ATOM    717  CA  LYS B  28     -30.782  -7.993  41.522
ATOM    718  C   LYS B  28     -29.355  -8.127  40.959
ATOM    719  O   LYS B  28     -28.981  -8.053  39.789
ATOM    720  CB  LYS B  28     -32.178 -11.288  41.264
ATOM    721  N   GLY B  29     -28.400  -8.356  41.877
ATOM    722  CA  GLY B  29     -27.027  -8.771  41.564
ATOM    723  C   GLY B  29     -25.990  -8.147  42.418
ATOM    724  O   GLY B  29     -25.621  -6.974  42.380
ATOM    725  N   ALA B  30     -25.375  -8.861  43.317
ATOM    726  CA  ALA B  30     -23.933  -8.706  43.611
ATOM    727  C   ALA B  30     -23.345 -10.098  43.830
ATOM    728  O   ALA B  30     -23.873 -11.042  44.419
ATOM    729  CB  ALA B  30     -23.865  -7.851  44.978
ATOM    730  N   ILE B  31     -22.127 -10.363  43.345
ATOM    731  CA  ILE B  31     -21.105 -11.114  44.002
ATOM    732  C   ILE B  31     -19.792 -10.452  44.157
ATOM    733  O   ILE B  31     -18.685 -10.986  44.220
ATOM    734  CB  ILE B  31     -20.870 -13.150  42.759
ATOM    735  N   ILE B  32     -19.806  -9.150  44.237
ATOM    736  CA  ILE B  32     -18.720  -8.230  44.174
ATOM    737  C   ILE B  32     -18.233  -7.910  45.584
ATOM    738  O   ILE B  32     -18.318  -6.858  46.218
ATOM    739  CB  ILE B  32     -19.609  -6.484  42.871
ATOM    740  N   GLY B  33     -17.635  -8.983  46.154
ATOM    741  CA  GLY B  33     -17.037  -8.895  47.514
ATOM    742  C   GLY B  33     -15.762  -9.643  47.529
ATOM    743  O   GLY B  33     -15.362 -10.423  46.664
ATOM    744  N   LEU B  34     -14.982  -9.426  48.614
ATOM    745  CA  LEU B  34     -14.042 -10.374  49.131
ATOM    746  C   LEU B  34     -13.978 -10.287  50.621
ATOM    747  O   LEU B  34     -14.233  -9.309  51.324
ATOM    748  CB  LEU B  34     -11.768  -9.541  48.062
ATOM    749  N   MET B  35     -13.599 -11.407  51.243
ATOM    750  CA  MET B  35     -12.945 -11.474  52.534
ATOM    751  C   MET B  35     -11.696 -12.337  52.463
ATOM    752  O   MET B  35     -11.452 -13.419  52.996
ATOM    753  CB  MET B  35     -15.143 -13.739  53.822
ATOM    754  N   VAL B  36     -10.757 -11.827  51.715
ATOM    755  CA  VAL B  36      -9.523 -12.427  51.316
ATOM    756  C   VAL B  36      -8.317 -11.722  51.845
ATOM    757  O   VAL B  36      -8.222 -10.521  52.098
ATOM    758  CB  VAL B  36      -9.575 -12.567  49.317
ATOM    759  N   GLY B  37      -7.227 -12.470  52.069
ATOM    760  CA  GLY B  37      -5.990 -11.739  52.420
ATOM    761  C   GLY B  37      -5.597 -12.033  53.848
ATOM    762  O   GLY B  37      -5.417 -11.202  54.738
ATOM    763  N   GLY B  38      -5.419 -13.316  54.216
ATOM    764  CA  GLY B  38      -5.509 -13.794  55.625
ATOM    765  C   GLY B  38      -6.684 -14.694  55.887
ATOM    766  O   GLY B  38      -6.651 -15.816  56.393
ATOM    767  N   VAL B  39      -7.898 -14.207  55.525
ATOM    768  CA  VAL B  39      -9.103 -14.817  56.146
ATOM    769  C   VAL B  39      -9.664 -15.892  55.245
ATOM    770  O   VAL B  39     -10.410 -16.808  55.591
ATOM    771  CB  VAL B  39     -10.432 -13.375  56.448
ATOM    772  N   VAL B  40      -9.331 -15.868  53.930
ATOM    773  CA  VAL B  40      -9.694 -16.977  53.108
ATOM    774  C   VAL B  40      -8.695 -18.049  52.948
ATOM    775  O   VAL B  40      -7.861 -18.945  52.815
ATOM    776  CB  VAL B  40     -10.494 -16.168  51.457
ATOM    777  N   ASP B   1     -38.170   6.426  40.087
ATOM    778  CA  ASP B   1     -37.362   7.272  40.940
ATOM    779  C   ASP B   1     -35.967   7.516  40.472
ATOM    780  O   ASP B   1     -35.066   6.680  40.408
ATOM    781  CB  ASP B   1     -38.776   7.966  42.953
ATOM    782  N   ALA B   2     -35.627   8.737  40.078
ATOM    783  CA  ALA B   2     -34.430   9.144  39.377
ATOM    784  C   ALA B   2     -33.859  10.368  40.123
ATOM    785  O   ALA B   2     -33.996  11.564  39.868
ATOM    786  CB  ALA B   2     -34.659   9.558  37.875
ATOM    787  N   GLU B   3     -33.112  10.058  41.195
ATOM    788  CA  GLU B   3     -32.336  10.934  42.027
ATOM    789  C   GLU B   3     -30.857  10.675  41.899
ATOM    790  O   GLU B   3     -30.319   9.629  41.536
ATOM    791  CB  GLU B   3     -33.318  10.173  44.919
ATOM    792  N   PHE B   4     -30.016  11.655  42.202
ATOM    793  CA  PHE B   4     -28.664  11.458  42.646
ATOM    794  C   PHE B   4     -28.320  11.846  44.039
ATOM    795  O   PHE B   4     -27.482  12.673  44.398
ATOM    796  CB  PHE B   4     -27.723  14.146  40.765
ATOM    797  N   ARG B   5     -28.988  11.237  45.000
ATOM    798  CA  ARG B   5     -29.209  11.711  46.328
ATOM    799  C   ARG B   5     -28.079  11.491  47.267
ATOM    800  O   ARG B   5     -27.129  12.250  47.457
ATOM    801  CB  ARG B   5     -33.486  13.567  46.002
ATOM    802  N   HIS B   6     -28.112  10.339  47.972
ATOM    803  CA  HIS B   6     -27.006   9.734  48.657
ATOM    804  C   HIS B   6     -26.371   8.667  47.848
ATOM    805  O   HIS B   6     -25.715   7.722  48.286
ATOM    806  CB  HIS B   6     -27.277  11.524  51.236
ATOM    807  N   ASP B   7     -26.473   8.660  46.546
ATOM    808  CA  ASP B   7     -25.692   7.984  45.542
ATOM    809  C   ASP B   7     -24.402   8.654  45.251
ATOM    810  O   ASP B   7     -23.295   8.133  45.390
ATOM    811  CB  ASP B   7     -26.767   5.689  45.237
ATOM    812  N   SER B   8     -24.363   9.912  44.803
ATOM    813  CA  SER B   8     -23.225  10.437  44.067
ATOM    814  C   SER B   8     -22.394  11.351  44.886
ATOM    815  O   SER B   8     -22.794  11.969  45.873
ATOM    816  CB  SER B   8     -24.153  11.450  42.711
ATOM    817  N   GLY B   9     -21.134  11.602  44.649
ATOM    818  CA  GLY B   9     -20.122  11.693  45.697
ATOM    819  C   GLY B   9     -19.306  12.976  45.506
ATOM    820  O   GLY B   9     -19.425  14.059  46.079
ATOM    821  N   TYR B  10     -18.340  12.905  44.599
ATOM    822  CA  TYR B  10     -17.227  13.794  44.477
ATOM    823  C   TYR B  10     -17.192  14.611  43.241
ATOM    824  O   TYR B  10     -18.099  14.682  42.411
ATOM    825  CB  TYR B  10     -15.711  12.685  47.882
ATOM    826  N   GLU B  11     -16.144  15.348  42.933
ATOM    827  CA  GLU B  11     -16.167  16.638  42.211
ATOM    828  C   GLU B  11     -16.470  16.489  40.765
ATOM    829  O   GLU B  11     -16.557  15.420  40.160
ATOM    830  CB  GLU B  11     -13.397  17.982  42.721
ATOM    831  N   VAL B  12     -16.668  17.621  40.045
ATOM    832  CA  VAL B  12     -16.992  17.632  38.612
ATOM    833  C   VAL B  12     -15.812  18.172  37.782
ATOM    834  O   VAL B  12     -15.800  18.765  36.703
ATOM    835  CB  VAL B  12     -18.572  18.869  38.365
ATOM    836  N   HIS B  13     -14.647  17.960  38.320
ATOM    837  CA  HIS B  13     -13.365  18.190  37.660
ATOM    838  C   HIS B  13     -12.972  16.862  36.975
ATOM    839  O   HIS B  13     -13.675  16.010  36.432
ATOM    840  CB  HIS B  13     -12.389  20.358  39.712
ATOM    841  N   HIS B  14     -11.640  16.674  37.016
ATOM    842  CA  HIS B  14     -10.880  15.664  36.337
ATOM    843  C   HIS B  14     -11.092  14.286  36.904
ATOM    844  O   HIS B  14     -11.045  13.202  36.323
ATOM    845  CB  HIS B  14     -10.390  17.415  33.712
ATOM    846  N   GLN B  15     -11.363  14.254  38.193
ATOM    847  CA  GLN B  15     -11.066  13.126  39.081
ATOM    848  C   GLN B  15     -12.256  12.270  39.419
ATOM    849  O   GLN B  15     -13.366  12.642  39.799
ATOM    850  CB  GLN B  15      -8.883  14.854  41.113
ATOM    851  N   LYS B  16     -12.026  10.937  39.272
ATOM    852  CA  LYS B  16     -13.069   9.984  39.551
ATOM    853  C   LYS B  16     -12.618   8.913  40.562
ATOM    854  O   LYS B  16     -11.664   8.135  40.545
ATOM    855  CB  LYS B  16     -13.176   8.188  36.459
ATOM    856  N   LEU B  17     -13.413   8.860  41.594
ATOM    857  CA  LEU B  17     -13.089   8.077  42.796
ATOM    858  C   LEU B  17     -14.078   6.987  42.936
ATOM    859  O   LEU B  17     -15.270   7.024  42.633
ATOM    860  CB  LEU B  17     -12.925   9.815  44.754
ATOM    861  N   VAL B  18     -13.641   5.855  43.439
ATOM    862  CA  VAL B  18     -14.489   4.738  43.738
ATOM    863  C   VAL B  18     -14.428   4.253  45.200
ATOM    864  O   VAL B  18     -13.587   3.559  45.771
ATOM    865  CB  VAL B  18     -14.364   3.323  42.384
ATOM    866  N   PHE B  19     -15.479   4.688  45.907
ATOM    867  CA  PHE B  19     -15.819   4.330  47.274
ATOM    868  C   PHE B  19     -15.985   2.853  47.483
ATOM    869  O   PHE B  19     -16.437   2.056  46.661
ATOM    870  CB  PHE B  19     -19.032   5.506  46.635
ATOM    871  N   PHE B  20     -15.633   2.288  48.632
ATOM    872  CA  PHE B  20     -15.735   0.873  48.990
ATOM    873  C   PHE B  20     -15.530   0.753  50.466
ATOM    874  O   PHE B  20     -14.860   1.483  51.196
ATOM    875  CB  PHE B  20     -12.708   0.227  47.707
ATOM    876  N   ALA B  21     -16.136  -0.252  51.059
ATOM    877  CA  ALA B  21     -16.090  -0.324  52.536
ATOM    878  C   ALA B  21     -15.021  -1.360  52.939
ATOM    879  O   ALA B  21     -14.575  -2.311  52.296
ATOM    880  CB  ALA B  21     -17.539  -0.713  53.008
ATOM    881  N   GLU B  22     -14.535  -1.154  54.185
ATOM    882  CA  GLU B  22     -13.804  -2.305  54.775
ATOM    883  C   GLU B  22     -13.816  -2.144  56.250
ATOM    884  O   GLU B  22     -13.856  -1.083  56.873
ATOM    885  CB  GLU B  22     -10.905  -2.135  53.514
ATOM    886  N   ASP B  23     -13.779  -3.279  56.964
ATOM    887  CA  ASP B  23     -13.120  -3.430  58.287
ATOM    888  C   ASP B  23     -12.245  -4.645  58.200
ATOM    889  O   ASP B  23     -12.610  -5.800  57.984
ATOM    890  CB  ASP B  23     -14.314  -2.261  60.073
ATOM    891  N   VAL B  24     -10.950  -4.526  58.361
ATOM    892  CA  VAL B  24     -10.022  -5.624  58.510
ATOM    893  C   VAL B  24      -9.190  -5.395  59.747
ATOM    894  O   VAL B  24      -8.022  -5.012  59.821
ATOM    895  CB  VAL B  24      -8.995  -5.879  56.853
ATOM    896  N   GLY B  25      -9.840  -5.653  60.891
ATOM    897  CA  GLY B  25      -9.277  -6.139  62.138
ATOM    898  C   GLY B  25     -10.291  -6.911  62.998
ATOM    899  O   GLY B  25     -10.304  -6.917  61.767
ATOM    900  N   SER B  26     -10.021  -7.102  64.283
ATOM    901  CA  SER B  26     -10.560  -8.196  65.040
ATOM    902  C   SER B  26     -11.612  -7.834  66.054
ATOM    903  O   SER B  26     -11.865  -8.376  67.130
ATOM    904  CB  SER B  26      -9.020  -8.830  66.059
ATOM    905  N   ASN B  27     -12.337  -6.767  65.670
ATOM    906  CA  ASN B  27     -13.327  -6.151  66.563
ATOM    907  C   ASN B  27     -14.645  -5.878  65.852
ATOM    908  O   ASN B  27     -15.750  -5.630  66.336
ATOM    909  CB  ASN B  27     -12.084  -4.079  67.198
ATOM    910  N   LYS B  28     -14.591  -5.912  64.541
ATOM    911  CA  LYS B  28     -15.781  -6.069  63.682
ATOM    912  C   LYS B  28     -15.393  -6.569  62.338
ATOM    913  O   LYS B  28     -15.396  -6.564  63.569
ATOM    914  CB  LYS B  28     -16.385  -2.565  63.300
ATOM    915  N   GLY B  29     -14.622  -7.638  62.179
ATOM    916  CA  GLY B  29     -14.641  -8.433  60.927
ATOM    917  C   GLY B  29     -13.405  -8.161  60.169
ATOM    918  O   GLY B  29     -12.760  -7.113  60.192
ATOM    919  N   ALA B  30     -12.958  -9.168  59.381
ATOM    920  CA  ALA B  30     -12.018  -8.925  58.316
ATOM    921  C   ALA B  30     -12.532  -9.310  56.923
ATOM    922  O   ALA B  30     -12.208 -10.276  56.233
ATOM    923  CB  ALA B  30     -10.562  -9.461  58.633
ATOM    924  N   ILE B  31     -13.452  -8.486  56.396
ATOM    925  CA  ILE B  31     -13.677  -8.345  54.970
ATOM    926  C   ILE B  31     -13.799  -6.981  54.421
ATOM    927  O   ILE B  31     -13.876  -5.944  55.080
ATOM    928  CB  ILE B  31     -15.461  -9.844  54.633
ATOM    929  N   ILE B  32     -13.831  -6.823  53.108
ATOM    930  CA  ILE B  32     -14.383  -5.662  52.382
ATOM    931  C   ILE B  32     -15.199  -6.018  51.167
ATOM    932  O   ILE B  32     -15.073  -6.980  50.409
ATOM    933  CB  ILE B  32     -12.235  -4.615  51.830
ATOM    934  N   GLY B  33     -16.172  -5.187  50.888
ATOM    935  CA  GLY B  33     -16.992  -5.127  49.670
ATOM    936  C   GLY B  33     -16.655  -3.980  48.749
ATOM    937  O   GLY B  33     -15.874  -3.049  48.949
ATOM    938  N   LEU B  34     -17.292  -3.991  47.579
ATOM    939  CA  LEU B  34     -17.315  -2.834  46.645
ATOM    940  C   LEU B  34     -18.685  -2.867  45.939
ATOM    941  O   LEU B  34     -19.474  -3.806  45.831
ATOM    942  CB  LEU B  34     -15.309  -3.482  45.069
ATOM    943  N   MET B  35     -19.096  -1.761  45.365
ATOM    944  CA  MET B  35     -20.504  -1.549  45.050
ATOM    945  C   MET B  35     -20.763  -1.627  43.594
ATOM    946  O   MET B  35     -20.018  -1.258  42.685
ATOM    947  CB  MET B  35     -20.537   1.728  45.919
ATOM    948  N   VAL B  36     -21.918  -2.149  43.231
ATOM    949  CA  VAL B  36     -22.358  -2.259  41.828
ATOM    950  C   VAL B  36     -23.837  -2.013  41.731
ATOM    951  O   VAL B  36     -24.659  -2.709  41.136
ATOM    952  CB  VAL B  36     -21.853  -4.106  41.262
ATOM    953  N   GLY B  37     -24.386  -0.979  42.308
ATOM    954  CA  GLY B  37     -25.786  -0.650  42.146
ATOM    955  C   GLY B  37     -25.937   0.274  40.922
ATOM    956  O   GLY B  37     -26.251   0.009  39.761
ATOM    957  N   GLY B  38     -25.688   1.536  41.181
ATOM    958  CA  GLY B  38     -25.543   2.486  40.095
ATOM    959  C   GLY B  38     -24.335   3.335  40.159
ATOM    960  O   GLY B  38     -24.031   4.241  39.383
ATOM    961  N   VAL B  39     -23.487   3.111  41.143
ATOM    962  CA  VAL B  39     -22.331   4.000  41.352
ATOM    963  C   VAL B  39     -21.029   3.287  41.243
ATOM    964  O   VAL B  39     -20.897   2.089  40.991
ATOM    965  CB  VAL B  39     -22.664   4.652  43.245
ATOM    966  N   VAL B  40     -19.876   3.922  41.416
ATOM    967  CA  VAL B  40     -18.590   3.293  41.473
ATOM    968  C   VAL B  40     -18.058   3.277  42.866
ATOM    969  O   VAL B  40     -17.619   3.264  44.016
ATOM    970  CB  VAL B  40     -17.403   3.955  40.048
ATOM    971  N   ASP B   1      12.553  16.664  58.960
ATOM    972  CA  ASP B   1      13.143  16.861  57.665
ATOM    973  C   ASP B   1      13.016  15.616  56.825
ATOM    974  O   ASP B   1      13.885  15.018  56.191
ATOM    975  CB  ASP B   1      14.993  18.559  58.104
ATOM    976  N   ALA B   2      11.759  15.149  56.807
ATOM    977  CA  ALA B   2      11.395  13.832  56.318
ATOM    978  C   ALA B   2      10.642  13.840  55.018
ATOM    979  O   ALA B   2       9.553  13.334  54.750
ATOM    980  CB  ALA B   2      10.632  12.931  57.348
ATOM    981  N   GLU B   3      11.286  14.497  54.062
ATOM    982  CA  GLU B   3      11.171  14.414  52.644
ATOM    983  C   GLU B   3      12.531  14.123  51.982
ATOM    984  O   GLU B   3      13.528  14.841  51.904
ATOM    985  CB  GLU B   3      10.024  17.245  51.919
ATOM    986  N   PHE B   4      12.653  12.941  51.416
ATOM    987  CA  PHE B   4      13.901  12.486  50.776
ATOM    988  C   PHE B   4      13.759  12.678  49.302
ATOM    989  O   PHE B   4      13.586  11.797  48.460
ATOM    990  CB  PHE B   4      12.645   9.328  51.359
ATOM    991  N   ARG B   5      13.825  13.934  48.843
ATOM    992  CA  ARG B   5      13.609  14.425  47.523
ATOM    993  C   ARG B   5      14.770  14.970  46.794
ATOM    994  O   ARG B   5      15.821  15.367  47.298
ATOM    995  CB  ARG B   5       9.548  16.611  48.664
ATOM    996  N   HIS B   6      14.689  15.045  45.467
ATOM    997  CA  HIS B   6      15.625  15.777  44.618
ATOM    998  C   HIS B   6      15.594  17.247  44.730
ATOM    999  O   HIS B   6      14.622  17.942  44.431
ATOM   1000  CB  HIS B   6      16.628  13.271  42.990
ATOM   1001  N   ASP B   7      16.629  17.955  45.171
ATOM   1002  CA  ASP B   7      16.638  19.435  45.268
ATOM   1003  C   ASP B   7      16.629  20.036  43.896
ATOM   1004  O   ASP B   7      16.972  19.475  42.855
ATOM   1005  CB  ASP B   7      16.332  19.925  47.677
ATOM   1006  N   SER B   8      16.223  21.288  43.733
ATOM   1007  CA  SER B   8      15.393  21.761  42.618
ATOM   1008  C   SER B   8      16.239  22.338  41.466
ATOM   1009  O   SER B   8      17.414  22.705  41.434
ATOM   1010  CB  SER B   8      14.571  23.301  43.536
ATOM   1011  N   GLY B   9      15.575  22.443  40.356
ATOM   1012  CA  GLY B   9      16.207  22.511  39.074
ATOM   1013  C   GLY B   9      15.219  22.642  37.966
ATOM   1014  O   GLY B   9      14.057  22.237  37.950
ATOM   1015  N   TYR B  10      15.610  23.255  36.878
ATOM   1016  CA  TYR B  10      14.715  23.493  35.716
ATOM   1017  C   TYR B  10      14.524  22.218  34.885
ATOM   1018  O   TYR B  10      13.504  21.802  34.335
ATOM   1019  CB  TYR B  10      14.736  27.210  36.376
ATOM   1020  N   GLU B  11      15.649  21.481  34.764
ATOM   1021  CA  GLU B  11      15.958  20.595  33.681
ATOM   1022  C   GLU B  11      15.947  19.116  34.085
ATOM   1023  O   GLU B  11      16.715  18.220  33.738
ATOM   1024  CB  GLU B  11      18.977  21.360  32.952
ATOM   1025  N   VAL B  12      15.011  18.715  34.908
ATOM   1026  CA  VAL B  12      14.867  17.321  35.251
ATOM   1027  C   VAL B  12      14.067  16.620  34.193
ATOM   1028  O   VAL B  12      13.404  17.172  33.315
ATOM   1029  CB  VAL B  12      13.985  17.301  37.059
ATOM   1030  N   HIS B  13      14.058  15.263  34.183
ATOM   1031  CA  HIS B  13      13.908  14.461  32.948
ATOM   1032  C   HIS B  13      12.478  14.669  32.406
ATOM   1033  O   HIS B  13      11.832  15.709  32.281
ATOM   1034  CB  HIS B  13      16.071  12.398  34.038
ATOM   1035  N   HIS B  14      11.852  13.580  32.019
ATOM   1036  CA  HIS B  14      10.522  13.664  31.452
ATOM   1037  C   HIS B  14       9.408  13.679  32.516
ATOM   1038  O   HIS B  14       8.321  14.255  32.475
ATOM   1039  CB  HIS B  14      11.739  14.076  28.540
ATOM   1040  N   GLN B  15       9.682  12.959  33.632
ATOM   1041  CA  GLN B  15       8.602  12.681  34.587
ATOM   1042  C   GLN B  15       9.058  13.086  35.982
ATOM   1043  O   GLN B  15       9.924  12.566  36.687
ATOM   1044  CB  GLN B  15       7.653   9.516  33.805
ATOM   1045  N   LYS B  16       8.479  14.114  36.534
ATOM   1046  CA  LYS B  16       8.607  14.593  37.914
ATOM   1047  C   LYS B  16       7.712  13.906  38.863
ATOM   1048  O   LYS B  16       6.622  14.323  39.257
ATOM   1049  CB  LYS B  16       7.874  17.981  37.433
ATOM   1050  N   LEU B  17       8.096  12.729  39.349
ATOM   1051  CA  LEU B  17       7.222  11.866  40.116
ATOM   1052  C   LEU B  17       7.314  12.252  41.584
ATOM   1053  O   LEU B  17       8.314  12.244  42.301
ATOM   1054  CB  LEU B  17       7.796   9.395  39.646
ATOM   1055  N   VAL B  18       6.184  12.649  42.174
ATOM   1056  CA  VAL B  18       6.055  12.676  43.609
ATOM   1057  C   VAL B  18       5.280  11.555  44.197
ATOM   1058  O   VAL B  18       4.305  11.009  43.681
ATOM   1059  CB  VAL B  18       5.416  14.552  44.035
ATOM   1060  N   PHE B  19       5.643  11.071  45.385
ATOM   1061  CA  PHE B  19       4.786  10.037  46.030
ATOM   1062  C   PHE B  19       4.913  10.284  47.524
ATOM   1063  O   PHE B  19       5.956  10.404  48.168
ATOM   1064  CB  PHE B  19       7.123   7.798  45.142
ATOM   1065  N   PHE B  20       3.849  10.394  48.282
ATOM   1066  CA  PHE B  20       3.946  10.396  49.730
ATOM   1067  C   PHE B  20       3.004   9.381  50.396
ATOM   1068  O   PHE B  20       1.808   9.169  50.200
ATOM   1069  CB  PHE B  20       1.986  13.233  49.500
ATOM   1070  N   ALA B  21       3.554   8.631  51.306
ATOM   1071  CA  ALA B  21       2.705   7.762  52.142
ATOM   1072  C   ALA B  21       2.630   8.240  53.579
ATOM   1073  O   ALA B  21       3.352   7.963  54.537
ATOM   1074  CB  ALA B  21       3.210   6.263  52.040
ATOM   1075  N   GLU B  22       1.649   9.066  53.816
ATOM   1076  CA  GLU B  22       1.516   9.962  54.989
ATOM   1077  C   GLU B  22       0.360   9.545  55.906
ATOM   1078  O   GLU B  22      -0.808   9.304  55.602
ATOM   1079  CB  GLU B  22       0.577  12.610  53.429
ATOM   1080  N   ASP B  23       0.629   9.423  57.195
ATOM   1081  CA  ASP B  23      -0.197   8.790  58.230
ATOM   1082  C   ASP B  23      -0.450   9.773  59.362
ATOM   1083  O   ASP B  23       0.353  10.198  60.192
ATOM   1084  CB  ASP B  23       0.548   6.376  58.319
ATOM   1085  N   VAL B  24      -1.693  10.232  59.473
ATOM   1086  CA  VAL B  24      -2.116  11.361  60.284
ATOM   1087  C   VAL B  24      -3.078  10.992  61.361
ATOM   1088  O   VAL B  24      -3.646   9.906  61.483
ATOM   1089  CB  VAL B  24      -2.672  12.819  58.997
ATOM   1090  N   GLY B  25      -3.387  11.871  62.298
ATOM   1091  CA  GLY B  25      -3.915  11.389  63.597
ATOM   1092  C   GLY B  25      -2.790  11.257  64.648
ATOM   1093  O   GLY B  25      -2.593  11.897  65.681
ATOM   1094  N   SER B  26      -1.932  10.262  64.306
ATOM   1095  CA  SER B  26      -0.553  10.265  64.802
ATOM   1096  C   SER B  26       0.494  10.378  63.706
ATOM   1097  O   SER B  26       0.649   9.694  62.695
ATOM   1098  CB  SER B  26      -0.360   8.373  65.410
ATOM   1099  N   ASN B  27       1.339  11.379  63.925
ATOM   1100  CA  ASN B  27       2.247  12.017  62.998
ATOM   1101  C   ASN B  27       3.300  11.039  62.540
ATOM   1102  O   ASN B  27       3.310  11.032  63.771
ATOM   1103  CB  ASN B  27       3.326  13.474  64.748
ATOM   1104  N   LYS B  28       3.339  10.778  61.211
ATOM   1105  CA  LYS B  28       4.564  10.395  60.573
ATOM   1106  C   LYS B  28       4.416  10.633  59.053
ATOM   1107  O   LYS B  28       3.475  11.105  58.416
ATOM   1108  CB  LYS B  28       4.757   6.883  61.189
ATOM   1109  N   GLY B  29       5.450  10.279  58.334
ATOM   1110  CA  GLY B  29       5.580  10.574  56.938
ATOM   1111  C   GLY B  29       6.723   9.811  56.302
ATOM   1112  O   GLY B  29       7.852   9.637  56.760
ATOM   1113  N   ALA B  30       6.554   9.250  55.136
ATOM   1114  CA  ALA B  30       7.655   9.088  54.220
ATOM   1115  C   ALA B  30       7.217   9.673  52.876
ATOM   1116  O   ALA B  30       6.318   9.310  52.118
ATOM   1117  CB  ALA B  30       8.072   7.543  54.093
ATOM   1118  N   ILE B  31       7.967  10.737  52.533
ATOM   1119  CA  ILE B  31       7.904  11.212  51.142
ATOM   1120  C   ILE B  31       9.166  10.929  50.365
ATOM   1121  O   ILE B  31      10.337  11.142  50.680
ATOM   1122  CB  ILE B  31       7.331  13.524  51.428
ATOM   1123  N   ILE B  32       8.903  10.368  49.178
ATOM   1124  CA  ILE B  32       9.985  10.018  48.225
ATOM   1125  C   ILE B  32       9.678  10.603  46.880
ATOM   1126  O   ILE B  32       8.665  10.447  46.198
ATOM   1127  CB  ILE B  32       9.863   7.592  48.276
ATOM   1128  N   GLY B  33      10.639  11.383  46.387
ATOM   1129  CA  GLY B  33      10.449  12.262  45.269
ATOM   1130  C   GLY B  33      11.643  12.075  44.327
ATOM   1131  O   GLY B  33      12.849  12.167  44.554
ATOM   1132  N   LEU B  34      11.277  11.769  43.091
ATOM   1133  CA  LEU B  34      12.237  11.596  42.031
ATOM   1134  C   LEU B  34      12.071  12.570  40.859
ATOM   1135  O   LEU B  34      11.097  13.278  40.603
ATOM   1136  CB  LEU B  34      12.179   9.148  41.262
ATOM   1137  N   MET B  35      13.112  12.669  40.001
ATOM   1138  CA  MET B  35      13.075  13.328  38.738
ATOM   1139  C   MET B  35      13.594  12.491  37.588
ATOM   1140  O   MET B  35      14.622  12.685  36.940
ATOM   1141  CB  MET B  35      15.446  15.610  39.313
ATOM   1142  N   VAL B  36      12.951  11.433  37.168
ATOM   1143  CA  VAL B  36      13.498  10.434  36.301
ATOM   1144  C   VAL B  36      12.893  10.286  34.939
ATOM   1145  O   VAL B  36      11.767  10.617  34.569
ATOM   1146  CB  VAL B  36      13.961   8.785  37.335
ATOM   1147  N   GLY B  37      13.646   9.737  34.024
ATOM   1148  CA  GLY B  37      13.161   9.305  32.740
ATOM   1149  C   GLY B  37      13.543   7.888  32.453
ATOM   1150  O   GLY B  37      14.606   7.467  31.998
ATOM   1151  N   GLY B  38      12.647   6.977  32.714
ATOM   1152  CA  GLY B  38      12.617   5.666  32.044
ATOM   1153  C   GLY B  38      13.363   4.633  32.849
ATOM   1154  O   GLY B  38      14.554   4.659  33.159
ATOM   1155  N   VAL B  39      12.714   3.570  33.292
ATOM   1156  CA  VAL B  39      13.332   2.381  33.907
ATOM   1157  C   VAL B  39      13.506   1.266  32.896
ATOM   1158  O   VAL B  39      13.915   0.123  33.100
ATOM   1159  CB  VAL B  39      12.167   1.984  35.481
ATOM   1160  N   VAL B  40      13.175   1.559  31.635
ATOM   1161  CA  VAL B  40      13.177   0.526  30.608
ATOM   1162  C   VAL B  40      14.381   0.485  29.735
ATOM   1163  O   VAL B  40      15.377   0.450  29.013
ATOM   1164  CB  VAL B  40      11.473   0.706  29.587
