# Supplementary material for: Molecular insights into the surface-catalyzed secondary nucleation of amyloid-β40 (Aβ40) by the peptide fragment Aβ16–22
Source: Sci Adv. 2019 Jun 21;5(6):eaav8216. doi: 10.1126/sciadv.aav8216 (PMC6588359; doi:10.1126/sciadv.aav8216)
Supplement: Data file S4 [file aav8216_Data_file_S4.pdb]

ATOM      1  N   ASP A   1       9.955  15.400  50.744
ATOM      2  CA  ASP A   1      10.117  15.302  49.264
ATOM      3  C   ASP A   1      11.391  15.943  48.843
ATOM      4  O   ASP A   1      11.989  15.687  47.798
ATOM      5  CB  ASP A   1       9.045  13.068  48.624
ATOM      6  N   ALA A   2      11.982  16.875  49.616
ATOM      7  CA  ALA A   2      13.215  17.525  49.294
ATOM      8  C   ALA A   2      14.119  17.652  50.503
ATOM      9  O   ALA A   2      14.155  18.556  51.338
ATOM     10  CB  ALA A   2      12.881  18.940  48.669
ATOM     11  N   GLU A   3      14.981  16.702  50.716
ATOM     12  CA  GLU A   3      15.293  16.178  52.065
ATOM     13  C   GLU A   3      16.529  16.789  52.675
ATOM     14  O   GLU A   3      17.356  17.498  52.100
ATOM     15  CB  GLU A   3      16.302  13.217  51.273
ATOM     16  N   PHE A   4      16.805  16.578  53.954
ATOM     17  CA  PHE A   4      18.005  17.132  54.602
ATOM     18  C   PHE A   4      18.163  16.460  55.979
ATOM     19  O   PHE A   4      17.916  16.888  57.107
ATOM     20  CB  PHE A   4      15.887  19.695  55.432
ATOM     21  N   ARG A   5      18.646  15.225  55.869
ATOM     22  CA  ARG A   5      18.902  14.315  56.937
ATOM     23  C   ARG A   5      20.321  14.423  57.461
ATOM     24  O   ARG A   5      21.229  13.606  57.309
ATOM     25  CB  ARG A   5      15.563  11.138  56.071
ATOM     26  N   HIS A   6      20.648  15.510  58.168
ATOM     27  CA  HIS A   6      21.962  15.494  58.870
ATOM     28  C   HIS A   6      21.757  15.209  60.334
ATOM     29  O   HIS A   6      21.383  15.962  61.232
ATOM     30  CB  HIS A   6      23.621  16.744  56.503
ATOM     31  N   ASP A   7      22.022  13.981  60.673
ATOM     32  CA  ASP A   7      21.873  13.457  62.034
ATOM     33  C   ASP A   7      23.279  13.203  62.569
ATOM     34  O   ASP A   7      23.290  13.194  63.800
ATOM     35  CB  ASP A   7      19.946  11.840  61.956
ATOM     36  N   SER A   8      23.654  13.787  63.708
ATOM     37  CA  SER A   8      24.916  13.502  64.425
ATOM     38  C   SER A   8      24.609  13.075  65.876
ATOM     39  O   SER A   8      23.741  13.501  66.639
ATOM     40  CB  SER A   8      25.721  15.295  64.514
ATOM     41  N   GLY A   9      25.381  12.118  66.378
ATOM     42  CA  GLY A   9      25.791  12.018  67.770
ATOM     43  C   GLY A   9      27.306  11.735  67.795
ATOM     44  O   GLY A   9      27.961  10.818  67.299
ATOM     45  N   TYR A  10      27.922  12.707  68.500
ATOM     46  CA  TYR A  10      29.382  12.634  68.710
ATOM     47  C   TYR A  10      29.664  12.828  70.217
ATOM     48  O   TYR A  10      29.493  13.840  70.897
ATOM     49  CB  TYR A  10      30.238  13.322  65.002
ATOM     50  N   GLU A  11      30.158  11.774  70.886
ATOM     51  CA  GLU A  11      30.800  12.093  72.190
ATOM     52  C   GLU A  11      32.275  11.956  72.025
ATOM     53  O   GLU A  11      32.861  11.059  71.419
ATOM     54  CB  GLU A  11      29.942   9.646  74.085
ATOM     55  N   VAL A  12      33.065  12.869  72.569
ATOM     56  CA  VAL A  12      34.438  12.609  72.976
ATOM     57  C   VAL A  12      34.724  12.734  74.419
ATOM     58  O   VAL A  12      34.314  13.598  75.194
ATOM     59  CB  VAL A  12      35.506  13.839  71.774
ATOM     60  N   HIS A  13      35.510  11.804  74.917
ATOM     61  CA  HIS A  13      35.845  11.774  76.341
ATOM     62  C   HIS A  13      37.166  12.386  76.595
ATOM     63  O   HIS A  13      37.509  13.019  77.594
ATOM     64  CB  HIS A  13      33.262  10.030  77.053
ATOM     65  N   HIS A  14      38.074  12.238  75.646
ATOM     66  CA  HIS A  14      39.274  13.080  75.688
ATOM     67  C   HIS A  14      39.372  13.934  74.442
ATOM     68  O   HIS A  14      38.633  14.867  74.126
ATOM     69  CB  HIS A  14      40.657  10.997  77.606
ATOM     70  N   GLN A  15      40.371  13.650  73.581
ATOM     71  CA  GLN A  15      40.985  14.607  72.692
ATOM     72  C   GLN A  15      40.123  15.120  71.585
ATOM     73  O   GLN A  15      39.175  15.897  71.691
ATOM     74  CB  GLN A  15      44.060  13.241  72.373
ATOM     75  N   LYS A  16      40.413  14.690  70.349
ATOM     76  CA  LYS A  16      40.079  15.425  69.170
ATOM     77  C   LYS A  16      39.458  14.564  68.082
ATOM     78  O   LYS A  16      39.978  13.666  67.419
ATOM     79  CB  LYS A  16      43.205  16.463  67.872
ATOM     80  N   LEU A  17      38.185  14.827  67.824
ATOM     81  CA  LEU A  17      37.320  13.994  67.015
ATOM     82  C   LEU A  17      36.836  14.823  65.804
ATOM     83  O   LEU A  17      35.724  15.280  65.537
ATOM     84  CB  LEU A  17      35.335  13.385  68.613
ATOM     85  N   VAL A  18      37.879  15.024  64.959
ATOM     86  CA  VAL A  18      37.706  15.828  63.768
ATOM     87  C   VAL A  18      37.304  14.990  62.593
ATOM     88  O   VAL A  18      37.313  14.980  63.824
ATOM     89  CB  VAL A  18      39.281  17.004  63.572
ATOM     90  N   PHE A  19      36.004  15.152  62.259
ATOM     91  CA  PHE A  19      35.456  14.410  61.108
ATOM     92  C   PHE A  19      35.153  15.278  59.944
ATOM     93  O   PHE A  19      34.114  15.919  59.786
ATOM     94  CB  PHE A  19      32.535  13.973  62.854
ATOM     95  N   PHE A  20      36.056  15.403  58.964
ATOM     96  CA  PHE A  20      35.882  16.292  57.849
ATOM     97  C   PHE A  20      35.412  15.444  56.647
ATOM     98  O   PHE A  20      35.837  14.354  56.264
ATOM     99  CB  PHE A  20      39.229  16.667  57.458
ATOM    100  N   ALA A  21      34.434  15.896  55.900
ATOM    101  CA  ALA A  21      33.983  15.283  54.617
ATOM    102  C   ALA A  21      33.648  16.334  53.600
ATOM    103  O   ALA A  21      32.551  16.845  53.372
ATOM    104  CB  ALA A  21      32.728  14.293  54.938
ATOM    105  N   GLU A  22      34.711  16.736  52.874
ATOM    106  CA  GLU A  22      34.680  17.784  51.857
ATOM    107  C   GLU A  22      34.441  17.271  50.456
ATOM    108  O   GLU A  22      35.301  17.078  49.597
ATOM    109  CB  GLU A  22      37.758  18.735  51.912
ATOM    110  N   ASP A  23      33.208  16.982  50.047
ATOM    111  CA  ASP A  23      32.749  16.747  48.695
ATOM    112  C   ASP A  23      32.454  17.976  47.909
ATOM    113  O   ASP A  23      31.751  18.906  48.303
ATOM    114  CB  ASP A  23      32.754  14.253  48.376
ATOM    115  N   VAL A  24      32.973  18.130  46.666
ATOM    116  CA  VAL A  24      32.277  18.870  45.585
ATOM    117  C   VAL A  24      32.231  17.926  44.380
ATOM    118  O   VAL A  24      32.964  17.860  43.394
ATOM    119  CB  VAL A  24      33.265  20.582  45.402
ATOM    120  N   GLY A  25      31.204  17.070  44.496
ATOM    121  CA  GLY A  25      31.061  15.858  43.707
ATOM    122  C   GLY A  25      29.853  16.023  42.803
ATOM    123  O   GLY A  25      28.988  16.899  42.812
ATOM    124  N   SER A  26      29.747  15.073  41.887
ATOM    125  CA  SER A  26      28.665  15.167  40.881
ATOM    126  C   SER A  26      27.479  14.399  41.383
ATOM    127  O   SER A  26      26.341  14.839  41.551
ATOM    128  CB  SER A  26      29.458  14.273  39.346
ATOM    129  N   ASN A  27      27.618  13.118  41.689
ATOM    130  CA  ASN A  27      26.881  12.429  42.766
ATOM    131  C   ASN A  27      27.716  11.522  43.591
ATOM    132  O   ASN A  27      28.409  10.603  43.155
ATOM    133  CB  ASN A  27      25.287  11.113  41.404
ATOM    134  N   LYS A  28      27.755  11.670  44.914
ATOM    135  CA  LYS A  28      28.677  10.995  45.837
ATOM    136  C   LYS A  28      28.100   9.814  46.529
ATOM    137  O   LYS A  28      26.918   9.604  46.799
ATOM    138  CB  LYS A  28      29.373  13.721  47.940
ATOM    139  N   GLY A  29      29.034   8.902  46.878
ATOM    140  CA  GLY A  29      28.708   7.684  47.608
ATOM    141  C   GLY A  29      29.759   7.361  48.606
ATOM    142  O   GLY A  29      30.529   6.401  48.573
ATOM    143  N   ALA A  30      29.929   8.138  49.643
ATOM    144  CA  ALA A  30      31.055   8.162  50.590
ATOM    145  C   ALA A  30      30.677   7.168  51.709
ATOM    146  O   ALA A  30      29.604   7.036  52.297
ATOM    147  CB  ALA A  30      31.281   9.571  51.275
ATOM    148  N   ILE A  31      31.687   6.346  52.068
ATOM    149  CA  ILE A  31      31.399   5.463  53.231
ATOM    150  C   ILE A  31      32.697   5.175  54.003
ATOM    151  O   ILE A  31      33.830   5.007  53.553
ATOM    152  CB  ILE A  31      30.586   3.436  52.290
ATOM    153  N   ILE A  32      32.625   5.091  55.318
ATOM    154  CA  ILE A  32      33.709   4.929  56.275
ATOM    155  C   ILE A  32      33.354   4.028  57.409
ATOM    156  O   ILE A  32      32.360   4.122  58.129
ATOM    157  CB  ILE A  32      34.125   7.187  57.017
ATOM    158  N   GLY A  33      34.167   3.018  57.698
ATOM    159  CA  GLY A  33      33.724   1.928  58.546
ATOM    160  C   GLY A  33      34.844   1.428  59.456
ATOM    161  O   GLY A  33      35.562   0.435  59.341
ATOM    162  N   LEU A  34      35.024   2.226  60.517
ATOM    163  CA  LEU A  34      36.156   2.119  61.419
ATOM    164  C   LEU A  34      35.826   1.467  62.724
ATOM    165  O   LEU A  34      35.816   1.472  63.955
ATOM    166  CB  LEU A  34      36.701   4.675  61.866
ATOM    167  N   MET A  35      36.528   0.349  62.996
ATOM    168  CA  MET A  35      36.692  -0.173  64.323
ATOM    169  C   MET A  35      38.151  -0.063  64.757
ATOM    170  O   MET A  35      39.116  -0.725  64.376
ATOM    171  CB  MET A  35      36.215  -3.428  63.614
ATOM    172  N   VAL A  36      38.395   0.880  65.671
ATOM    173  CA  VAL A  36      39.694   1.127  66.290
ATOM    174  C   VAL A  36      39.769   0.456  67.627
ATOM    175  O   VAL A  36      38.876   0.400  68.473
ATOM    176  CB  VAL A  36      39.988   3.119  66.379
ATOM    177  N   GLY A  37      40.868  -0.152  67.995
ATOM    178  CA  GLY A  37      41.355  -0.191  69.378
ATOM    179  C   GLY A  37      42.816   0.224  69.493
ATOM    180  O   GLY A  37      43.409   0.663  70.479
ATOM    181  N   GLY A  38      43.515   0.075  68.337
ATOM    182  CA  GLY A  38      44.970   0.280  68.389
ATOM    183  C   GLY A  38      45.334   1.370  67.415
ATOM    184  O   GLY A  38      44.699   2.397  67.175
ATOM    185  N   VAL A  39      46.452   1.238  66.727
ATOM    186  CA  VAL A  39      47.133   2.259  65.993
ATOM    187  C   VAL A  39      46.582   2.268  64.553
ATOM    188  O   VAL A  39      46.381   1.312  63.804
ATOM    189  CB  VAL A  39      49.083   1.730  66.125
ATOM    190  N   VAL A  40      46.268   3.400  63.991
ATOM    191  CA  VAL A  40      46.265   3.723  62.561
ATOM    192  C   VAL A  40      46.741   5.125  62.251
ATOM    193  O   VAL A  40      47.128   6.266  61.999
ATOM    194  CB  VAL A  40      44.357   3.509  62.008
ATOM    195  N   ASP A   1      10.657   6.111  58.879
ATOM    196  CA  ASP A   1      10.076   7.217  59.678
ATOM    197  C   ASP A   1       9.675   8.349  58.709
ATOM    198  O   ASP A   1       9.843   8.408  57.491
ATOM    199  CB  ASP A   1       9.283   6.161  61.813
ATOM    200  N   ALA A   2       9.067   9.410  59.248
ATOM    201  CA  ALA A   2       8.838  10.583  58.355
ATOM    202  C   ALA A   2       9.491  11.767  58.983
ATOM    203  O   ALA A   2       8.917  12.798  59.332
ATOM    204  CB  ALA A   2       7.249  10.687  58.197
ATOM    205  N   GLU A   3      10.773  11.822  59.228
ATOM    206  CA  GLU A   3      11.416  12.782  60.138
ATOM    207  C   GLU A   3      12.709  13.339  59.632
ATOM    208  O   GLU A   3      13.850  12.907  59.793
ATOM    209  CB  GLU A   3      11.648  11.377  62.916
ATOM    210  N   PHE A   4      12.590  14.429  58.926
ATOM    211  CA  PHE A   4      13.692  15.053  58.132
ATOM    212  C   PHE A   4      14.242  16.275  58.798
ATOM    213  O   PHE A   4      13.719  17.389  58.780
ATOM    214  CB  PHE A   4      11.128  16.363  56.204
ATOM    215  N   ARG A   5      15.395  16.217  59.484
ATOM    216  CA  ARG A   5      15.906  17.265  60.361
ATOM    217  C   ARG A   5      17.267  17.800  59.975
ATOM    218  O   ARG A   5      18.021  17.385  59.095
ATOM    219  CB  ARG A   5      12.586  16.987  63.601
ATOM    220  N   HIS A   6      17.717  18.839  60.654
ATOM    221  CA  HIS A   6      19.069  19.364  60.680
ATOM    222  C   HIS A   6      19.692  19.338  62.086
ATOM    223  O   HIS A   6      20.051  20.273  62.801
ATOM    224  CB  HIS A   6      18.734  20.925  57.943
ATOM    225  N   ASP A   7      19.868  18.142  62.598
ATOM    226  CA  ASP A   7      20.006  17.922  64.005
ATOM    227  C   ASP A   7      21.338  17.376  64.446
ATOM    228  O   ASP A   7      22.001  16.464  63.953
ATOM    229  CB  ASP A   7      17.664  17.552  64.887
ATOM    230  N   SER A   8      21.796  18.030  65.536
ATOM    231  CA  SER A   8      23.155  17.986  66.025
ATOM    232  C   SER A   8      23.162  17.278  67.356
ATOM    233  O   SER A   8      22.193  17.061  68.083
ATOM    234  CB  SER A   8      23.533  19.893  66.456
ATOM    235  N   GLY A   9      24.265  16.814  67.866
ATOM    236  CA  GLY A   9      24.648  16.468  69.199
ATOM    237  C   GLY A   9      26.114  16.557  69.421
ATOM    238  O   GLY A   9      26.970  15.768  69.019
ATOM    239  N   TYR A  10      26.543  17.600  70.128
ATOM    240  CA  TYR A  10      27.940  17.639  70.644
ATOM    241  C   TYR A  10      27.809  17.331  72.142
ATOM    242  O   TYR A  10      27.183  17.941  73.009
ATOM    243  CB  TYR A  10      29.239  18.343  67.080
ATOM    244  N   GLU A  11      28.443  16.276  72.581
ATOM    245  CA  GLU A  11      28.966  16.226  73.935
ATOM    246  C   GLU A  11      30.485  16.171  73.953
ATOM    247  O   GLU A  11      31.211  15.378  73.354
ATOM    248  CB  GLU A  11      27.920  13.665  75.377
ATOM    249  N   VAL A  12      31.165  17.032  74.661
ATOM    250  CA  VAL A  12      32.543  16.942  75.023
ATOM    251  C   VAL A  12      32.714  16.956  76.542
ATOM    252  O   VAL A  12      32.041  17.546  77.387
ATOM    253  CB  VAL A  12      33.348  18.545  74.102
ATOM    254  N   HIS A  13      33.726  16.234  77.005
ATOM    255  CA  HIS A  13      34.347  16.203  78.289
ATOM    256  C   HIS A  13      35.552  17.119  78.284
ATOM    257  O   HIS A  13      35.664  18.234  78.793
ATOM    258  CB  HIS A  13      32.414  13.933  79.362
ATOM    259  N   HIS A  14      36.618  16.643  77.645
ATOM    260  CA  HIS A  14      37.952  17.315  77.664
ATOM    261  C   HIS A  14      37.839  18.467  76.642
ATOM    262  O   HIS A  14      37.278  19.558  76.736
ATOM    263  CB  HIS A  14      38.775  16.012  80.352
ATOM    264  N   GLN A  15      38.482  18.145  75.492
ATOM    265  CA  GLN A  15      38.746  19.153  74.426
ATOM    266  C   GLN A  15      37.794  19.049  73.262
ATOM    267  O   GLN A  15      36.565  19.007  73.308
ATOM    268  CB  GLN A  15      42.111  19.211  74.584
ATOM    269  N   LYS A  16      38.383  18.996  72.042
ATOM    270  CA  LYS A  16      37.788  19.455  70.829
ATOM    271  C   LYS A  16      36.942  18.479  70.063
ATOM    272  O   LYS A  16      37.357  17.469  69.494
ATOM    273  CB  LYS A  16      40.896  19.983  69.066
ATOM    274  N   LEU A  17      35.603  18.703  69.973
ATOM    275  CA  LEU A  17      34.798  17.969  68.966
ATOM    276  C   LEU A  17      34.546  18.942  67.819
ATOM    277  O   LEU A  17      34.000  20.045  67.847
ATOM    278  CB  LEU A  17      32.628  17.381  70.406
ATOM    279  N   VAL A  18      34.953  18.585  66.638
ATOM    280  CA  VAL A  18      34.364  19.132  65.385
ATOM    281  C   VAL A  18      33.745  18.098  64.507
ATOM    282  O   VAL A  18      34.015  16.897  64.490
ATOM    283  CB  VAL A  18      35.895  20.192  64.657
ATOM    284  N   PHE A  19      32.808  18.479  63.648
ATOM    285  CA  PHE A  19      32.541  17.823  62.375
ATOM    286  C   PHE A  19      32.024  18.888  61.409
ATOM    287  O   PHE A  19      31.164  19.751  61.580
ATOM    288  CB  PHE A  19      29.447  17.026  63.764
ATOM    289  N   PHE A  20      32.615  18.843  60.225
ATOM    290  CA  PHE A  20      32.480  19.877  59.214
ATOM    291  C   PHE A  20      32.255  19.289  57.812
ATOM    292  O   PHE A  20      33.062  18.770  57.040
ATOM    293  CB  PHE A  20      35.785  20.488  59.548
ATOM    294  N   ALA A  21      31.017  19.353  57.380
ATOM    295  CA  ALA A  21      30.692  18.806  56.038
ATOM    296  C   ALA A  21      30.393  19.964  55.132
ATOM    297  O   ALA A  21      29.844  21.030  55.413
ATOM    298  CB  ALA A  21      29.399  17.890  56.136
ATOM    299  N   GLU A  22      30.802  19.748  53.863
ATOM    300  CA  GLU A  22      30.438  20.549  52.729
ATOM    301  C   GLU A  22      30.121  19.828  51.483
ATOM    302  O   GLU A  22      30.911  19.553  50.580
ATOM    303  CB  GLU A  22      32.927  22.520  52.339
ATOM    304  N   ASP A  23      28.828  19.445  51.350
ATOM    305  CA  ASP A  23      28.431  18.659  50.171
ATOM    306  C   ASP A  23      27.967  19.527  49.030
ATOM    307  O   ASP A  23      27.384  20.608  49.116
ATOM    308  CB  ASP A  23      28.870  16.287  50.856
ATOM    309  N   VAL A  24      28.184  19.131  47.788
ATOM    310  CA  VAL A  24      27.441  19.646  46.602
ATOM    311  C   VAL A  24      27.144  18.583  45.610
ATOM    312  O   VAL A  24      27.893  17.664  45.277
ATOM    313  CB  VAL A  24      28.550  21.153  45.903
ATOM    314  N   GLY A  25      25.932  18.647  45.025
ATOM    315  CA  GLY A  25      25.740  18.000  43.704
ATOM    316  C   GLY A  25      24.326  17.603  43.578
ATOM    317  O   GLY A  25      23.376  18.173  44.115
ATOM    318  N   SER A  26      24.027  16.534  42.820
ATOM    319  CA  SER A  26      22.627  16.075  42.638
ATOM    320  C   SER A  26      22.179  15.280  43.798
ATOM    321  O   SER A  26      21.108  15.394  44.394
ATOM    322  CB  SER A  26      22.707  14.912  41.108
ATOM    323  N   ASN A  27      22.996  14.352  44.255
ATOM    324  CA  ASN A  27      22.669  13.304  45.261
ATOM    325  C   ASN A  27      23.859  13.114  46.224
ATOM    326  O   ASN A  27      25.062  13.288  46.026
ATOM    327  CB  ASN A  27      22.265  11.376  43.766
ATOM    328  N   LYS A  28      23.576  12.712  47.430
ATOM    329  CA  LYS A  28      24.584  12.570  48.472
ATOM    330  C   LYS A  28      24.213  11.528  49.544
ATOM    331  O   LYS A  28      23.296  11.576  50.364
ATOM    332  CB  LYS A  28      24.457  15.646  50.093
ATOM    333  N   GLY A  29      24.948  10.428  49.629
ATOM    334  CA  GLY A  29      25.194   9.715  50.862
ATOM    335  C   GLY A  29      26.590   9.918  51.393
ATOM    336  O   GLY A  29      27.631   9.532  50.862
ATOM    337  N   ALA A  30      26.800  10.561  52.528
ATOM    338  CA  ALA A  30      27.972  10.339  53.316
ATOM    339  C   ALA A  30      27.727   9.683  54.645
ATOM    340  O   ALA A  30      26.897  10.029  55.486
ATOM    341  CB  ALA A  30      28.792  11.704  53.507
ATOM    342  N   ILE A  31      28.485   8.607  54.958
ATOM    343  CA  ILE A  31      28.510   7.881  56.185
ATOM    344  C   ILE A  31      29.854   8.007  56.827
ATOM    345  O   ILE A  31      30.941   7.776  56.296
ATOM    346  CB  ILE A  31      27.934   5.654  55.603
ATOM    347  N   ILE A  32      29.970   8.393  58.068
ATOM    348  CA  ILE A  32      31.156   8.188  58.901
ATOM    349  C   ILE A  32      30.776   7.538  60.188
ATOM    350  O   ILE A  32      29.974   7.983  61.009
ATOM    351  CB  ILE A  32      32.010  10.419  58.996
ATOM    352  N   GLY A  33      31.363   6.351  60.488
ATOM    353  CA  GLY A  33      31.398   5.936  61.864
ATOM    354  C   GLY A  33      32.711   5.457  62.401
ATOM    355  O   GLY A  33      32.721   5.449  63.632
ATOM    356  N   LEU A  34      32.953   5.818  63.663
ATOM    357  CA  LEU A  34      34.086   5.232  64.380
ATOM    358  C   LEU A  34      33.635   4.681  65.700
ATOM    359  O   LEU A  34      32.858   5.233  66.479
ATOM    360  CB  LEU A  34      35.942   7.034  64.467
ATOM    361  N   MET A  35      34.089   3.487  66.110
ATOM    362  CA  MET A  35      33.982   2.956  67.444
ATOM    363  C   MET A  35      35.380   2.858  68.057
ATOM    364  O   MET A  35      36.133   1.885  68.074
ATOM    365  CB  MET A  35      32.869  -0.080  66.599
ATOM    366  N   VAL A  36      35.906   3.887  68.650
ATOM    367  CA  VAL A  36      37.286   4.100  69.026
ATOM    368  C   VAL A  36      37.570   3.941  70.468
ATOM    369  O   VAL A  36      37.398   4.810  71.323
ATOM    370  CB  VAL A  36      37.905   5.787  68.129
ATOM    371  N   GLY A  37      38.041   2.833  70.975
ATOM    372  CA  GLY A  37      38.827   2.828  72.223
ATOM    373  C   GLY A  37      38.293   1.812  73.227
ATOM    374  O   GLY A  37      37.242   1.172  73.168
ATOM    375  N   GLY A  38      38.984   1.540  74.299
ATOM    376  CA  GLY A  38      38.648   0.652  75.421
ATOM    377  C   GLY A  38      38.956   1.219  76.778
ATOM    378  O   GLY A  38      39.780   0.798  77.590
ATOM    379  N   VAL A  39      38.263   2.296  77.152
ATOM    380  CA  VAL A  39      38.020   2.662  78.512
ATOM    381  C   VAL A  39      36.600   2.493  78.998
ATOM    382  O   VAL A  39      36.018   3.160  79.854
ATOM    383  CB  VAL A  39      38.761   4.571  78.590
ATOM    384  N   VAL A  40      35.867   1.535  78.474
ATOM    385  CA  VAL A  40      34.444   1.479  78.698
ATOM    386  C   VAL A  40      33.987   0.339  79.526
ATOM    387  O   VAL A  40      33.606  -0.609  80.213
ATOM    388  CB  VAL A  40      33.657   1.562  76.835
ATOM    389  N   ASP A   1      18.607   1.594  73.395
ATOM    390  CA  ASP A   1      18.741   0.547  74.357
ATOM    391  C   ASP A   1      19.425   1.123  75.616
ATOM    392  O   ASP A   1      19.055   1.997  76.400
ATOM    393  CB  ASP A   1      16.599  -0.837  74.317
ATOM    394  N   ALA A   2      20.591   0.560  75.854
ATOM    395  CA  ALA A   2      21.510   0.811  76.929
ATOM    396  C   ALA A   2      22.561   1.903  76.628
ATOM    397  O   ALA A   2      23.655   2.085  77.162
ATOM    398  CB  ALA A   2      22.175  -0.538  77.444
ATOM    399  N   GLU A   3      22.194   2.758  75.634
ATOM    400  CA  GLU A   3      23.187   3.587  75.009
ATOM    401  C   GLU A   3      22.766   5.014  75.037
ATOM    402  O   GLU A   3      21.640   5.480  74.863
ATOM    403  CB  GLU A   3      23.549   2.737  72.013
ATOM    404  N   PHE A   4      23.740   5.865  75.281
ATOM    405  CA  PHE A   4      23.385   7.267  75.645
ATOM    406  C   PHE A   4      23.534   8.210  74.495
ATOM    407  O   PHE A   4      24.520   8.910  74.264
ATOM    408  CB  PHE A   4      26.285   7.233  77.411
ATOM    409  N   ARG A   5      22.492   8.307  73.624
ATOM    410  CA  ARG A   5      22.199   9.391  72.743
ATOM    411  C   ARG A   5      20.782   9.826  72.642
ATOM    412  O   ARG A   5      19.858   9.167  72.164
ATOM    413  CB  ARG A   5      26.367   9.217  70.563
ATOM    414  N   HIS A   6      20.461  11.044  73.110
ATOM    415  CA  HIS A   6      19.083  11.493  73.354
ATOM    416  C   HIS A   6      18.812  12.684  72.507
ATOM    417  O   HIS A   6      18.712  12.671  71.280
ATOM    418  CB  HIS A   6      19.197  10.381  76.316
ATOM    419  N   ASP A   7      18.656  13.891  73.097
ATOM    420  CA  ASP A   7      18.077  15.035  72.470
ATOM    421  C   ASP A   7      19.080  15.765  71.553
ATOM    422  O   ASP A   7      20.290  15.576  71.428
ATOM    423  CB  ASP A   7      15.625  15.224  73.024
ATOM    424  N   SER A   8      18.564  16.733  70.795
ATOM    425  CA  SER A   8      19.402  17.580  69.975
ATOM    426  C   SER A   8      19.952  18.804  70.650
ATOM    427  O   SER A   8      19.380  19.869  70.883
ATOM    428  CB  SER A   8      18.130  18.107  68.623
ATOM    429  N   GLY A   9      21.225  18.681  71.031
ATOM    430  CA  GLY A   9      21.761  19.404  72.191
ATOM    431  C   GLY A   9      23.264  19.529  72.187
ATOM    432  O   GLY A   9      24.091  18.926  71.504
ATOM    433  N   TYR A  10      23.713  20.422  73.052
ATOM    434  CA  TYR A  10      25.077  20.630  73.442
ATOM    435  C   TYR A  10      25.185  20.491  74.969
ATOM    436  O   TYR A  10      24.392  20.835  75.846
ATOM    437  CB  TYR A  10      25.802  22.818  70.429
ATOM    438  N   GLU A  11      26.306  19.913  75.375
ATOM    439  CA  GLU A  11      26.997  19.987  76.628
ATOM    440  C   GLU A  11      28.527  20.029  76.480
ATOM    441  O   GLU A  11      29.261  19.167  75.997
ATOM    442  CB  GLU A  11      25.993  17.556  78.348
ATOM    443  N   VAL A  12      29.164  21.120  76.918
ATOM    444  CA  VAL A  12      30.628  21.066  76.971
ATOM    445  C   VAL A  12      31.079  21.309  78.408
ATOM    446  O   VAL A  12      30.486  21.916  79.300
ATOM    447  CB  VAL A  12      31.312  22.547  75.757
ATOM    448  N   HIS A  13      32.257  20.809  78.754
ATOM    449  CA  HIS A  13      32.991  21.167  79.941
ATOM    450  C   HIS A  13      34.141  22.115  79.727
ATOM    451  O   HIS A  13      34.525  23.027  80.459
ATOM    452  CB  HIS A  13      31.087  19.854  82.028
ATOM    453  N   HIS A  14      34.806  21.911  78.588
ATOM    454  CA  HIS A  14      36.095  22.494  78.308
ATOM    455  C   HIS A  14      36.194  23.224  76.985
ATOM    456  O   HIS A  14      35.879  24.388  76.735
ATOM    457  CB  HIS A  14      37.743  20.621  80.285
ATOM    458  N   GLN A  15      36.667  22.575  75.959
ATOM    459  CA  GLN A  15      37.179  23.072  74.689
ATOM    460  C   GLN A  15      36.124  23.657  73.797
ATOM    461  O   GLN A  15      35.436  24.657  74.005
ATOM    462  CB  GLN A  15      40.436  23.536  75.182
ATOM    463  N   LYS A  16      35.878  23.065  72.660
ATOM    464  CA  LYS A  16      35.490  23.663  71.413
ATOM    465  C   LYS A  16      34.455  22.869  70.655
ATOM    466  O   LYS A  16      34.679  21.941  69.878
ATOM    467  CB  LYS A  16      38.463  22.850  69.505
ATOM    468  N   LEU A  17      33.163  23.141  70.788
ATOM    469  CA  LEU A  17      32.205  22.103  70.299
ATOM    470  C   LEU A  17      31.449  22.498  69.080
ATOM    471  O   LEU A  17      30.262  22.812  69.001
ATOM    472  CB  LEU A  17      30.759  21.390  72.292
ATOM    473  N   VAL A  18      32.214  22.491  67.960
ATOM    474  CA  VAL A  18      31.610  23.027  66.704
ATOM    475  C   VAL A  18      31.066  21.938  65.839
ATOM    476  O   VAL A  18      31.578  20.833  65.653
ATOM    477  CB  VAL A  18      33.039  24.222  65.947
ATOM    478  N   PHE A  19      29.936  22.115  65.187
ATOM    479  CA  PHE A  19      29.454  21.322  64.044
ATOM    480  C   PHE A  19      28.909  22.224  62.991
ATOM    481  O   PHE A  19      28.898  22.234  61.760
ATOM    482  CB  PHE A  19      26.697  20.666  66.077
ATOM    483  N   PHE A  20      29.500  22.081  61.795
ATOM    484  CA  PHE A  20      28.955  22.822  60.667
ATOM    485  C   PHE A  20      28.498  21.917  59.556
ATOM    486  O   PHE A  20      29.071  20.927  59.101
ATOM    487  CB  PHE A  20      32.046  23.760  59.735
ATOM    488  N   ALA A  21      27.334  22.235  59.006
ATOM    489  CA  ALA A  21      26.810  21.611  57.775
ATOM    490  C   ALA A  21      26.524  22.673  56.770
ATOM    491  O   ALA A  21      25.995  23.759  57.011
ATOM    492  CB  ALA A  21      25.512  20.751  58.133
ATOM    493  N   GLU A  22      26.866  22.446  55.480
ATOM    494  CA  GLU A  22      26.442  23.392  54.406
ATOM    495  C   GLU A  22      26.195  22.577  53.155
ATOM    496  O   GLU A  22      27.040  22.198  52.343
ATOM    497  CB  GLU A  22      29.080  25.099  54.062
ATOM    498  N   ASP A  23      24.975  22.198  52.837
ATOM    499  CA  ASP A  23      24.775  21.319  51.655
ATOM    500  C   ASP A  23      23.948  22.091  50.619
ATOM    501  O   ASP A  23      22.925  22.759  50.767
ATOM    502  CB  ASP A  23      24.999  19.037  52.530
ATOM    503  N   VAL A  24      24.400  22.026  49.399
ATOM    504  CA  VAL A  24      23.555  22.128  48.186
ATOM    505  C   VAL A  24      23.241  20.820  47.540
ATOM    506  O   VAL A  24      23.890  20.201  46.697
ATOM    507  CB  VAL A  24      24.529  23.361  47.006
ATOM    508  N   GLY A  25      22.121  20.279  47.939
ATOM    509  CA  GLY A  25      21.675  18.949  47.596
ATOM    510  C   GLY A  25      20.240  18.918  47.048
ATOM    511  O   GLY A  25      19.443  19.842  46.886
ATOM    512  N   SER A  26      19.855  17.669  46.714
ATOM    513  CA  SER A  26      18.496  17.235  46.584
ATOM    514  C   SER A  26      18.126  16.168  47.562
ATOM    515  O   SER A  26      17.302  16.281  48.469
ATOM    516  CB  SER A  26      18.497  16.509  44.799
ATOM    517  N   ASN A  27      18.677  14.974  47.527
ATOM    518  CA  ASN A  27      18.576  13.953  48.595
ATOM    519  C   ASN A  27      19.868  14.017  49.409
ATOM    520  O   ASN A  27      20.935  13.451  49.171
ATOM    521  CB  ASN A  27      18.827  11.951  47.028
ATOM    522  N   LYS A  28      19.887  14.756  50.508
ATOM    523  CA  LYS A  28      21.113  14.948  51.264
ATOM    524  C   LYS A  28      21.149  14.174  52.531
ATOM    525  O   LYS A  28      20.223  14.035  53.329
ATOM    526  CB  LYS A  28      20.740  18.426  52.174
ATOM    527  N   GLY A  29      22.263  13.561  52.870
ATOM    528  CA  GLY A  29      22.329  12.708  54.051
ATOM    529  C   GLY A  29      23.739  12.630  54.545
ATOM    530  O   GLY A  29      24.644  11.928  54.093
ATOM    531  N   ALA A  30      24.059  13.397  55.583
ATOM    532  CA  ALA A  30      25.203  13.111  56.407
ATOM    533  C   ALA A  30      24.850  12.496  57.754
ATOM    534  O   ALA A  30      24.273  13.042  58.695
ATOM    535  CB  ALA A  30      26.092  14.447  56.690
ATOM    536  N   ILE A  31      25.218  11.199  57.924
ATOM    537  CA  ILE A  31      25.091  10.444  59.172
ATOM    538  C   ILE A  31      26.417  10.365  59.878
ATOM    539  O   ILE A  31      27.432   9.787  59.490
ATOM    540  CB  ILE A  31      24.444   8.249  58.319
ATOM    541  N   ILE A  32      26.495  10.995  61.061
ATOM    542  CA  ILE A  32      27.786  11.105  61.763
ATOM    543  C   ILE A  32      27.758  10.462  63.110
ATOM    544  O   ILE A  32      27.755  10.468  61.879
ATOM    545  CB  ILE A  32      28.185  13.503  61.816
ATOM    546  N   GLY A  33      28.033   9.194  63.194
ATOM    547  CA  GLY A  33      28.252   8.493  64.423
ATOM    548  C   GLY A  33      29.704   8.445  64.762
ATOM    549  O   GLY A  33      30.597   7.924  64.094
ATOM    550  N   LEU A  34      30.141   8.989  65.859
ATOM    551  CA  LEU A  34      31.352   8.577  66.592
ATOM    552  C   LEU A  34      31.079   8.407  68.070
ATOM    553  O   LEU A  34      30.304   9.035  68.791
ATOM    554  CB  LEU A  34      32.973  10.618  66.227
ATOM    555  N   MET A  35      31.764   7.461  68.659
ATOM    556  CA  MET A  35      31.730   6.966  70.015
ATOM    557  C   MET A  35      33.182   6.781  70.462
ATOM    558  O   MET A  35      33.882   5.770  70.425
ATOM    559  CB  MET A  35      30.545   3.882  69.392
ATOM    560  N   VAL A  36      33.760   7.856  70.954
ATOM    561  CA  VAL A  36      35.104   7.992  71.478
ATOM    562  C   VAL A  36      35.116   7.755  72.999
ATOM    563  O   VAL A  36      34.475   8.289  73.905
ATOM    564  CB  VAL A  36      35.746   9.844  71.003
ATOM    565  N   GLY A  37      35.956   6.828  73.349
ATOM    566  CA  GLY A  37      36.087   6.161  74.662
ATOM    567  C   GLY A  37      35.711   4.712  74.486
ATOM    568  O   GLY A  37      36.355   3.735  74.869
ATOM    569  N   GLY A  38      34.552   4.447  73.846
ATOM    570  CA  GLY A  38      34.266   3.136  73.268
ATOM    571  C   GLY A  38      32.837   3.097  72.695
ATOM    572  O   GLY A  38      32.155   4.003  72.216
ATOM    573  N   VAL A  39      32.291   1.883  72.746
ATOM    574  CA  VAL A  39      30.860   1.641  72.493
ATOM    575  C   VAL A  39      30.105   1.574  73.761
ATOM    576  O   VAL A  39      29.926   0.563  74.441
ATOM    577  CB  VAL A  39      30.929  -0.046  71.417
ATOM    578  N   VAL A  40      29.564   2.718  74.214
ATOM    579  CA  VAL A  40      28.716   2.757  75.401
ATOM    580  C   VAL A  40      27.476   3.531  75.068
ATOM    581  O   VAL A  40      26.458   4.166  74.794
ATOM    582  CB  VAL A  40      29.810   3.372  76.958
ATOM    583  N   ASP B   1      45.455   8.919  41.854
ATOM    584  CA  ASP B   1      46.054   8.387  43.088
ATOM    585  C   ASP B   1      46.107   9.396  44.217
ATOM    586  O   ASP B   1      46.601  10.523  44.201
ATOM    587  CB  ASP B   1      45.765   5.909  42.917
ATOM    588  N   ALA B   2      45.563   9.045  45.366
ATOM    589  CA  ALA B   2      45.812   9.692  46.639
ATOM    590  C   ALA B   2      46.017   8.663  47.726
ATOM    591  O   ALA B   2      45.190   7.889  48.207
ATOM    592  CB  ALA B   2      44.617  10.657  47.065
ATOM    593  N   GLU B   3      47.273   8.618  48.204
ATOM    594  CA  GLU B   3      47.524   7.643  49.281
ATOM    595  C   GLU B   3      48.492   8.183  50.341
ATOM    596  O   GLU B   3      49.512   8.851  50.166
ATOM    597  CB  GLU B   3      48.941   5.358  47.561
ATOM    598  N   PHE B   4      48.255   7.934  51.607
ATOM    599  CA  PHE B   4      49.194   8.412  52.648
ATOM    600  C   PHE B   4      49.846   7.232  53.310
ATOM    601  O   PHE B   4      49.585   6.762  54.417
ATOM    602  CB  PHE B   4      46.265   8.811  54.530
ATOM    603  N   ARG B   5      50.804   6.602  52.676
ATOM    604  CA  ARG B   5      51.729   5.634  53.333
ATOM    605  C   ARG B   5      51.111   4.302  53.560
ATOM    606  O   ARG B   5      50.081   4.052  54.186
ATOM    607  CB  ARG B   5      54.078   9.086  55.631
ATOM    608  N   HIS B   6      51.806   3.287  52.989
ATOM    609  CA  HIS B   6      51.305   1.919  52.893
ATOM    610  C   HIS B   6      51.994   0.900  53.718
ATOM    611  O   HIS B   6      52.481  -0.158  53.318
ATOM    612  CB  HIS B   6      49.727   2.621  50.222
ATOM    613  N   ASP B   7      52.107   1.132  55.016
ATOM    614  CA  ASP B   7      52.910   0.400  55.956
ATOM    615  C   ASP B   7      52.353  -0.939  56.368
ATOM    616  O   ASP B   7      51.172  -1.257  56.515
ATOM    617  CB  ASP B   7      54.887   1.903  56.348
ATOM    618  N   SER B   8      53.242  -1.888  56.600
ATOM    619  CA  SER B   8      53.134  -3.311  56.557
ATOM    620  C   SER B   8      52.346  -3.880  57.683
ATOM    621  O   SER B   8      51.650  -4.894  57.633
ATOM    622  CB  SER B   8      54.973  -3.822  56.879
ATOM    623  N   GLY B   9      52.392  -3.236  58.870
ATOM    624  CA  GLY B   9      51.833  -3.800  60.083
ATOM    625  C   GLY B   9      50.359  -3.369  60.162
ATOM    626  O   GLY B   9      49.419  -3.936  60.720
ATOM    627  N   TYR B  10      50.035  -2.245  59.559
ATOM    628  CA  TYR B  10      48.746  -1.661  59.293
ATOM    629  C   TYR B  10      47.944  -2.531  58.310
ATOM    630  O   TYR B  10      47.027  -3.315  58.558
ATOM    631  CB  TYR B  10      49.108   0.301  62.624
ATOM    632  N   GLU B  11      48.230  -2.470  57.032
ATOM    633  CA  GLU B  11      47.360  -2.971  55.986
ATOM    634  C   GLU B  11      48.056  -4.195  55.359
ATOM    635  O   GLU B  11      48.355  -4.370  54.178
ATOM    636  CB  GLU B  11      47.364  -0.807  53.677
ATOM    637  N   VAL B  12      48.387  -5.205  56.174
ATOM    638  CA  VAL B  12      48.396  -6.620  55.887
ATOM    639  C   VAL B  12      47.469  -7.322  56.862
ATOM    640  O   VAL B  12      46.766  -8.311  56.656
ATOM    641  CB  VAL B  12      50.343  -7.149  55.980
ATOM    642  N   HIS B  13      47.375  -6.854  58.082
ATOM    643  CA  HIS B  13      46.492  -7.387  59.131
ATOM    644  C   HIS B  13      45.103  -6.963  58.835
ATOM    645  O   HIS B  13      44.131  -7.697  58.663
ATOM    646  CB  HIS B  13      48.948  -7.508  61.193
ATOM    647  N   HIS B  14      44.882  -5.657  58.745
ATOM    648  CA  HIS B  14      43.650  -4.940  58.933
ATOM    649  C   HIS B  14      42.704  -5.013  57.728
ATOM    650  O   HIS B  14      42.268  -6.007  57.147
ATOM    651  CB  HIS B  14      45.207  -2.912  60.873
ATOM    652  N   GLN B  15      42.312  -3.821  57.260
ATOM    653  CA  GLN B  15      42.056  -3.620  55.851
ATOM    654  C   GLN B  15      42.950  -2.656  55.165
ATOM    655  O   GLN B  15      44.158  -2.762  54.952
ATOM    656  CB  GLN B  15      39.223  -5.351  55.339
ATOM    657  N   LYS B  16      42.385  -1.564  54.737
ATOM    658  CA  LYS B  16      43.099  -0.486  53.996
ATOM    659  C   LYS B  16      42.318   0.801  53.911
ATOM    660  O   LYS B  16      41.144   0.945  53.571
ATOM    661  CB  LYS B  16      43.189  -1.969  50.700
ATOM    662  N   LEU B  17      42.983   1.911  54.244
ATOM    663  CA  LEU B  17      42.398   3.132  54.800
ATOM    664  C   LEU B  17      42.561   4.312  53.817
ATOM    665  O   LEU B  17      42.536   5.517  54.068
ATOM    666  CB  LEU B  17      43.555   3.519  57.127
ATOM    667  N   VAL B  18      42.754   3.973  52.516
ATOM    668  CA  VAL B  18      42.114   4.611  51.409
ATOM    669  C   VAL B  18      41.714   3.570  50.399
ATOM    670  O   VAL B  18      42.325   2.532  50.145
ATOM    671  CB  VAL B  18      43.378   6.069  50.752
ATOM    672  N   PHE B  19      40.621   3.707  49.676
ATOM    673  CA  PHE B  19      40.479   3.390  48.242
ATOM    674  C   PHE B  19      39.350   4.142  47.592
ATOM    675  O   PHE B  19      38.186   4.264  47.976
ATOM    676  CB  PHE B  19      38.989   0.409  49.096
ATOM    677  N   PHE B  20      39.702   4.738  46.452
ATOM    678  CA  PHE B  20      38.834   5.650  45.690
ATOM    679  C   PHE B  20      38.608   5.146  44.306
ATOM    680  O   PHE B  20      39.407   4.498  43.630
ATOM    681  CB  PHE B  20      41.419   7.818  45.658
ATOM    682  N   ALA B  21      37.440   5.407  43.719
ATOM    683  CA  ALA B  21      37.194   5.517  42.293
ATOM    684  C   ALA B  21      36.183   6.575  41.936
ATOM    685  O   ALA B  21      35.150   6.841  42.551
ATOM    686  CB  ALA B  21      36.868   4.140  41.575
ATOM    687  N   GLU B  22      36.357   7.328  40.872
ATOM    688  CA  GLU B  22      35.321   8.258  40.419
ATOM    689  C   GLU B  22      35.374   8.408  38.929
ATOM    690  O   GLU B  22      36.280   8.928  38.278
ATOM    691  CB  GLU B  22      36.626  10.961  41.673
ATOM    692  N   ASP B  23      34.409   7.974  38.171
ATOM    693  CA  ASP B  23      34.116   8.192  36.787
ATOM    694  C   ASP B  23      33.373   9.431  36.451
ATOM    695  O   ASP B  23      32.551  10.027  37.147
ATOM    696  CB  ASP B  23      34.993   6.129  35.607
ATOM    697  N   VAL B  24      33.657   9.925  35.244
ATOM    698  CA  VAL B  24      33.206  11.296  34.877
ATOM    699  C   VAL B  24      31.977  11.178  34.010
ATOM    700  O   VAL B  24      31.945  11.012  32.790
ATOM    701  CB  VAL B  24      34.787  12.067  33.907
ATOM    702  N   GLY B  25      30.789  11.265  34.657
ATOM    703  CA  GLY B  25      29.566  10.683  34.137
ATOM    704  C   GLY B  25      28.430  10.898  35.129
ATOM    705  O   GLY B  25      27.496  11.697  35.053
ATOM    706  N   SER B  26      28.453  10.122  36.216
ATOM    707  CA  SER B  26      27.566  10.447  37.350
ATOM    708  C   SER B  26      28.153   9.971  38.651
ATOM    709  O   SER B  26      27.837  10.339  39.783
ATOM    710  CB  SER B  26      26.111   9.192  36.979
ATOM    711  N   ASN B  27      29.118   9.055  38.598
ATOM    712  CA  ASN B  27      29.458   8.108  39.701
ATOM    713  C   ASN B  27      30.728   8.457  40.368
ATOM    714  O   ASN B  27      31.841   8.309  39.863
ATOM    715  CB  ASN B  27      29.668   5.998  38.308
ATOM    716  N   LYS B  28      30.715   8.977  41.617
ATOM    717  CA  LYS B  28      31.885   8.837  42.496
ATOM    718  C   LYS B  28      31.585   7.929  43.635
ATOM    719  O   LYS B  28      30.515   7.796  44.228
ATOM    720  CB  LYS B  28      32.142  12.229  43.635
ATOM    721  N   GLY B  29      32.572   7.182  44.060
ATOM    722  CA  GLY B  29      32.598   6.590  45.388
ATOM    723  C   GLY B  29      33.919   6.564  46.050
ATOM    724  O   GLY B  29      34.979   6.246  45.509
ATOM    725  N   ALA B  30      34.004   6.907  47.343
ATOM    726  CA  ALA B  30      35.128   6.561  48.239
ATOM    727  C   ALA B  30      34.654   5.557  49.222
ATOM    728  O   ALA B  30      33.504   5.393  49.627
ATOM    729  CB  ALA B  30      35.670   7.875  48.920
ATOM    730  N   ILE B  31      35.535   4.746  49.727
ATOM    731  CA  ILE B  31      35.514   4.056  51.008
ATOM    732  C   ILE B  31      36.882   4.005  51.641
ATOM    733  O   ILE B  31      37.964   3.726  51.124
ATOM    734  CB  ILE B  31      34.731   1.870  50.331
ATOM    735  N   ILE B  32      36.840   4.317  52.946
ATOM    736  CA  ILE B  32      37.944   3.910  53.836
ATOM    737  C   ILE B  32      37.379   2.959  54.849
ATOM    738  O   ILE B  32      36.449   3.137  55.635
ATOM    739  CB  ILE B  32      38.658   6.059  54.645
ATOM    740  N   GLY B  33      38.029   1.775  54.835
ATOM    741  CA  GLY B  33      37.609   0.630  55.629
ATOM    742  C   GLY B  33      38.711   0.087  56.447
ATOM    743  O   GLY B  33      39.611  -0.644  56.032
ATOM    744  N   LEU B  34      38.810   0.358  57.728
ATOM    745  CA  LEU B  34      39.882  -0.148  58.547
ATOM    746  C   LEU B  34      39.222  -0.904  59.723
ATOM    747  O   LEU B  34      38.194  -0.666  60.357
ATOM    748  CB  LEU B  34      41.225   1.993  59.337
ATOM    749  N   MET B  35      39.962  -1.983  60.036
ATOM    750  CA  MET B  35      39.653  -2.804  61.197
ATOM    751  C   MET B  35      40.827  -3.194  62.047
ATOM    752  O   MET B  35      41.289  -4.327  62.183
ATOM    753  CB  MET B  35      38.480  -5.435  59.527
ATOM    754  N   VAL B  36      41.467  -2.271  62.739
ATOM    755  CA  VAL B  36      42.610  -2.612  63.546
ATOM    756  C   VAL B  36      42.287  -2.826  64.988
ATOM    757  O   VAL B  36      41.702  -2.037  65.729
ATOM    758  CB  VAL B  36      43.950  -1.094  63.297
ATOM    759  N   GLY B  37      42.672  -3.994  65.534
ATOM    760  CA  GLY B  37      42.319  -4.284  66.896
ATOM    761  C   GLY B  37      43.423  -4.985  67.644
ATOM    762  O   GLY B  37      44.519  -4.517  67.951
ATOM    763  N   GLY B  38      43.247  -6.233  68.035
ATOM    764  CA  GLY B  38      43.642  -6.787  69.331
ATOM    765  C   GLY B  38      43.254  -8.214  69.446
ATOM    766  O   GLY B  38      42.382  -8.769  68.777
ATOM    767  N   VAL B  39      43.899  -8.982  70.352
ATOM    768  CA  VAL B  39      43.492 -10.333  70.746
ATOM    769  C   VAL B  39      42.540 -10.348  71.951
ATOM    770  O   VAL B  39      41.454 -10.918  72.059
ATOM    771  CB  VAL B  39      45.235 -11.234  71.096
ATOM    772  N   VAL B  40      42.921  -9.664  73.023
ATOM    773  CA  VAL B  40      42.191  -9.726  74.272
ATOM    774  C   VAL B  40      40.863  -9.062  74.218
ATOM    775  O   VAL B  40      39.762  -8.512  74.173
ATOM    776  CB  VAL B  40      43.384  -8.972  75.683
ATOM    777  N   ASP B   1      21.834  34.120  63.804
ATOM    778  CA  ASP B   1      23.028  33.692  64.467
ATOM    779  C   ASP B   1      22.839  33.256  65.917
ATOM    780  O   ASP B   1      23.542  32.522  66.611
ATOM    781  CB  ASP B   1      24.891  33.339  62.808
ATOM    782  N   ALA B   2      21.738  33.771  66.466
ATOM    783  CA  ALA B   2      21.200  33.077  67.652
ATOM    784  C   ALA B   2      19.774  32.715  67.387
ATOM    785  O   ALA B   2      18.818  32.910  68.137
ATOM    786  CB  ALA B   2      21.287  34.049  68.878
ATOM    787  N   GLU B   3      19.456  32.128  66.254
ATOM    788  CA  GLU B   3      18.026  31.824  65.966
ATOM    789  C   GLU B   3      17.897  30.332  65.908
ATOM    790  O   GLU B   3      18.805  29.500  65.925
ATOM    791  CB  GLU B   3      17.749  32.840  62.987
ATOM    792  N   PHE B   4      16.663  29.854  65.830
ATOM    793  CA  PHE B   4      16.367  28.485  65.487
ATOM    794  C   PHE B   4      14.862  28.207  65.424
ATOM    795  O   PHE B   4      13.919  28.991  65.528
ATOM    796  CB  PHE B   4      17.211  27.362  68.548
ATOM    797  N   ARG B   5      14.542  26.942  65.229
ATOM    798  CA  ARG B   5      13.306  26.272  65.664
ATOM    799  C   ARG B   5      13.633  25.001  66.390
ATOM    800  O   ARG B   5      12.904  24.022  66.546
ATOM    801  CB  ARG B   5      10.533  27.589  61.993
ATOM    802  N   HIS B   6      14.814  24.874  66.935
ATOM    803  CA  HIS B   6      15.190  23.948  67.958
ATOM    804  C   HIS B   6      14.877  24.429  69.388
ATOM    805  O   HIS B   6      14.909  25.568  69.854
ATOM    806  CB  HIS B   6      16.934  22.093  65.982
ATOM    807  N   ASP B   7      14.525  23.466  70.227
ATOM    808  CA  ASP B   7      14.091  23.604  71.598
ATOM    809  C   ASP B   7      15.275  23.356  72.496
ATOM    810  O   ASP B   7      16.326  22.784  72.205
ATOM    811  CB  ASP B   7      11.574  23.223  71.716
ATOM    812  N   SER B   8      15.155  23.819  73.754
ATOM    813  CA  SER B   8      16.320  24.373  74.500
ATOM    814  C   SER B   8      17.126  23.268  75.071
ATOM    815  O   SER B   8      16.712  22.181  75.473
ATOM    816  CB  SER B   8      15.363  25.314  75.998
ATOM    817  N   GLY B   9      18.450  23.526  75.140
ATOM    818  CA  GLY B   9      19.432  22.495  75.329
ATOM    819  C   GLY B   9      20.856  22.844  75.154
ATOM    820  O   GLY B   9      21.607  22.371  74.301
ATOM    821  N   TYR B  10      21.372  23.765  76.010
ATOM    822  CA  TYR B  10      22.839  23.687  76.276
ATOM    823  C   TYR B  10      22.998  23.856  77.767
ATOM    824  O   TYR B  10      22.308  24.532  78.531
ATOM    825  CB  TYR B  10      23.550  25.564  72.917
ATOM    826  N   GLU B  11      23.994  23.206  78.332
ATOM    827  CA  GLU B  11      24.743  23.492  79.521
ATOM    828  C   GLU B  11      26.235  23.612  79.151
ATOM    829  O   GLU B  11      27.039  22.727  78.856
ATOM    830  CB  GLU B  11      24.257  20.958  81.413
ATOM    831  N   VAL B  12      26.711  24.850  79.154
ATOM    832  CA  VAL B  12      28.089  25.255  78.845
ATOM    833  C   VAL B  12      28.821  25.438  80.177
ATOM    834  O   VAL B  12      28.347  25.698  81.283
ATOM    835  CB  VAL B  12      27.951  26.985  77.832
ATOM    836  N   HIS B  13      30.141  25.298  80.138
ATOM    837  CA  HIS B  13      31.047  25.883  81.107
ATOM    838  C   HIS B  13      32.056  26.835  80.470
ATOM    839  O   HIS B  13      31.901  28.026  80.202
ATOM    840  CB  HIS B  13      30.727  23.490  83.092
ATOM    841  N   HIS B  14      33.252  26.333  80.161
ATOM    842  CA  HIS B  14      34.327  27.253  79.747
ATOM    843  C   HIS B  14      34.110  27.866  78.410
ATOM    844  O   HIS B  14      33.570  28.955  78.215
ATOM    845  CB  HIS B  14      35.373  27.506  82.668
ATOM    846  N   GLN B  15      34.522  27.211  77.301
ATOM    847  CA  GLN B  15      34.498  27.794  75.966
ATOM    848  C   GLN B  15      33.273  27.481  75.165
ATOM    849  O   GLN B  15      32.120  27.486  75.596
ATOM    850  CB  GLN B  15      37.535  29.088  75.570
ATOM    851  N   LYS B  16      33.378  27.163  73.868
ATOM    852  CA  LYS B  16      32.506  27.662  72.835
ATOM    853  C   LYS B  16      31.613  26.551  72.243
ATOM    854  O   LYS B  16      31.910  25.398  71.931
ATOM    855  CB  LYS B  16      35.165  28.324  70.470
ATOM    856  N   LEU B  17      30.356  26.852  72.034
ATOM    857  CA  LEU B  17      29.401  25.788  71.627
ATOM    858  C   LEU B  17      28.513  26.198  70.480
ATOM    859  O   LEU B  17      27.525  26.930  70.539
ATOM    860  CB  LEU B  17      28.132  25.466  73.910
ATOM    861  N   VAL B  18      28.806  25.735  69.262
ATOM    862  CA  VAL B  18      28.135  26.060  68.035
ATOM    863  C   VAL B  18      27.300  24.885  67.520
ATOM    864  O   VAL B  18      27.658  23.717  67.365
ATOM    865  CB  VAL B  18      29.638  26.581  66.745
ATOM    866  N   PHE B  19      26.031  25.131  67.193
ATOM    867  CA  PHE B  19      25.324  24.344  66.154
ATOM    868  C   PHE B  19      25.061  25.114  64.915
ATOM    869  O   PHE B  19      24.725  26.298  64.875
ATOM    870  CB  PHE B  19      22.435  24.494  67.952
ATOM    871  N   PHE B  20      25.177  24.545  63.721
ATOM    872  CA  PHE B  20      24.883  25.272  62.501
ATOM    873  C   PHE B  20      24.424  24.426  61.376
ATOM    874  O   PHE B  20      25.136  23.648  60.741
ATOM    875  CB  PHE B  20      28.154  25.957  62.138
ATOM    876  N   ALA B  21      23.127  24.495  60.996
ATOM    877  CA  ALA B  21      22.754  23.805  59.734
ATOM    878  C   ALA B  21      22.392  24.876  58.738
ATOM    879  O   ALA B  21      21.716  25.881  58.957
ATOM    880  CB  ALA B  21      21.445  22.903  60.050
ATOM    881  N   GLU B  22      22.818  24.776  57.487
ATOM    882  CA  GLU B  22      22.132  25.528  56.396
ATOM    883  C   GLU B  22      22.275  24.877  55.051
ATOM    884  O   GLU B  22      23.234  24.242  54.613
ATOM    885  CB  GLU B  22      23.260  28.457  56.467
ATOM    886  N   ASP B  23      21.209  25.027  54.259
ATOM    887  CA  ASP B  23      21.136  24.679  52.834
ATOM    888  C   ASP B  23      20.665  25.908  52.085
ATOM    889  O   ASP B  23      21.010  27.075  52.274
ATOM    890  CB  ASP B  23      20.723  22.193  52.611
ATOM    891  N   VAL B  24      19.771  25.705  51.103
ATOM    892  CA  VAL B  24      19.025  26.784  50.469
ATOM    893  C   VAL B  24      17.513  26.588  50.664
ATOM    894  O   VAL B  24      16.612  26.563  49.826
ATOM    895  CB  VAL B  24      19.682  26.934  48.600
ATOM    896  N   GLY B  25      17.153  26.425  51.931
ATOM    897  CA  GLY B  25      15.873  25.839  52.378
ATOM    898  C   GLY B  25      16.022  24.719  53.345
ATOM    899  O   GLY B  25      15.394  23.661  53.332
ATOM    900  N   SER B  26      16.877  24.785  54.327
ATOM    901  CA  SER B  26      16.640  24.104  55.621
ATOM    902  C   SER B  26      17.118  24.848  56.813
ATOM    903  O   SER B  26      18.286  25.191  56.995
ATOM    904  CB  SER B  26      17.835  22.533  55.286
ATOM    905  N   ASN B  27      16.273  25.204  57.799
ATOM    906  CA  ASN B  27      16.565  26.157  58.860
ATOM    907  C   ASN B  27      15.964  25.677  60.156
ATOM    908  O   ASN B  27      14.844  25.884  60.624
ATOM    909  CB  ASN B  27      15.366  28.177  58.000
ATOM    910  N   LYS B  28      16.759  24.939  60.870
ATOM    911  CA  LYS B  28      16.544  24.519  62.264
ATOM    912  C   LYS B  28      17.755  24.695  63.097
ATOM    913  O   LYS B  28      17.763  24.684  61.866
ATOM    914  CB  LYS B  28      15.484  21.204  61.865
ATOM    915  N   GLY B  29      18.142  25.941  63.392
ATOM    916  CA  GLY B  29      19.306  26.145  64.227
ATOM    917  C   GLY B  29      20.438  26.800  63.492
ATOM    918  O   GLY B  29      21.136  26.288  62.617
ATOM    919  N   ALA B  30      20.793  28.026  63.734
ATOM    920  CA  ALA B  30      22.139  28.515  63.817
ATOM    921  C   ALA B  30      22.388  29.310  65.044
ATOM    922  O   ALA B  30      22.266  30.528  65.173
ATOM    923  CB  ALA B  30      22.501  29.385  62.486
ATOM    924  N   ILE B  31      22.785  28.651  66.116
ATOM    925  CA  ILE B  31      22.944  29.126  67.466
ATOM    926  C   ILE B  31      24.349  29.079  67.985
ATOM    927  O   ILE B  31      24.887  28.130  68.554
ATOM    928  CB  ILE B  31      21.394  27.695  68.685
ATOM    929  N   ILE B  32      25.105  30.175  67.817
ATOM    930  CA  ILE B  32      26.497  30.118  68.231
ATOM    931  C   ILE B  32      26.913  31.019  69.330
ATOM    932  O   ILE B  32      26.759  32.240  69.342
ATOM    933  CB  ILE B  32      27.753  30.502  66.237
ATOM    934  N   GLY B  33      27.510  30.472  70.417
ATOM    935  CA  GLY B  33      27.528  31.181  71.655
ATOM    936  C   GLY B  33      27.762  30.259  72.859
ATOM    937  O   GLY B  33      28.309  29.156  72.888
ATOM    938  N   LEU B  34      27.315  30.710  74.027
ATOM    939  CA  LEU B  34      27.290  29.947  75.248
ATOM    940  C   LEU B  34      26.140  30.226  76.189
ATOM    941  O   LEU B  34      25.655  29.458  77.019
ATOM    942  CB  LEU B  34      29.627  30.241  76.376
ATOM    943  N   MET B  35      25.568  31.419  76.143
ATOM    944  CA  MET B  35      24.382  31.778  76.906
ATOM    945  C   MET B  35      23.534  32.694  76.010
ATOM    946  O   MET B  35      23.368  33.912  76.076
ATOM    947  CB  MET B  35      25.851  34.079  78.938
ATOM    948  N   VAL B  36      22.894  32.083  75.032
ATOM    949  CA  VAL B  36      21.986  32.787  74.091
ATOM    950  C   VAL B  36      20.570  32.449  74.354
ATOM    951  O   VAL B  36      19.820  31.881  73.561
ATOM    952  CB  VAL B  36      22.707  32.355  72.261
ATOM    953  N   GLY B  37      20.011  32.761  75.523
ATOM    954  CA  GLY B  37      18.582  32.810  75.706
ATOM    955  C   GLY B  37      17.843  31.534  75.772
ATOM    956  O   GLY B  37      18.058  30.611  76.557
ATOM    957  N   GLY B  38      16.837  31.394  74.872
ATOM    958  CA  GLY B  38      16.051  30.150  74.799
ATOM    959  C   GLY B  38      16.569  29.211  73.730
ATOM    960  O   GLY B  38      15.899  28.474  73.006
ATOM    961  N   VAL B  39      17.872  29.137  73.509
ATOM    962  CA  VAL B  39      18.604  28.051  72.943
ATOM    963  C   VAL B  39      19.519  27.334  73.921
ATOM    964  O   VAL B  39      19.639  26.120  74.089
ATOM    965  CB  VAL B  39      19.651  28.717  71.375
ATOM    966  N   VAL B  40      20.289  28.090  74.695
ATOM    967  CA  VAL B  40      21.027  27.681  75.847
ATOM    968  C   VAL B  40      20.306  27.620  77.134
ATOM    969  O   VAL B  40      19.705  27.570  78.208
ATOM    970  CB  VAL B  40      22.675  28.774  75.859
ATOM    971  N   ASP B   1      35.617  35.484  35.275
ATOM    972  CA  ASP B   1      34.487  34.729  34.821
ATOM    973  C   ASP B   1      34.893  33.711  33.776
ATOM    974  O   ASP B   1      35.618  32.726  33.911
ATOM    975  CB  ASP B   1      32.676  34.753  36.558
ATOM    976  N   ALA B   2      34.379  33.941  32.561
ATOM    977  CA  ALA B   2      34.587  33.027  31.423
ATOM    978  C   ALA B   2      35.870  33.178  30.701
ATOM    979  O   ALA B   2      35.992  33.070  29.481
ATOM    980  CB  ALA B   2      33.290  33.111  30.479
ATOM    981  N   GLU B   3      37.013  33.453  31.368
ATOM    982  CA  GLU B   3      38.304  33.506  30.718
ATOM    983  C   GLU B   3      39.504  33.280  31.578
ATOM    984  O   GLU B   3      40.624  32.929  31.206
ATOM    985  CB  GLU B   3      38.159  36.503  29.604
ATOM    986  N   PHE B   4      39.316  33.489  32.898
ATOM    987  CA  PHE B   4      40.346  33.179  33.897
ATOM    988  C   PHE B   4      39.916  32.289  35.009
ATOM    989  O   PHE B   4      40.639  31.852  35.904
ATOM    990  CB  PHE B   4      39.588  36.279  35.125
ATOM    991  N   ARG B   5      38.690  31.880  35.136
ATOM    992  CA  ARG B   5      38.127  31.024  36.215
ATOM    993  C   ARG B   5      37.400  29.856  35.532
ATOM    994  O   ARG B   5      37.348  29.567  34.336
ATOM    995  CB  ARG B   5      37.021  34.794  38.866
ATOM    996  N   HIS B   6      36.739  29.050  36.352
ATOM    997  CA  HIS B   6      36.092  27.806  36.052
ATOM    998  C   HIS B   6      34.975  27.855  35.050
ATOM    999  O   HIS B   6      34.043  28.661  35.044
ATOM   1000  CB  HIS B   6      37.107  26.631  38.834
ATOM   1001  N   ASP B   7      34.987  26.928  34.056
ATOM   1002  CA  ASP B   7      34.034  26.780  33.000
ATOM   1003  C   ASP B   7      33.053  25.679  33.101
ATOM   1004  O   ASP B   7      33.192  24.559  32.609
ATOM   1005  CB  ASP B   7      34.685  28.348  31.156
ATOM   1006  N   SER B   8      31.916  25.818  33.746
ATOM   1007  CA  SER B   8      31.170  24.781  34.415
ATOM   1008  C   SER B   8      30.608  23.690  33.555
ATOM   1009  O   SER B   8      29.535  23.684  32.952
ATOM   1010  CB  SER B   8      29.745  25.824  35.260
ATOM   1011  N   GLY B   9      31.372  22.607  33.439
ATOM   1012  CA  GLY B   9      30.945  21.381  32.719
ATOM   1013  C   GLY B   9      30.253  20.461  33.653
ATOM   1014  O   GLY B   9      29.057  20.517  33.940
ATOM   1015  N   TYR B  10      30.896  19.479  34.267
ATOM   1016  CA  TYR B  10      30.642  18.905  35.568
ATOM   1017  C   TYR B  10      31.459  19.456  36.710
ATOM   1018  O   TYR B  10      32.497  20.116  36.663
ATOM   1019  CB  TYR B  10      29.579  15.614  33.858
ATOM   1020  N   GLU B  11      30.984  19.186  37.910
ATOM   1021  CA  GLU B  11      31.581  19.597  39.183
ATOM   1022  C   GLU B  11      32.656  18.588  39.551
ATOM   1023  O   GLU B  11      32.552  17.382  39.774
ATOM   1024  CB  GLU B  11      29.221  19.883  41.191
ATOM   1025  N   VAL B  12      33.864  19.124  39.635
ATOM   1026  CA  VAL B  12      35.065  18.481  40.092
ATOM   1027  C   VAL B  12      35.882  19.491  40.898
ATOM   1028  O   VAL B  12      36.627  20.373  40.471
ATOM   1029  CB  VAL B  12      36.061  17.682  38.564
ATOM   1030  N   HIS B  13      35.793  19.431  42.223
ATOM   1031  CA  HIS B  13      36.421  20.294  43.182
ATOM   1032  C   HIS B  13      37.580  19.622  43.868
ATOM   1033  O   HIS B  13      38.571  19.146  43.316
ATOM   1034  CB  HIS B  13      34.345  22.628  43.146
ATOM   1035  N   HIS B  14      37.539  19.526  45.223
ATOM   1036  CA  HIS B  14      38.359  18.539  45.911
ATOM   1037  C   HIS B  14      37.422  17.631  46.735
ATOM   1038  O   HIS B  14      36.323  17.864  47.239
ATOM   1039  CB  HIS B  14      40.820  20.556  46.284
ATOM   1040  N   GLN B  15      37.927  16.419  46.897
ATOM   1041  CA  GLN B  15      37.135  15.296  47.281
ATOM   1042  C   GLN B  15      37.737  14.298  48.186
ATOM   1043  O   GLN B  15      38.641  13.516  47.888
ATOM   1044  CB  GLN B  15      35.488  14.445  44.354
ATOM   1045  N   LYS B  16      37.275  14.221  49.443
ATOM   1046  CA  LYS B  16      37.894  13.519  50.528
ATOM   1047  C   LYS B  16      36.999  13.271  51.711
ATOM   1048  O   LYS B  16      36.307  14.078  52.331
ATOM   1049  CB  LYS B  16      40.055  16.196  51.655
ATOM   1050  N   LEU B  17      37.004  11.975  52.089
ATOM   1051  CA  LEU B  17      36.268  11.533  53.266
ATOM   1052  C   LEU B  17      37.232  11.165  54.415
ATOM   1053  O   LEU B  17      37.533  10.065  54.878
ATOM   1054  CB  LEU B  17      34.854   9.564  52.413
ATOM   1055  N   VAL B  18      37.798  12.245  54.953
ATOM   1056  CA  VAL B  18      38.878  12.066  55.963
ATOM   1057  C   VAL B  18      38.238  12.018  57.334
ATOM   1058  O   VAL B  18      37.293  12.679  57.766
ATOM   1059  CB  VAL B  18      40.160  13.601  55.610
ATOM   1060  N   PHE B  19      38.767  11.152  58.169
ATOM   1061  CA  PHE B  19      38.377  11.030  59.579
ATOM   1062  C   PHE B  19      39.641  10.891  60.380
ATOM   1063  O   PHE B  19      40.758  10.541  59.999
ATOM   1064  CB  PHE B  19      37.480   7.733  58.936
ATOM   1065  N   PHE B  20      39.512  11.189  61.656
ATOM   1066  CA  PHE B  20      40.567  11.108  62.688
ATOM   1067  C   PHE B  20      39.887  11.326  64.053
ATOM   1068  O   PHE B  20      39.884  11.339  62.822
ATOM   1069  CB  PHE B  20      41.481  14.264  61.880
ATOM   1070  N   ALA B  21      39.576  10.248  64.743
ATOM   1071  CA  ALA B  21      39.192  10.192  66.119
ATOM   1072  C   ALA B  21      40.294   9.610  66.987
ATOM   1073  O   ALA B  21      40.549   8.432  67.234
ATOM   1074  CB  ALA B  21      37.787   9.397  66.350
ATOM   1075  N   GLU B  22      41.065  10.560  67.533
ATOM   1076  CA  GLU B  22      42.185  10.307  68.456
ATOM   1077  C   GLU B  22      41.770  10.577  69.864
ATOM   1078  O   GLU B  22      41.657  11.677  70.407
ATOM   1079  CB  GLU B  22      44.311  12.618  67.794
ATOM   1080  N   ASP B  23      41.487   9.546  70.630
ATOM   1081  CA  ASP B  23      41.406   9.690  72.069
ATOM   1082  C   ASP B  23      42.706   9.426  72.789
ATOM   1083  O   ASP B  23      43.763  10.052  72.705
ATOM   1084  CB  ASP B  23      39.006   9.385  72.791
ATOM   1085  N   VAL B  24      42.730   8.408  73.609
ATOM   1086  CA  VAL B  24      43.546   8.302  74.819
ATOM   1087  C   VAL B  24      44.840   7.535  74.589
ATOM   1088  O   VAL B  24      45.049   6.616  73.798
ATOM   1089  CB  VAL B  24      42.432   7.626  76.288
ATOM   1090  N   GLY B  25      45.883   7.870  75.306
ATOM   1091  CA  GLY B  25      47.086   7.029  75.531
ATOM   1092  C   GLY B  25      47.760   6.557  74.304
ATOM   1093  O   GLY B  25      47.489   6.862  73.142
ATOM   1094  N   SER B  26      48.759   5.720  74.467
ATOM   1095  CA  SER B  26      49.625   5.311  73.345
ATOM   1096  C   SER B  26      49.219   3.911  72.879
ATOM   1097  O   SER B  26      49.922   2.928  72.649
ATOM   1098  CB  SER B  26      51.302   4.965  74.382
ATOM   1099  N   ASN B  27      47.934   3.739  72.701
ATOM   1100  CA  ASN B  27      47.303   2.558  72.111
ATOM   1101  C   ASN B  27      45.995   2.777  71.442
ATOM   1102  O   ASN B  27      45.283   1.889  70.972
ATOM   1103  CB  ASN B  27      46.942   1.277  74.291
ATOM   1104  N   LYS B  28      45.469   3.973  71.290
ATOM   1105  CA  LYS B  28      44.242   4.336  70.591
ATOM   1106  C   LYS B  28      44.346   5.588  69.742
ATOM   1107  O   LYS B  28      44.828   6.686  70.021
ATOM   1108  CB  LYS B  28      41.959   4.774  73.230
ATOM   1109  N   GLY B  29      43.820   5.403  68.530
ATOM   1110  CA  GLY B  29      43.641   6.472  67.538
ATOM   1111  C   GLY B  29      43.681   5.851  66.133
ATOM   1112  O   GLY B  29      44.546   5.164  65.590
ATOM   1113  N   ALA B  30      42.601   6.117  65.432
ATOM   1114  CA  ALA B  30      42.486   5.980  63.957
ATOM   1115  C   ALA B  30      42.526   7.339  63.312
ATOM   1116  O   ALA B  30      42.517   7.349  62.081
ATOM   1117  CB  ALA B  30      41.098   5.289  63.625
ATOM   1118  N   ILE B  31      43.514   7.636  62.505
ATOM   1119  CA  ILE B  31      43.635   8.728  61.548
ATOM   1120  C   ILE B  31      43.700   8.184  60.139
ATOM   1121  O   ILE B  31      44.704   8.052  59.439
ATOM   1122  CB  ILE B  31      45.711   9.689  62.179
ATOM   1123  N   ILE B  32      42.613   7.791  59.534
ATOM   1124  CA  ILE B  32      42.458   7.305  58.146
ATOM   1125  C   ILE B  32      41.803   8.332  57.277
ATOM   1126  O   ILE B  32      41.189   9.329  57.655
ATOM   1127  CB  ILE B  32      40.998   5.432  58.507
ATOM   1128  N   GLY B  33      41.903   8.128  55.942
ATOM   1129  CA  GLY B  33      41.122   8.966  55.035
ATOM   1130  C   GLY B  33      41.745   8.973  53.621
ATOM   1131  O   GLY B  33      42.841   8.563  53.239
ATOM   1132  N   LEU B  34      40.951   9.510  52.699
ATOM   1133  CA  LEU B  34      41.284   9.451  51.308
ATOM   1134  C   LEU B  34      41.074  10.798  50.648
ATOM   1135  O   LEU B  34      40.045  11.229  50.129
ATOM   1136  CB  LEU B  34      39.613   7.612  50.361
ATOM   1137  N   MET B  35      42.066  11.641  50.595
ATOM   1138  CA  MET B  35      41.937  13.106  50.364
ATOM   1139  C   MET B  35      42.561  13.464  49.030
ATOM   1140  O   MET B  35      43.542  12.941  48.501
ATOM   1141  CB  MET B  35      44.347  14.000  52.573
ATOM   1142  N   VAL B  36      42.016  14.444  48.328
ATOM   1143  CA  VAL B  36      42.808  15.342  47.479
ATOM   1144  C   VAL B  36      42.307  16.736  47.708
ATOM   1145  O   VAL B  36      41.313  17.279  47.226
ATOM   1146  CB  VAL B  36      42.449  14.631  45.658
ATOM   1147  N   GLY B  37      43.061  17.445  48.547
ATOM   1148  CA  GLY B  37      42.693  18.675  49.170
ATOM   1149  C   GLY B  37      42.980  18.625  50.669
ATOM   1150  O   GLY B  37      43.960  18.137  51.232
ATOM   1151  N   GLY B  38      42.117  19.148  51.505
ATOM   1152  CA  GLY B  38      42.391  19.687  52.811
ATOM   1153  C   GLY B  38      42.213  18.619  53.901
ATOM   1154  O   GLY B  38      41.223  17.937  54.164
ATOM   1155  N   VAL B  39      43.257  18.391  54.668
ATOM   1156  CA  VAL B  39      43.476  17.344  55.647
ATOM   1157  C   VAL B  39      43.374  17.912  57.014
ATOM   1158  O   VAL B  39      43.127  19.089  57.278
ATOM   1159  CB  VAL B  39      45.184  16.378  55.201
ATOM   1160  N   VAL B  40      43.553  17.143  58.082
ATOM   1161  CA  VAL B  40      43.198  17.632  59.442
ATOM   1162  C   VAL B  40      44.364  17.432  60.357
ATOM   1163  O   VAL B  40      45.324  17.266  61.110
ATOM   1164  CB  VAL B  40      41.417  16.936  59.919
