# Supplementary material for: Molecular insights into the surface-catalyzed secondary nucleation of amyloid-β40 (Aβ40) by the peptide fragment Aβ16–22
Source: Sci Adv. 2019 Jun 21;5(6):eaav8216. doi: 10.1126/sciadv.aav8216 (PMC6588359; doi:10.1126/sciadv.aav8216)
Supplement: Data file S5 [file aav8216_Data_file_S5.pdb]

ATOM      1  N   ASP A   1      53.632  20.497   4.025
ATOM      2  CA  ASP A   1      53.923  21.340   5.156
ATOM      3  C   ASP A   1      53.639  20.610   6.468
ATOM      4  O   ASP A   1      53.259  19.450   6.629
ATOM      5  CB  ASP A   1      55.993  22.649   4.508
ATOM      6  N   ALA A   2      53.814  21.281   7.586
ATOM      7  CA  ALA A   2      53.439  20.760   8.872
ATOM      8  C   ALA A   2      52.250  21.509   9.470
ATOM      9  O   ALA A   2      53.481  21.521   9.465
ATOM     10  CB  ALA A   2      54.651  20.661   9.866
ATOM     11  N   GLU A   3      51.723  21.016  10.582
ATOM     12  CA  GLU A   3      50.528  21.563  11.254
ATOM     13  C   GLU A   3      50.932  22.351  12.464
ATOM     14  O   GLU A   3      50.251  23.203  13.033
ATOM     15  CB  GLU A   3      49.055  18.830  12.040
ATOM     16  N   PHE A   4      52.085  22.202  13.048
ATOM     17  CA  PHE A   4      52.367  22.398  14.495
ATOM     18  C   PHE A   4      52.647  23.824  14.843
ATOM     19  O   PHE A   4      53.752  24.366  14.868
ATOM     20  CB  PHE A   4      55.495  21.144  13.979
ATOM     21  N   ARG A   5      51.593  24.594  15.161
ATOM     22  CA  ARG A   5      51.685  26.004  15.411
ATOM     23  C   ARG A   5      50.838  26.406  16.586
ATOM     24  O   ARG A   5      51.168  27.003  17.611
ATOM     25  CB  ARG A   5      54.831  27.519  12.326
ATOM     26  N   HIS A   6      49.581  26.065  16.486
ATOM     27  CA  HIS A   6      48.537  25.948  17.451
ATOM     28  C   HIS A   6      48.696  24.803  18.415
ATOM     29  O   HIS A   6      48.606  23.600  18.169
ATOM     30  CB  HIS A   6      46.515  27.157  15.271
ATOM     31  N   ASP A   7      48.966  25.129  19.680
ATOM     32  CA  ASP A   7      48.910  24.175  20.765
ATOM     33  C   ASP A   7      47.819  24.554  21.749
ATOM     34  O   ASP A   7      47.707  25.613  22.367
ATOM     35  CB  ASP A   7      51.362  23.596  21.091
ATOM     36  N   SER A   8      46.859  23.705  22.016
ATOM     37  CA  SER A   8      45.716  23.963  22.918
ATOM     38  C   SER A   8      45.807  23.104  24.151
ATOM     39  O   SER A   8      46.540  22.133  24.337
ATOM     40  CB  SER A   8      44.325  23.105  21.754
ATOM     41  N   GLY A   9      45.034  23.391  25.165
ATOM     42  CA  GLY A   9      45.218  22.623  26.421
ATOM     43  C   GLY A   9      44.724  23.449  27.625
ATOM     44  O   GLY A   9      44.091  24.505  27.613
ATOM     45  N   TYR A  10      45.035  22.934  28.845
ATOM     46  CA  TYR A  10      45.021  23.880  29.996
ATOM     47  C   TYR A  10      46.395  24.342  30.362
ATOM     48  O   TYR A  10      47.414  23.652  30.352
ATOM     49  CB  TYR A  10      41.211  23.082  30.410
ATOM     50  N   GLU A  11      46.647  25.564  30.738
ATOM     51  CA  GLU A  11      47.758  26.104  31.461
ATOM     52  C   GLU A  11      47.340  27.355  32.245
ATOM     53  O   GLU A  11      46.964  28.440  31.801
ATOM     54  CB  GLU A  11      49.938  26.758  29.338
ATOM     55  N   VAL A  12      47.384  27.273  33.575
ATOM     56  CA  VAL A  12      46.592  28.169  34.435
ATOM     57  C   VAL A  12      47.426  29.282  34.972
ATOM     58  O   VAL A  12      47.049  30.152  35.758
ATOM     59  CB  VAL A  12      45.791  26.906  35.812
ATOM     60  N   HIS A  13      48.707  29.365  34.578
ATOM     61  CA  HIS A  13      49.647  30.366  35.125
ATOM     62  C   HIS A  13      50.288  31.202  34.012
ATOM     63  O   HIS A  13      50.843  32.299  34.065
ATOM     64  CB  HIS A  13      49.844  29.158  38.020
ATOM     65  N   HIS A  14      50.228  30.656  32.832
ATOM     66  CA  HIS A  14      50.692  31.185  31.577
ATOM     67  C   HIS A  14      49.576  31.900  30.800
ATOM     68  O   HIS A  14      49.421  33.097  30.562
ATOM     69  CB  HIS A  14      53.605  30.251  32.027
ATOM     70  N   GLN A  15      48.653  31.114  30.322
ATOM     71  CA  GLN A  15      47.636  31.301  29.335
ATOM     72  C   GLN A  15      46.348  30.522  29.663
ATOM     73  O   GLN A  15      45.979  30.030  30.729
ATOM     74  CB  GLN A  15      49.484  30.909  26.436
ATOM     75  N   LYS A  16      45.544  30.387  28.593
ATOM     76  CA  LYS A  16      44.129  30.219  28.674
ATOM     77  C   LYS A  16      43.673  28.942  29.263
ATOM     78  O   LYS A  16      44.248  27.861  29.141
ATOM     79  CB  LYS A  16      43.515  30.435  25.190
ATOM     80  N   LEU A  17      42.598  28.832  29.983
ATOM     81  CA  LEU A  17      41.962  27.628  30.412
ATOM     82  C   LEU A  17      40.489  27.589  30.239
ATOM     83  O   LEU A  17      39.693  27.096  31.039
ATOM     84  CB  LEU A  17      43.085  26.801  32.579
ATOM     85  N   VAL A  18      39.936  28.119  29.142
ATOM     86  CA  VAL A  18      38.536  28.174  28.832
ATOM     87  C   VAL A  18      38.097  27.103  27.885
ATOM     88  O   VAL A  18      38.618  26.802  26.811
ATOM     89  CB  VAL A  18      38.239  30.012  28.095
ATOM     90  N   PHE A  19      37.036  26.391  28.222
ATOM     91  CA  PHE A  19      36.255  25.592  27.255
ATOM     92  C   PHE A  19      34.813  25.688  27.683
ATOM     93  O   PHE A  19      34.208  24.972  28.480
ATOM     94  CB  PHE A  19      37.401  22.759  28.901
ATOM     95  N   PHE A  20      34.130  26.679  27.113
ATOM     96  CA  PHE A  20      32.711  26.850  27.117
ATOM     97  C   PHE A  20      32.164  27.878  26.184
ATOM     98  O   PHE A  20      31.171  27.740  25.469
ATOM     99  CB  PHE A  20      33.253  28.505  30.052
ATOM    100  N   ALA A  21      32.776  29.068  26.085
ATOM    101  CA  ALA A  21      32.257  30.239  25.415
ATOM    102  C   ALA A  21      32.241  30.132  23.925
ATOM    103  O   ALA A  21      33.052  30.637  23.149
ATOM    104  CB  ALA A  21      32.882  31.608  25.849
ATOM    105  N   GLU A  22      31.239  29.413  23.378
ATOM    106  CA  GLU A  22      30.835  29.439  22.006
ATOM    107  C   GLU A  22      29.360  29.311  21.876
ATOM    108  O   GLU A  22      28.618  29.907  21.095
ATOM    109  CB  GLU A  22      32.117  26.711  20.916
ATOM    110  N   ASP A  23      28.802  28.448  22.711
ATOM    111  CA  ASP A  23      27.360  28.359  23.044
ATOM    112  C   ASP A  23      27.073  28.760  24.438
ATOM    113  O   ASP A  23      26.147  29.494  24.784
ATOM    114  CB  ASP A  23      26.384  26.780  21.327
ATOM    115  N   VAL A  24      27.819  28.342  25.444
ATOM    116  CA  VAL A  24      27.294  27.877  26.748
ATOM    117  C   VAL A  24      26.621  28.915  27.565
ATOM    118  O   VAL A  24      25.559  28.803  28.179
ATOM    119  CB  VAL A  24      28.896  26.972  27.628
ATOM    120  N   GLY A  25      27.233  30.089  27.640
ATOM    121  CA  GLY A  25      26.756  31.274  28.356
ATOM    122  C   GLY A  25      26.428  32.401  27.459
ATOM    123  O   GLY A  25      26.437  33.589  27.779
ATOM    124  N   SER A  26      26.090  32.164  26.195
ATOM    125  CA  SER A  26      25.781  33.295  25.321
ATOM    126  C   SER A  26      24.341  33.231  24.795
ATOM    127  O   SER A  26      23.535  34.136  24.579
ATOM    128  CB  SER A  26      27.036  33.119  23.876
ATOM    129  N   ASN A  27      23.986  31.948  24.560
ATOM    130  CA  ASN A  27      22.685  31.607  23.990
ATOM    131  C   ASN A  27      21.750  31.047  25.014
ATOM    132  O   ASN A  27      20.519  31.041  24.981
ATOM    133  CB  ASN A  27      23.513  29.854  22.489
ATOM    134  N   LYS A  28      22.269  30.494  26.077
ATOM    135  CA  LYS A  28      21.580  29.485  26.895
ATOM    136  C   LYS A  28      22.096  29.527  28.320
ATOM    137  O   LYS A  28      23.251  29.323  28.693
ATOM    138  CB  LYS A  28      22.891  26.433  25.520
ATOM    139  N   GLY A  29      21.272  29.806  29.311
ATOM    140  CA  GLY A  29      21.696  30.132  30.691
ATOM    141  C   GLY A  29      21.222  29.028  31.656
ATOM    142  O   GLY A  29      20.786  29.129  32.803
ATOM    143  N   ALA A  30      21.302  27.796  31.158
ATOM    144  CA  ALA A  30      21.437  26.625  32.025
ATOM    145  C   ALA A  30      22.636  25.810  31.672
ATOM    146  O   ALA A  30      22.811  25.121  30.667
ATOM    147  CB  ALA A  30      20.088  25.748  32.029
ATOM    148  N   ILE A  31      23.617  25.846  32.561
ATOM    149  CA  ILE A  31      24.924  25.200  32.318
ATOM    150  C   ILE A  31      25.292  24.320  33.471
ATOM    151  O   ILE A  31      25.320  24.605  34.669
ATOM    152  CB  ILE A  31      26.390  26.981  31.759
ATOM    153  N   ILE A  32      25.625  23.087  33.139
ATOM    154  CA  ILE A  32      26.162  22.097  34.085
ATOM    155  C   ILE A  32      27.669  22.031  34.030
ATOM    156  O   ILE A  32      28.361  22.049  33.012
ATOM    157  CB  ILE A  32      25.259  20.122  33.027
ATOM    158  N   GLY A  33      28.380  21.943  35.145
ATOM    159  CA  GLY A  33      29.601  22.643  35.415
ATOM    160  C   GLY A  33      30.684  21.729  35.940
ATOM    161  O   GLY A  33      30.602  20.860  36.808
ATOM    162  N   LEU A  34      31.873  21.946  35.335
ATOM    163  CA  LEU A  34      32.983  21.115  35.689
ATOM    164  C   LEU A  34      34.308  21.842  35.921
ATOM    165  O   LEU A  34      35.102  22.267  35.081
ATOM    166  CB  LEU A  34      33.013  19.395  33.697
ATOM    167  N   MET A  35      34.683  22.060  37.156
ATOM    168  CA  MET A  35      35.921  22.622  37.593
ATOM    169  C   MET A  35      37.089  21.666  37.614
ATOM    170  O   MET A  35      37.506  21.008  38.568
ATOM    171  CB  MET A  35      35.253  23.096  40.854
ATOM    172  N   VAL A  36      37.761  21.494  36.495
ATOM    173  CA  VAL A  36      38.912  20.582  36.455
ATOM    174  C   VAL A  36      40.115  21.103  37.180
ATOM    175  O   VAL A  36      40.448  22.277  37.338
ATOM    176  CB  VAL A  36      39.241  20.156  34.576
ATOM    177  N   GLY A  37      40.921  20.221  37.715
ATOM    178  CA  GLY A  37      41.919  20.462  38.798
ATOM    179  C   GLY A  37      42.906  19.321  38.821
ATOM    180  O   GLY A  37      43.063  18.447  37.969
ATOM    181  N   GLY A  38      43.704  19.230  39.868
ATOM    182  CA  GLY A  38      44.746  18.259  40.096
ATOM    183  C   GLY A  38      45.980  18.690  39.332
ATOM    184  O   GLY A  38      46.980  19.264  39.763
ATOM    185  N   VAL A  39      45.967  18.407  38.030
ATOM    186  CA  VAL A  39      46.907  19.142  37.174
ATOM    187  C   VAL A  39      46.295  19.829  36.000
ATOM    188  O   VAL A  39      45.460  19.359  35.227
ATOM    189  CB  VAL A  39      48.464  17.981  36.792
ATOM    190  N   VAL A  40      46.643  21.056  35.716
ATOM    191  CA  VAL A  40      46.321  21.804  34.536
ATOM    192  C   VAL A  40      47.476  22.588  34.007
ATOM    193  O   VAL A  40      48.428  23.234  33.571
ATOM    194  CB  VAL A  40      44.691  22.885  35.022
ATOM    195  N   ASP A   1     -18.799  17.086 -29.540
ATOM    196  CA  ASP A   1     -18.427  17.970 -30.602
ATOM    197  C   ASP A   1     -17.668  17.225 -31.654
ATOM    198  O   ASP A   1     -18.092  16.347 -32.406
ATOM    199  CB  ASP A   1     -19.497  20.239 -30.241
ATOM    200  N   ALA A   2     -16.399  17.537 -31.801
ATOM    201  CA  ALA A   2     -15.530  17.097 -32.900
ATOM    202  C   ALA A   2     -14.288  16.441 -32.390
ATOM    203  O   ALA A   2     -13.263  16.990 -31.987
ATOM    204  CB  ALA A   2     -15.133  18.311 -33.879
ATOM    205  N   GLU A   3     -14.345  15.087 -32.392
ATOM    206  CA  GLU A   3     -13.199  14.191 -32.450
ATOM    207  C   GLU A   3     -13.529  12.787 -32.815
ATOM    208  O   GLU A   3     -13.637  11.825 -32.055
ATOM    209  CB  GLU A   3     -12.075  14.361 -29.470
ATOM    210  N   PHE A   4     -13.732  12.521 -34.080
ATOM    211  CA  PHE A   4     -13.536  11.201 -34.749
ATOM    212  C   PHE A   4     -13.406  11.404 -36.213
ATOM    213  O   PHE A   4     -13.730  12.416 -36.834
ATOM    214  CB  PHE A   4     -16.804  10.393 -34.091
ATOM    215  N   ARG A   5     -12.897  10.426 -36.951
ATOM    216  CA  ARG A   5     -13.116  10.450 -38.394
ATOM    217  C   ARG A   5     -14.010   9.395 -38.920
ATOM    218  O   ARG A   5     -14.944   9.603 -39.694
ATOM    219  CB  ARG A   5     -12.002  14.890 -39.435
ATOM    220  N   HIS A   6     -13.853   8.106 -38.575
ATOM    221  CA  HIS A   6     -14.189   6.967 -39.367
ATOM    222  C   HIS A   6     -15.671   6.701 -39.319
ATOM    223  O   HIS A   6     -16.515   7.063 -40.139
ATOM    224  CB  HIS A   6     -11.274   6.449 -40.274
ATOM    225  N   ASP A   7     -16.176   6.016 -38.322
ATOM    226  CA  ASP A   7     -17.610   5.849 -38.006
ATOM    227  C   ASP A   7     -18.012   6.798 -36.902
ATOM    228  O   ASP A   7     -17.314   7.319 -36.031
ATOM    229  CB  ASP A   7     -18.514   4.111 -39.563
ATOM    230  N   SER A   8     -19.297   7.086 -36.900
ATOM    231  CA  SER A   8     -19.756   8.351 -36.298
ATOM    232  C   SER A   8     -20.689   8.120 -35.163
ATOM    233  O   SER A   8     -21.468   7.170 -35.079
ATOM    234  CB  SER A   8     -20.838   9.138 -37.705
ATOM    235  N   GLY A   9     -20.748   8.955 -34.122
ATOM    236  CA  GLY A   9     -21.777   8.902 -33.108
ATOM    237  C   GLY A   9     -21.396   9.755 -31.888
ATOM    238  O   GLY A   9     -20.270  10.120 -31.549
ATOM    239  N   TYR A  10     -22.394  10.162 -31.081
ATOM    240  CA  TYR A  10     -22.383  10.108 -29.629
ATOM    241  C   TYR A  10     -23.782   9.838 -29.101
ATOM    242  O   TYR A  10     -24.837  10.411 -29.374
ATOM    243  CB  TYR A  10     -19.790  13.046 -29.684
ATOM    244  N   GLU A  11     -23.799   8.818 -28.216
ATOM    245  CA  GLU A  11     -25.014   8.465 -27.541
ATOM    246  C   GLU A  11     -24.859   8.010 -26.120
ATOM    247  O   GLU A  11     -25.182   6.906 -25.682
ATOM    248  CB  GLU A  11     -26.257   6.108 -29.203
ATOM    249  N   VAL A  12     -24.334   8.824 -25.204
ATOM    250  CA  VAL A  12     -24.110   8.510 -23.811
ATOM    251  C   VAL A  12     -24.441   9.696 -22.958
ATOM    252  O   VAL A  12     -24.094   9.880 -21.791
ATOM    253  CB  VAL A  12     -22.305   7.745 -23.562
ATOM    254  N   HIS A  13     -25.189  10.663 -23.501
ATOM    255  CA  HIS A  13     -25.458  11.962 -22.895
ATOM    256  C   HIS A  13     -26.879  11.960 -22.290
ATOM    257  O   HIS A  13     -27.975  11.894 -22.847
ATOM    258  CB  HIS A  13     -23.764  13.593 -25.028
ATOM    259  N   HIS A  14     -26.831  12.045 -20.937
ATOM    260  CA  HIS A  14     -27.982  12.458 -20.135
ATOM    261  C   HIS A  14     -28.108  13.955 -19.982
ATOM    262  O   HIS A  14     -27.330  14.803 -20.420
ATOM    263  CB  HIS A  14     -29.277   9.588 -20.250
ATOM    264  N   GLN A  15     -29.172  14.428 -19.299
ATOM    265  CA  GLN A  15     -29.863  15.666 -19.606
ATOM    266  C   GLN A  15     -29.474  16.803 -18.725
ATOM    267  O   GLN A  15     -28.368  17.339 -18.643
ATOM    268  CB  GLN A  15     -32.592  14.752 -21.399
ATOM    269  N   LYS A  16     -30.448  17.278 -17.947
ATOM    270  CA  LYS A  16     -30.160  17.969 -16.705
ATOM    271  C   LYS A  16     -31.243  17.717 -15.639
ATOM    272  O   LYS A  16     -32.321  17.128 -15.717
ATOM    273  CB  LYS A  16     -30.088  21.336 -17.677
ATOM    274  N   LEU A  17     -30.881  18.257 -14.469
ATOM    275  CA  LEU A  17     -31.858  18.426 -13.380
ATOM    276  C   LEU A  17     -32.409  19.860 -13.411
ATOM    277  O   LEU A  17     -31.781  20.908 -13.563
ATOM    278  CB  LEU A  17     -30.438  18.135 -11.142
ATOM    279  N   VAL A  18     -33.749  19.979 -13.253
ATOM    280  CA  VAL A  18     -34.258  21.368 -13.234
ATOM    281  C   VAL A  18     -34.253  21.812 -11.791
ATOM    282  O   VAL A  18     -34.444  21.124 -10.788
ATOM    283  CB  VAL A  18     -36.090  21.343 -14.055
ATOM    284  N   PHE A  19     -34.010  23.111 -11.595
ATOM    285  CA  PHE A  19     -34.362  23.754 -10.312
ATOM    286  C   PHE A  19     -34.597  25.252 -10.578
ATOM    287  O   PHE A  19     -33.779  26.118 -10.887
ATOM    288  CB  PHE A  19     -31.070  23.509  -9.412
ATOM    289  N   PHE A  20     -35.850  25.675 -10.459
ATOM    290  CA  PHE A  20     -36.393  26.889 -11.101
ATOM    291  C   PHE A  20     -36.927  27.853 -10.079
ATOM    292  O   PHE A  20     -37.411  27.617  -8.972
ATOM    293  CB  PHE A  20     -39.126  25.036 -11.884
ATOM    294  N   ALA A  21     -36.846  29.115 -10.462
ATOM    295  CA  ALA A  21     -37.751  30.105  -9.825
ATOM    296  C   ALA A  21     -38.782  30.647 -10.736
ATOM    297  O   ALA A  21     -38.759  30.556 -11.963
ATOM    298  CB  ALA A  21     -36.757  31.248  -9.224
ATOM    299  N   GLU A  22     -39.842  31.294 -10.218
ATOM    300  CA  GLU A  22     -40.824  31.836 -11.133
ATOM    301  C   GLU A  22     -41.191  33.249 -10.723
ATOM    302  O   GLU A  22     -40.963  33.825  -9.659
ATOM    303  CB  GLU A  22     -43.424  30.115 -10.628
ATOM    304  N   ASP A  23     -41.848  33.927 -11.671
ATOM    305  CA  ASP A  23     -42.358  35.318 -11.528
ATOM    306  C   ASP A  23     -43.841  35.329 -11.519
ATOM    307  O   ASP A  23     -44.560  35.540 -12.495
ATOM    308  CB  ASP A  23     -40.433  36.786 -11.842
ATOM    309  N   VAL A  24     -44.540  35.110 -10.447
ATOM    310  CA  VAL A  24     -45.985  35.342 -10.370
ATOM    311  C   VAL A  24     -46.377  36.328  -9.315
ATOM    312  O   VAL A  24     -46.617  36.072  -8.135
ATOM    313  CB  VAL A  24     -46.870  33.551 -10.363
ATOM    314  N   GLY A  25     -46.480  37.621  -9.676
ATOM    315  CA  GLY A  25     -47.285  38.608  -9.017
ATOM    316  C   GLY A  25     -46.509  39.674  -8.252
ATOM    317  O   GLY A  25     -45.914  40.664  -8.678
ATOM    318  N   SER A  26     -46.498  39.465  -6.937
ATOM    319  CA  SER A  26     -45.660  40.258  -6.030
ATOM    320  C   SER A  26     -44.220  39.875  -6.068
ATOM    321  O   SER A  26     -43.251  40.588  -5.805
ATOM    322  CB  SER A  26     -46.404  39.787  -4.264
ATOM    323  N   ASN A  27     -43.926  38.649  -6.418
ATOM    324  CA  ASN A  27     -42.723  37.944  -6.102
ATOM    325  C   ASN A  27     -41.994  37.274  -7.214
ATOM    326  O   ASN A  27     -42.469  36.605  -8.132
ATOM    327  CB  ASN A  27     -43.620  36.237  -4.478
ATOM    328  N   LYS A  28     -40.685  37.418  -7.210
ATOM    329  CA  LYS A  28     -39.825  36.914  -8.297
ATOM    330  C   LYS A  28     -38.552  36.393  -7.705
ATOM    331  O   LYS A  28     -37.720  37.046  -7.075
ATOM    332  CB  LYS A  28     -39.089  40.006  -9.791
ATOM    333  N   GLY A  29     -38.267  35.095  -7.863
ATOM    334  CA  GLY A  29     -37.297  34.314  -7.143
ATOM    335  C   GLY A  29     -37.665  33.903  -5.754
ATOM    336  O   GLY A  29     -36.969  33.212  -5.010
ATOM    337  N   ALA A  30     -38.832  34.283  -5.218
ATOM    338  CA  ALA A  30     -39.342  33.893  -3.912
ATOM    339  C   ALA A  30     -39.632  32.400  -3.910
ATOM    340  O   ALA A  30     -39.186  31.528  -3.165
ATOM    341  CB  ALA A  30     -40.638  34.672  -3.465
ATOM    342  N   ILE A  31     -40.465  31.971  -4.816
ATOM    343  CA  ILE A  31     -40.944  30.633  -5.061
ATOM    344  C   ILE A  31     -40.113  29.793  -5.989
ATOM    345  O   ILE A  31     -40.204  29.727  -7.215
ATOM    346  CB  ILE A  31     -43.055  31.158  -6.136
ATOM    347  N   ILE A  32     -39.169  29.035  -5.380
ATOM    348  CA  ILE A  32     -38.465  28.033  -6.199
ATOM    349  C   ILE A  32     -38.641  26.630  -5.626
ATOM    350  O   ILE A  32     -39.099  26.280  -4.538
ATOM    351  CB  ILE A  32     -36.189  28.756  -6.220
ATOM    352  N   GLY A  33     -38.240  25.669  -6.420
ATOM    353  CA  GLY A  33     -38.175  24.261  -6.106
ATOM    354  C   GLY A  33     -37.510  23.409  -7.171
ATOM    355  O   GLY A  33     -37.050  23.790  -8.247
ATOM    356  N   LEU A  34     -37.374  22.120  -7.002
ATOM    357  CA  LEU A  34     -36.624  21.339  -8.012
ATOM    358  C   LEU A  34     -37.265  19.945  -8.206
ATOM    359  O   LEU A  34     -37.603  19.091  -7.387
ATOM    360  CB  LEU A  34     -34.194  21.079  -7.202
ATOM    361  N   MET A  35     -37.456  19.687  -9.491
ATOM    362  CA  MET A  35     -37.654  18.330 -10.032
ATOM    363  C   MET A  35     -36.390  17.794 -10.631
ATOM    364  O   MET A  35     -35.763  18.320 -11.550
ATOM    365  CB  MET A  35     -39.432  19.618 -12.713
ATOM    366  N   VAL A  36     -35.857  16.646 -10.158
ATOM    367  CA  VAL A  36     -34.657  16.124 -10.822
ATOM    368  C   VAL A  36     -35.037  14.736 -11.368
ATOM    369  O   VAL A  36     -34.556  13.640 -11.081
ATOM    370  CB  VAL A  36     -33.272  16.065  -9.349
ATOM    371  N   GLY A  37     -35.991  14.653 -12.257
ATOM    372  CA  GLY A  37     -36.445  13.310 -12.699
ATOM    373  C   GLY A  37     -36.044  13.101 -14.151
ATOM    374  O   GLY A  37     -36.060  13.908 -15.081
ATOM    375  N   GLY A  38     -35.623  11.867 -14.424
ATOM    376  CA  GLY A  38     -35.531  11.340 -15.810
ATOM    377  C   GLY A  38     -35.206   9.873 -15.882
ATOM    378  O   GLY A  38     -35.761   8.939 -15.303
ATOM    379  N   VAL A  39     -34.184   9.576 -16.679
ATOM    380  CA  VAL A  39     -33.773   8.256 -17.076
ATOM    381  C   VAL A  39     -32.416   7.816 -16.597
ATOM    382  O   VAL A  39     -31.454   8.523 -16.300
ATOM    383  CB  VAL A  39     -34.216   8.056 -18.991
ATOM    384  N   VAL A  40     -32.222   6.522 -16.476
ATOM    385  CA  VAL A  40     -31.100   5.895 -15.854
ATOM    386  C   VAL A  40     -30.059   5.419 -16.835
ATOM    387  O   VAL A  40     -29.208   5.030 -17.635
ATOM    388  CB  VAL A  40     -31.903   4.288 -14.905
ATOM    389  N   ASP A   1     -36.745 -24.045  -6.400
ATOM    390  CA  ASP A   1     -36.581 -24.838  -7.616
ATOM    391  C   ASP A   1     -35.169 -25.401  -7.667
ATOM    392  O   ASP A   1     -34.152 -24.971  -7.123
ATOM    393  CB  ASP A   1     -38.822 -26.059  -7.748
ATOM    394  N   ALA A   2     -34.976 -26.480  -8.368
ATOM    395  CA  ALA A   2     -33.753 -27.185  -8.611
ATOM    396  C   ALA A   2     -33.155 -27.020  -9.967
ATOM    397  O   ALA A   2     -33.065 -27.906 -10.818
ATOM    398  CB  ALA A   2     -34.047 -28.754  -8.374
ATOM    399  N   GLU A   3     -32.654 -25.890 -10.395
ATOM    400  CA  GLU A   3     -32.902 -25.280 -11.707
ATOM    401  C   GLU A   3     -32.135 -25.925 -12.844
ATOM    402  O   GLU A   3     -32.546 -26.320 -13.935
ATOM    403  CB  GLU A   3     -32.017 -22.255 -11.363
ATOM    404  N   PHE A   4     -30.839 -26.061 -12.578
ATOM    405  CA  PHE A   4     -29.971 -26.852 -13.403
ATOM    406  C   PHE A   4     -29.434 -28.041 -12.599
ATOM    407  O   PHE A   4     -28.272 -28.353 -12.336
ATOM    408  CB  PHE A   4     -27.484 -24.525 -12.753
ATOM    409  N   ARG A   5     -30.423 -28.820 -12.141
ATOM    410  CA  ARG A   5     -30.284 -30.121 -11.516
ATOM    411  C   ARG A   5     -31.258 -31.071 -12.154
ATOM    412  O   ARG A   5     -31.058 -31.883 -13.058
ATOM    413  CB  ARG A   5     -27.553 -29.156  -7.853
ATOM    414  N   HIS A   6     -32.482 -31.006 -11.660
ATOM    415  CA  HIS A   6     -33.589 -31.873 -12.053
ATOM    416  C   HIS A   6     -33.995 -31.700 -13.499
ATOM    417  O   HIS A   6     -33.243 -31.539 -14.460
ATOM    418  CB  HIS A   6     -34.435 -32.813  -9.189
ATOM    419  N   ASP A   7     -35.284 -31.715 -13.817
ATOM    420  CA  ASP A   7     -35.826 -32.133 -15.099
ATOM    421  C   ASP A   7     -36.488 -31.076 -15.908
ATOM    422  O   ASP A   7     -35.925 -30.150 -16.491
ATOM    423  CB  ASP A   7     -36.519 -34.584 -14.889
ATOM    424  N   SER A   8     -37.836 -31.151 -16.005
ATOM    425  CA  SER A   8     -38.531 -30.244 -16.889
ATOM    426  C   SER A   8     -39.563 -29.452 -16.159
ATOM    427  O   SER A   8     -40.738 -29.763 -15.965
ATOM    428  CB  SER A   8     -39.576 -31.431 -18.052
ATOM    429  N   GLY A   9     -39.236 -28.299 -15.655
ATOM    430  CA  GLY A   9     -40.237 -27.273 -15.326
ATOM    431  C   GLY A   9     -39.619 -25.945 -15.067
ATOM    432  O   GLY A   9     -39.633 -25.351 -13.989
ATOM    433  N   TYR A  10     -38.985 -25.295 -16.035
ATOM    434  CA  TYR A  10     -38.066 -24.156 -15.734
ATOM    435  C   TYR A  10     -38.841 -22.822 -15.750
ATOM    436  O   TYR A  10     -38.805 -21.921 -16.588
ATOM    437  CB  TYR A  10     -35.481 -26.642 -14.234
ATOM    438  N   GLU A  11     -39.658 -22.556 -14.771
ATOM    439  CA  GLU A  11     -41.007 -21.959 -14.882
ATOM    440  C   GLU A  11     -40.863 -20.507 -15.229
ATOM    441  O   GLU A  11     -39.852 -19.943 -15.650
ATOM    442  CB  GLU A  11     -42.243 -22.227 -11.962
ATOM    443  N   VAL A  12     -41.875 -19.699 -15.095
ATOM    444  CA  VAL A  12     -41.842 -18.266 -15.383
ATOM    445  C   VAL A  12     -42.101 -17.374 -14.221
ATOM    446  O   VAL A  12     -42.721 -16.311 -14.275
ATOM    447  CB  VAL A  12     -42.866 -17.932 -17.047
ATOM    448  N   HIS A  13     -41.645 -17.711 -12.997
ATOM    449  CA  HIS A  13     -41.683 -16.773 -11.893
ATOM    450  C   HIS A  13     -40.293 -16.719 -11.223
ATOM    451  O   HIS A  13     -39.962 -17.053 -10.086
ATOM    452  CB  HIS A  13     -44.720 -17.416 -11.296
ATOM    453  N   HIS A  14     -39.336 -16.226 -12.047
ATOM    454  CA  HIS A  14     -37.936 -16.202 -11.737
ATOM    455  C   HIS A  14     -37.629 -15.089 -10.814
ATOM    456  O   HIS A  14     -38.355 -14.650  -9.922
ATOM    457  CB  HIS A  14     -37.440 -18.978 -13.044
ATOM    458  N   GLN A  15     -36.476 -14.487 -10.929
ATOM    459  CA  GLN A  15     -36.225 -13.141 -10.478
ATOM    460  C   GLN A  15     -35.310 -12.335 -11.348
ATOM    461  O   GLN A  15     -34.260 -12.689 -11.884
ATOM    462  CB  GLN A  15     -35.918 -13.717  -7.092
ATOM    463  N   LYS A  16     -35.674 -11.097 -11.565
ATOM    464  CA  LYS A  16     -35.018 -10.180 -12.501
ATOM    465  C   LYS A  16     -34.043  -9.302 -11.723
ATOM    466  O   LYS A  16     -34.258  -8.234 -11.149
ATOM    467  CB  LYS A  16     -37.621  -7.955 -13.364
ATOM    468  N   LEU A  17     -32.807  -9.715 -11.640
ATOM    469  CA  LEU A  17     -31.795  -9.240 -10.747
ATOM    470  C   LEU A  17     -31.275  -7.918 -11.208
ATOM    471  O   LEU A  17     -31.506  -6.821 -10.699
ATOM    472  CB  LEU A  17     -30.088 -11.122 -10.382
ATOM    473  N   VAL A  18     -30.494  -7.840 -12.246
ATOM    474  CA  VAL A  18     -29.904  -6.546 -12.633
ATOM    475  C   VAL A  18     -30.777  -5.979 -13.723
ATOM    476  O   VAL A  18     -31.171  -6.527 -14.753
ATOM    477  CB  VAL A  18     -28.015  -6.980 -13.151
ATOM    478  N   PHE A  19     -31.152  -4.720 -13.509
ATOM    479  CA  PHE A  19     -32.241  -4.189 -14.381
ATOM    480  C   PHE A  19     -31.797  -2.990 -15.131
ATOM    481  O   PHE A  19     -32.476  -2.386 -15.962
ATOM    482  CB  PHE A  19     -33.470  -2.792 -11.471
ATOM    483  N   PHE A  20     -30.616  -2.450 -14.977
ATOM    484  CA  PHE A  20     -30.267  -1.186 -15.653
ATOM    485  C   PHE A  20     -29.110  -1.397 -16.625
ATOM    486  O   PHE A  20     -28.412  -0.530 -17.152
ATOM    487  CB  PHE A  20     -28.439  -0.338 -12.854
ATOM    488  N   ALA A  21     -28.765  -2.616 -16.984
ATOM    489  CA  ALA A  21     -27.423  -2.818 -17.566
ATOM    490  C   ALA A  21     -27.527  -3.156 -19.055
ATOM    491  O   ALA A  21     -26.791  -3.859 -19.747
ATOM    492  CB  ALA A  21     -26.687  -4.003 -16.800
ATOM    493  N   GLU A  22     -28.563  -2.602 -19.667
ATOM    494  CA  GLU A  22     -28.850  -2.904 -21.044
ATOM    495  C   GLU A  22     -28.170  -2.048 -22.044
ATOM    496  O   GLU A  22     -28.173  -0.817 -22.089
ATOM    497  CB  GLU A  22     -31.944  -2.256 -21.324
ATOM    498  N   ASP A  23     -27.487  -2.745 -22.988
ATOM    499  CA  ASP A  23     -26.789  -2.001 -24.057
ATOM    500  C   ASP A  23     -27.321  -2.427 -25.392
ATOM    501  O   ASP A  23     -28.464  -2.302 -25.831
ATOM    502  CB  ASP A  23     -24.607  -1.237 -23.193
ATOM    503  N   VAL A  24     -26.399  -3.014 -26.168
ATOM    504  CA  VAL A  24     -26.529  -2.936 -27.640
ATOM    505  C   VAL A  24     -27.517  -3.929 -28.154
ATOM    506  O   VAL A  24     -27.275  -5.112 -28.395
ATOM    507  CB  VAL A  24     -24.701  -2.855 -28.345
ATOM    508  N   GLY A  25     -28.782  -3.560 -28.392
ATOM    509  CA  GLY A  25     -29.766  -4.295 -29.194
ATOM    510  C   GLY A  25     -31.029  -3.523 -29.289
ATOM    511  O   GLY A  25     -31.243  -2.438 -28.748
ATOM    512  N   SER A  26     -32.034  -4.048 -30.032
ATOM    513  CA  SER A  26     -33.424  -3.862 -29.721
ATOM    514  C   SER A  26     -34.126  -5.228 -29.840
ATOM    515  O   SER A  26     -35.199  -5.487 -30.386
ATOM    516  CB  SER A  26     -34.042  -2.744 -31.223
ATOM    517  N   ASN A  27     -33.469  -6.267 -29.266
ATOM    518  CA  ASN A  27     -34.260  -7.526 -29.182
ATOM    519  C   ASN A  27     -33.555  -8.363 -28.092
ATOM    520  O   ASN A  27     -32.735  -9.276 -28.182
ATOM    521  CB  ASN A  27     -33.556  -8.436 -31.395
ATOM    522  N   LYS A  28     -33.981  -7.943 -26.878
ATOM    523  CA  LYS A  28     -33.350  -8.372 -25.671
ATOM    524  C   LYS A  28     -34.009  -9.591 -25.002
ATOM    525  O   LYS A  28     -34.694  -9.680 -23.983
ATOM    526  CB  LYS A  28     -33.628  -5.554 -23.562
ATOM    527  N   GLY A  29     -33.760 -10.692 -25.685
ATOM    528  CA  GLY A  29     -34.003 -11.990 -25.098
ATOM    529  C   GLY A  29     -32.998 -13.035 -25.491
ATOM    530  O   GLY A  29     -33.140 -13.990 -26.255
ATOM    531  N   ALA A  30     -31.814 -12.873 -24.919
ATOM    532  CA  ALA A  30     -30.711 -13.771 -25.106
ATOM    533  C   ALA A  30     -30.316 -14.585 -23.883
ATOM    534  O   ALA A  30     -29.734 -15.669 -23.852
ATOM    535  CB  ALA A  30     -29.516 -12.955 -25.740
ATOM    536  N   ILE A  31     -30.649 -14.045 -22.700
ATOM    537  CA  ILE A  31     -30.068 -14.500 -21.481
ATOM    538  C   ILE A  31     -30.653 -15.787 -20.932
ATOM    539  O   ILE A  31     -31.790 -16.224 -21.114
ATOM    540  CB  ILE A  31     -30.271 -12.610 -20.088
ATOM    541  N   ILE A  32     -29.875 -16.548 -20.166
ATOM    542  CA  ILE A  32     -30.068 -18.000 -20.128
ATOM    543  C   ILE A  32     -31.233 -18.346 -19.288
ATOM    544  O   ILE A  32     -32.127 -17.556 -18.986
ATOM    545  CB  ILE A  32     -27.922 -18.889 -19.526
ATOM    546  N   GLY A  33     -31.422 -19.555 -18.780
ATOM    547  CA  GLY A  33     -32.425 -19.837 -17.739
ATOM    548  C   GLY A  33     -32.006 -21.028 -16.962
ATOM    549  O   GLY A  33     -32.669 -22.044 -16.750
ATOM    550  N   LEU A  34     -30.773 -20.971 -16.446
ATOM    551  CA  LEU A  34     -30.212 -21.782 -15.417
ATOM    552  C   LEU A  34     -29.492 -21.010 -14.294
ATOM    553  O   LEU A  34     -29.756 -20.910 -13.096
ATOM    554  CB  LEU A  34     -28.872 -23.664 -16.563
ATOM    555  N   MET A  35     -28.434 -20.367 -14.701
ATOM    556  CA  MET A  35     -27.398 -19.806 -13.881
ATOM    557  C   MET A  35     -27.197 -18.309 -14.051
ATOM    558  O   MET A  35     -26.147 -17.667 -14.023
ATOM    559  CB  MET A  35     -24.796 -21.190 -15.621
ATOM    560  N   VAL A  36     -28.349 -17.640 -14.258
ATOM    561  CA  VAL A  36     -28.463 -16.190 -14.072
ATOM    562  C   VAL A  36     -29.548 -15.824 -13.048
ATOM    563  O   VAL A  36     -29.982 -14.708 -12.760
ATOM    564  CB  VAL A  36     -28.677 -15.448 -15.916
ATOM    565  N   GLY A  37     -30.109 -16.801 -12.370
ATOM    566  CA  GLY A  37     -31.143 -16.503 -11.356
ATOM    567  C   GLY A  37     -32.449 -16.112 -12.026
ATOM    568  O   GLY A  37     -33.253 -15.260 -11.647
ATOM    569  N   GLY A  38     -32.836 -16.696 -13.132
ATOM    570  CA  GLY A  38     -33.828 -16.149 -14.090
ATOM    571  C   GLY A  38     -33.148 -15.271 -15.084
ATOM    572  O   GLY A  38     -32.291 -15.589 -15.908
ATOM    573  N   VAL A  39     -33.568 -13.983 -15.022
ATOM    574  CA  VAL A  39     -32.951 -12.943 -15.886
ATOM    575  C   VAL A  39     -31.968 -12.171 -15.046
ATOM    576  O   VAL A  39     -32.007 -11.969 -13.833
ATOM    577  CB  VAL A  39     -34.548 -11.766 -16.349
ATOM    578  N   VAL A  40     -30.936 -11.655 -15.733
ATOM    579  CA  VAL A  40     -29.874 -10.832 -15.237
ATOM    580  C   VAL A  40     -29.950  -9.395 -15.725
ATOM    581  O   VAL A  40     -30.012  -8.231 -16.121
ATOM    582  CB  VAL A  40     -28.172 -11.762 -15.765
ATOM    583  N   ASP A   1      39.688  40.679  57.015
ATOM    584  CA  ASP A   1      39.210  40.197  55.752
ATOM    585  C   ASP A   1      37.760  39.774  55.765
ATOM    586  O   ASP A   1      36.819  40.313  56.346
ATOM    587  CB  ASP A   1      40.652  41.257  53.993
ATOM    588  N   ALA A   2      37.482  38.680  55.053
ATOM    589  CA  ALA A   2      36.237  37.985  55.109
ATOM    590  C   ALA A   2      36.430  36.716  55.948
ATOM    591  O   ALA A   2      37.476  36.182  56.317
ATOM    592  CB  ALA A   2      35.695  37.651  53.617
ATOM    593  N   GLU A   3      35.294  36.126  56.317
ATOM    594  CA  GLU A   3      35.137  34.844  56.935
ATOM    595  C   GLU A   3      34.330  33.849  56.087
ATOM    596  O   GLU A   3      33.786  33.989  54.992
ATOM    597  CB  GLU A   3      33.229  35.607  59.438
ATOM    598  N   PHE A   4      34.246  32.667  56.696
ATOM    599  CA  PHE A   4      33.367  31.657  56.193
ATOM    600  C   PHE A   4      32.331  31.208  57.234
ATOM    601  O   PHE A   4      32.101  31.665  58.353
ATOM    602  CB  PHE A   4      36.039  29.538  56.481
ATOM    603  N   ARG A   5      31.575  30.200  56.903
ATOM    604  CA  ARG A   5      30.691  29.370  57.663
ATOM    605  C   ARG A   5      30.808  27.927  57.282
ATOM    606  O   ARG A   5      30.454  26.975  57.977
ATOM    607  CB  ARG A   5      27.435  32.487  58.921
ATOM    608  N   HIS A   6      31.339  27.603  56.084
ATOM    609  CA  HIS A   6      31.308  26.212  55.542
ATOM    610  C   HIS A   6      32.420  25.459  56.307
ATOM    611  O   HIS A   6      33.504  25.883  56.709
ATOM    612  CB  HIS A   6      29.656  26.921  53.020
ATOM    613  N   ASP A   7      32.222  24.194  56.587
ATOM    614  CA  ASP A   7      33.135  23.318  57.274
ATOM    615  C   ASP A   7      34.104  22.703  56.329
ATOM    616  O   ASP A   7      35.193  23.178  56.009
ATOM    617  CB  ASP A   7      33.010  24.009  59.724
ATOM    618  N   SER A   8      33.791  21.527  55.763
ATOM    619  CA  SER A   8      34.390  21.101  54.478
ATOM    620  C   SER A   8      33.569  21.387  53.286
ATOM    621  O   SER A   8      33.562  21.378  52.056
ATOM    622  CB  SER A   8      34.201  19.117  54.742
ATOM    623  N   GLY A   9      33.421  22.570  52.761
ATOM    624  CA  GLY A   9      32.821  22.876  51.471
ATOM    625  C   GLY A   9      33.792  23.219  50.372
ATOM    626  O   GLY A   9      35.018  23.113  50.415
ATOM    627  N   TYR A  10      33.385  23.681  49.223
ATOM    628  CA  TYR A  10      34.001  23.337  47.976
ATOM    629  C   TYR A  10      35.274  24.143  47.765
ATOM    630  O   TYR A  10      36.412  23.846  48.126
ATOM    631  CB  TYR A  10      30.790  21.629  46.641
ATOM    632  N   GLU A  11      35.154  25.310  47.111
ATOM    633  CA  GLU A  11      36.318  26.038  46.716
ATOM    634  C   GLU A  11      36.584  27.236  47.650
ATOM    635  O   GLU A  11      36.487  28.440  47.411
ATOM    636  CB  GLU A  11      35.830  27.097  43.766
ATOM    637  N   VAL A  12      36.975  26.902  48.889
ATOM    638  CA  VAL A  12      37.904  27.689  49.723
ATOM    639  C   VAL A  12      39.124  26.867  50.152
ATOM    640  O   VAL A  12      40.155  27.225  50.720
ATOM    641  CB  VAL A  12      36.720  28.100  51.334
ATOM    642  N   HIS A  13      39.058  25.598  49.872
ATOM    643  CA  HIS A  13      40.168  24.654  50.037
ATOM    644  C   HIS A  13      40.689  24.092  48.716
ATOM    645  O   HIS A  13      41.855  23.945  48.349
ATOM    646  CB  HIS A  13      38.662  23.522  52.633
ATOM    647  N   HIS A  14      39.691  23.722  47.875
ATOM    648  CA  HIS A  14      40.065  23.195  46.584
ATOM    649  C   HIS A  14      40.195  24.254  45.513
ATOM    650  O   HIS A  14      39.925  25.450  45.627
ATOM    651  CB  HIS A  14      39.577  20.176  47.270
ATOM    652  N   GLN A  15      40.632  23.951  44.311
ATOM    653  CA  GLN A  15      40.587  24.962  43.218
ATOM    654  C   GLN A  15      39.751  24.486  42.049
ATOM    655  O   GLN A  15      39.304  23.363  41.816
ATOM    656  CB  GLN A  15      44.017  25.496  43.234
ATOM    657  N   LYS A  16      39.490  25.451  41.181
ATOM    658  CA  LYS A  16      39.293  25.404  39.767
ATOM    659  C   LYS A  16      40.287  26.178  38.993
ATOM    660  O   LYS A  16      40.178  27.362  38.676
ATOM    661  CB  LYS A  16      36.069  26.940  39.405
ATOM    662  N   LEU A  17      41.400  25.663  38.563
ATOM    663  CA  LEU A  17      42.425  26.285  37.724
ATOM    664  C   LEU A  17      42.096  26.204  36.263
ATOM    665  O   LEU A  17      42.549  26.899  35.354
ATOM    666  CB  LEU A  17      44.723  25.156  38.359
ATOM    667  N   VAL A  18      41.217  25.276  35.908
ATOM    668  CA  VAL A  18      40.468  25.463  34.657
ATOM    669  C   VAL A  18      38.996  25.406  34.802
ATOM    670  O   VAL A  18      38.360  24.985  35.768
ATOM    671  CB  VAL A  18      41.178  24.072  33.425
ATOM    672  N   PHE A  19      38.310  25.871  33.753
ATOM    673  CA  PHE A  19      36.872  25.890  33.583
ATOM    674  C   PHE A  19      36.432  25.131  32.373
ATOM    675  O   PHE A  19      36.913  25.178  31.241
ATOM    676  CB  PHE A  19      37.079  29.123  32.728
ATOM    677  N   PHE A  20      35.382  24.312  32.596
ATOM    678  CA  PHE A  20      34.850  23.611  31.395
ATOM    679  C   PHE A  20      33.388  23.304  31.549
ATOM    680  O   PHE A  20      32.866  22.192  31.629
ATOM    681  CB  PHE A  20      36.675  20.943  32.413
ATOM    682  N   ALA A  21      32.550  24.327  31.608
ATOM    683  CA  ALA A  21      31.119  24.351  31.496
ATOM    684  C   ALA A  21      30.586  23.854  30.160
ATOM    685  O   ALA A  21      31.116  23.961  29.054
ATOM    686  CB  ALA A  21      30.452  25.748  31.802
ATOM    687  N   GLU A  22      29.445  23.232  30.096
ATOM    688  CA  GLU A  22      28.708  22.889  28.885
ATOM    689  C   GLU A  22      27.304  22.464  29.348
ATOM    690  O   GLU A  22      26.808  22.461  30.475
ATOM    691  CB  GLU A  22      30.251  20.483  27.577
ATOM    692  N   ASP A  23      26.566  22.045  28.300
ATOM    693  CA  ASP A  23      25.177  21.644  28.428
ATOM    694  C   ASP A  23      25.048  20.257  29.046
ATOM    695  O   ASP A  23      25.160  19.899  30.218
ATOM    696  CB  ASP A  23      23.783  23.383  27.398
ATOM    697  N   VAL A  24      24.775  19.331  28.156
ATOM    698  CA  VAL A  24      24.259  18.049  28.548
ATOM    699  C   VAL A  24      25.254  16.897  28.417
ATOM    700  O   VAL A  24      25.769  16.420  27.406
ATOM    701  CB  VAL A  24      22.579  17.686  27.577
ATOM    702  N   GLY A  25      25.607  16.338  29.548
ATOM    703  CA  GLY A  25      26.371  15.150  29.800
ATOM    704  C   GLY A  25      27.298  15.174  30.963
ATOM    705  O   GLY A  25      27.796  14.191  31.512
ATOM    706  N   SER A  26      27.624  16.382  31.464
ATOM    707  CA  SER A  26      28.729  16.544  32.349
ATOM    708  C   SER A  26      28.435  16.596  33.827
ATOM    709  O   SER A  26      27.953  17.550  34.438
ATOM    710  CB  SER A  26      29.116  18.456  31.934
ATOM    711  N   ASN A  27      28.716  15.504  34.573
ATOM    712  CA  ASN A  27      28.362  15.344  35.960
ATOM    713  C   ASN A  27      29.246  16.256  36.809
ATOM    714  O   ASN A  27      30.404  16.606  36.581
ATOM    715  CB  ASN A  27      29.257  13.004  36.173
ATOM    716  N   LYS A  28      28.733  16.743  37.934
ATOM    717  CA  LYS A  28      29.034  18.146  38.315
ATOM    718  C   LYS A  28      30.128  18.252  39.305
ATOM    719  O   LYS A  28      30.746  17.294  39.769
ATOM    720  CB  LYS A  28      25.948  19.023  39.881
ATOM    721  N   GLY A  29      30.537  19.417  39.783
ATOM    722  CA  GLY A  29      31.742  19.676  40.547
ATOM    723  C   GLY A  29      33.020  19.140  39.931
ATOM    724  O   GLY A  29      33.580  19.533  38.907
ATOM    725  N   ALA A  30      33.611  18.124  40.569
ATOM    726  CA  ALA A  30      35.084  18.026  40.532
ATOM    727  C   ALA A  30      35.561  17.003  39.519
ATOM    728  O   ALA A  30      35.349  15.790  39.509
ATOM    729  CB  ALA A  30      35.626  17.672  41.996
ATOM    730  N   ILE A  31      36.296  17.459  38.516
ATOM    731  CA  ILE A  31      37.040  16.493  37.672
ATOM    732  C   ILE A  31      38.479  16.525  38.100
ATOM    733  O   ILE A  31      39.229  17.499  38.158
ATOM    734  CB  ILE A  31      36.590  17.372  35.542
ATOM    735  N   ILE A  32      38.958  15.312  38.455
ATOM    736  CA  ILE A  32      40.280  15.285  39.076
ATOM    737  C   ILE A  32      41.318  14.641  38.200
ATOM    738  O   ILE A  32      41.638  13.452  38.185
ATOM    739  CB  ILE A  32      39.771  14.128  41.087
ATOM    740  N   GLY A  33      41.978  15.404  37.340
ATOM    741  CA  GLY A  33      42.747  14.772  36.250
ATOM    742  C   GLY A  33      43.595  15.771  35.484
ATOM    743  O   GLY A  33      43.612  16.999  35.569
ATOM    744  N   LEU A  34      44.422  15.146  34.605
ATOM    745  CA  LEU A  34      45.601  15.852  34.131
ATOM    746  C   LEU A  34      45.373  16.348  32.762
ATOM    747  O   LEU A  34      45.208  15.663  31.753
ATOM    748  CB  LEU A  34      47.408  13.912  34.178
ATOM    749  N   MET A  35      45.341  17.656  32.588
ATOM    750  CA  MET A  35      45.246  18.257  31.225
ATOM    751  C   MET A  35      46.567  18.876  30.847
ATOM    752  O   MET A  35      47.325  19.553  31.541
ATOM    753  CB  MET A  35      43.097  20.725  31.938
ATOM    754  N   VAL A  36      46.890  18.605  29.554
ATOM    755  CA  VAL A  36      48.213  18.972  29.084
ATOM    756  C   VAL A  36      48.298  20.259  28.318
ATOM    757  O   VAL A  36      47.409  20.728  27.607
ATOM    758  CB  VAL A  36      49.099  17.374  28.346
ATOM    759  N   GLY A  37      49.395  21.011  28.363
ATOM    760  CA  GLY A  37      49.689  22.080  27.416
ATOM    761  C   GLY A  37      50.452  21.496  26.228
ATOM    762  O   GLY A  37      51.628  21.135  26.185
ATOM    763  N   GLY A  38      49.830  21.337  25.092
ATOM    764  CA  GLY A  38      49.975  20.210  24.187
ATOM    765  C   GLY A  38      48.726  20.024  23.395
ATOM    766  O   GLY A  38      48.112  20.903  22.790
ATOM    767  N   VAL A  39      48.176  18.837  23.292
ATOM    768  CA  VAL A  39      46.925  18.533  22.566
ATOM    769  C   VAL A  39      45.799  18.046  23.395
ATOM    770  O   VAL A  39      44.601  18.255  23.206
ATOM    771  CB  VAL A  39      47.582  17.304  21.110
ATOM    772  N   VAL A  40      46.107  17.311  24.452
ATOM    773  CA  VAL A  40      45.285  16.514  25.304
ATOM    774  C   VAL A  40      44.528  17.399  26.258
ATOM    775  O   VAL A  40      43.908  18.122  27.037
ATOM    776  CB  VAL A  40      46.336  15.018  26.088
ATOM    777  N   ASP A   1     -30.790  23.464  21.856
ATOM    778  CA  ASP A   1     -31.032  24.355  20.742
ATOM    779  C   ASP A   1     -29.737  24.682  20.072
ATOM    780  O   ASP A   1     -28.652  24.144  20.289
ATOM    781  CB  ASP A   1     -33.444  24.160  20.018
ATOM    782  N   ALA A   2     -29.651  25.609  19.159
ATOM    783  CA  ALA A   2     -28.507  26.067  18.403
ATOM    784  C   ALA A   2     -28.008  27.374  18.885
ATOM    785  O   ALA A   2     -28.692  28.342  19.219
ATOM    786  CB  ALA A   2     -28.800  26.015  16.839
ATOM    787  N   GLU A   3     -26.666  27.485  18.953
ATOM    788  CA  GLU A   3     -26.083  28.796  19.160
ATOM    789  C   GLU A   3     -24.621  28.792  18.743
ATOM    790  O   GLU A   3     -23.699  28.209  19.312
ATOM    791  CB  GLU A   3     -26.230  29.039  22.285
ATOM    792  N   PHE A   4     -24.284  29.500  17.632
ATOM    793  CA  PHE A   4     -23.055  29.153  16.924
ATOM    794  C   PHE A   4     -22.388  30.422  16.421
ATOM    795  O   PHE A   4     -22.700  31.585  16.677
ATOM    796  CB  PHE A   4     -24.806  27.978  14.290
ATOM    797  N   ARG A   5     -21.361  30.349  15.624
ATOM    798  CA  ARG A   5     -20.646  31.565  15.242
ATOM    799  C   ARG A   5     -19.246  31.302  14.823
ATOM    800  O   ARG A   5     -18.879  30.766  13.777
ATOM    801  CB  ARG A   5     -24.001  33.940  12.911
ATOM    802  N   HIS A   6     -18.277  31.669  15.634
ATOM    803  CA  HIS A   6     -16.833  31.462  15.404
ATOM    804  C   HIS A   6     -16.335  30.097  15.666
ATOM    805  O   HIS A   6     -15.568  29.492  14.917
ATOM    806  CB  HIS A   6     -16.259  34.596  15.206
ATOM    807  N   ASP A   7     -16.702  29.415  16.772
ATOM    808  CA  ASP A   7     -17.061  27.982  16.795
ATOM    809  C   ASP A   7     -18.478  27.817  17.341
ATOM    810  O   ASP A   7     -19.156  28.647  17.946
ATOM    811  CB  ASP A   7     -14.881  26.775  16.864
ATOM    812  N   SER A   8     -19.054  26.623  17.137
ATOM    813  CA  SER A   8     -20.490  26.451  17.169
ATOM    814  C   SER A   8     -20.763  25.263  18.113
ATOM    815  O   SER A   8     -19.986  24.408  18.539
ATOM    816  CB  SER A   8     -20.994  25.926  15.389
ATOM    817  N   GLY A   9     -22.040  25.181  18.506
ATOM    818  CA  GLY A   9     -22.451  24.219  19.494
ATOM    819  C   GLY A   9     -23.953  24.039  19.486
ATOM    820  O   GLY A   9     -24.824  24.907  19.552
ATOM    821  N   TYR A  10     -24.337  22.745  19.394
ATOM    822  CA  TYR A  10     -25.723  22.279  19.271
ATOM    823  C   TYR A  10     -25.950  21.178  20.311
ATOM    824  O   TYR A  10     -25.096  20.544  20.931
ATOM    825  CB  TYR A  10     -26.011  23.475  15.561
ATOM    826  N   GLU A  11     -27.247  20.872  20.574
ATOM    827  CA  GLU A  11     -27.762  19.802  21.363
ATOM    828  C   GLU A  11     -29.249  19.726  21.233
ATOM    829  O   GLU A  11     -30.051  19.829  22.161
ATOM    830  CB  GLU A  11     -27.245  20.782  24.386
ATOM    831  N   VAL A  12     -29.847  19.536  20.074
ATOM    832  CA  VAL A  12     -31.281  19.636  19.807
ATOM    833  C   VAL A  12     -31.959  18.311  19.787
ATOM    834  O   VAL A  12     -31.546  17.290  19.238
ATOM    835  CB  VAL A  12     -31.604  20.884  18.301
ATOM    836  N   HIS A  13     -33.139  18.223  20.433
ATOM    837  CA  HIS A  13     -34.116  17.188  20.349
ATOM    838  C   HIS A  13     -34.989  17.171  19.115
ATOM    839  O   HIS A  13     -34.650  16.811  17.988
ATOM    840  CB  HIS A  13     -34.062  16.768  23.456
ATOM    841  N   HIS A  14     -36.274  17.591  19.250
ATOM    842  CA  HIS A  14     -37.081  17.947  18.097
ATOM    843  C   HIS A  14     -36.938  19.367  17.618
ATOM    844  O   HIS A  14     -37.823  20.061  17.117
ATOM    845  CB  HIS A  14     -38.770  15.327  18.009
ATOM    846  N   GLN A  15     -35.769  19.985  17.718
ATOM    847  CA  GLN A  15     -35.356  21.255  17.150
ATOM    848  C   GLN A  15     -34.843  21.145  15.724
ATOM    849  O   GLN A  15     -33.972  20.405  15.266
ATOM    850  CB  GLN A  15     -37.127  23.577  18.866
ATOM    851  N   LYS A  16     -35.427  21.965  14.874
ATOM    852  CA  LYS A  16     -34.987  22.206  13.513
ATOM    853  C   LYS A  16     -34.181  23.441  13.435
ATOM    854  O   LYS A  16     -34.518  24.560  13.823
ATOM    855  CB  LYS A  16     -38.051  22.987  11.978
ATOM    856  N   LEU A  17     -32.984  23.378  12.908
ATOM    857  CA  LEU A  17     -32.129  24.491  12.624
ATOM    858  C   LEU A  17     -31.362  24.280  11.382
ATOM    859  O   LEU A  17     -30.985  23.194  10.943
ATOM    860  CB  LEU A  17     -30.833  24.971  14.827
ATOM    861  N   VAL A  18     -31.030  25.317  10.644
ATOM    862  CA  VAL A  18     -30.038  25.272   9.565
ATOM    863  C   VAL A  18     -28.861  26.105   9.984
ATOM    864  O   VAL A  18     -28.899  27.049  10.772
ATOM    865  CB  VAL A  18     -30.953  25.921   7.920
ATOM    866  N   PHE A  19     -27.640  25.849   9.493
ATOM    867  CA  PHE A  19     -26.458  26.708   9.750
ATOM    868  C   PHE A  19     -25.338  26.424   8.759
ATOM    869  O   PHE A  19     -25.018  25.333   8.289
ATOM    870  CB  PHE A  19     -25.674  24.836  12.465
ATOM    871  N   PHE A  20     -24.612  27.484   8.348
ATOM    872  CA  PHE A  20     -23.333  27.268   7.740
ATOM    873  C   PHE A  20     -22.163  27.949   8.440
ATOM    874  O   PHE A  20     -22.168  28.968   9.131
ATOM    875  CB  PHE A  20     -24.395  29.729   5.585
ATOM    876  N   ALA A  21     -20.989  27.392   8.302
ATOM    877  CA  ALA A  21     -19.960  27.334   9.372
ATOM    878  C   ALA A  21     -19.171  28.597   9.516
ATOM    879  O   ALA A  21     -18.866  29.128  10.584
ATOM    880  CB  ALA A  21     -19.014  26.048   9.220
ATOM    881  N   GLU A  22     -18.737  29.242   8.419
ATOM    882  CA  GLU A  22     -18.643  30.688   8.444
ATOM    883  C   GLU A  22     -18.812  31.293   7.097
ATOM    884  O   GLU A  22     -19.450  32.318   6.855
ATOM    885  CB  GLU A  22     -15.554  31.010   9.173
ATOM    886  N   ASP A  23     -18.285  30.778   6.014
ATOM    887  CA  ASP A  23     -18.141  31.468   4.737
ATOM    888  C   ASP A  23     -19.399  31.380   3.860
ATOM    889  O   ASP A  23     -19.627  30.619   2.920
ATOM    890  CB  ASP A  23     -16.126  32.995   4.932
ATOM    891  N   VAL A  24     -20.382  32.208   4.116
ATOM    892  CA  VAL A  24     -21.248  32.864   3.096
ATOM    893  C   VAL A  24     -21.532  34.300   3.535
ATOM    894  O   VAL A  24     -22.140  34.683   4.534
ATOM    895  CB  VAL A  24     -22.787  31.716   2.717
ATOM    896  N   GLY A  25     -21.102  35.287   2.803
ATOM    897  CA  GLY A  25     -21.000  36.645   3.314
ATOM    898  C   GLY A  25     -22.351  37.311   3.362
ATOM    899  O   GLY A  25     -23.239  37.252   2.511
ATOM    900  N   SER A  26     -22.658  38.045   4.410
ATOM    901  CA  SER A  26     -24.030  38.328   4.817
ATOM    902  C   SER A  26     -24.247  39.778   5.218
ATOM    903  O   SER A  26     -23.943  40.323   6.279
ATOM    904  CB  SER A  26     -24.117  37.323   6.534
ATOM    905  N   ASN A  27     -24.827  40.575   4.345
ATOM    906  CA  ASN A  27     -25.714  41.656   4.789
ATOM    907  C   ASN A  27     -27.141  41.496   4.341
ATOM    908  O   ASN A  27     -28.168  41.782   4.957
ATOM    909  CB  ASN A  27     -24.509  43.546   3.592
ATOM    910  N   LYS A  28     -27.232  40.964   3.091
ATOM    911  CA  LYS A  28     -28.334  40.040   2.686
ATOM    912  C   LYS A  28     -27.755  38.815   2.056
ATOM    913  O   LYS A  28     -26.559  38.605   1.856
ATOM    914  CB  LYS A  28     -29.396  42.138  -0.045
ATOM    915  N   GLY A  29     -28.497  37.821   1.646
ATOM    916  CA  GLY A  29     -28.089  36.392   1.639
ATOM    917  C   GLY A  29     -28.909  35.607   0.680
ATOM    918  O   GLY A  29     -29.774  36.035  -0.084
ATOM    919  N   ALA A  30     -28.653  34.289   0.670
ATOM    920  CA  ALA A  30     -29.651  33.353   0.153
ATOM    921  C   ALA A  30     -29.730  32.203   1.157
ATOM    922  O   ALA A  30     -29.595  30.998   0.943
ATOM    923  CB  ALA A  30     -29.247  32.828  -1.312
ATOM    924  N   ILE A  31     -29.982  32.598   2.434
ATOM    925  CA  ILE A  31     -30.501  31.566   3.343
ATOM    926  C   ILE A  31     -31.931  31.885   3.745
ATOM    927  O   ILE A  31     -32.318  32.518   4.727
ATOM    928  CB  ILE A  31     -29.100  31.817   5.311
ATOM    929  N   ILE A  32     -32.906  31.459   2.990
ATOM    930  CA  ILE A  32     -34.303  31.334   3.463
ATOM    931  C   ILE A  32     -34.569  30.225   4.398
ATOM    932  O   ILE A  32     -34.024  29.122   4.417
ATOM    933  CB  ILE A  32     -35.538  31.085   1.435
ATOM    934  N   GLY A  33     -35.520  30.502   5.308
ATOM    935  CA  GLY A  33     -36.141  29.491   6.125
ATOM    936  C   GLY A  33     -35.787  29.691   7.588
ATOM    937  O   GLY A  33     -35.771  30.757   8.204
ATOM    938  N   LEU A  34     -35.453  28.618   8.317
ATOM    939  CA  LEU A  34     -34.884  28.806   9.631
ATOM    940  C   LEU A  34     -33.378  28.920   9.593
ATOM    941  O   LEU A  34     -32.612  28.280   8.873
ATOM    942  CB  LEU A  34     -35.567  26.557  10.791
ATOM    943  N   MET A  35     -32.723  29.746  10.353
ATOM    944  CA  MET A  35     -31.317  29.819  10.698
ATOM    945  C   MET A  35     -31.126  29.930  12.177
ATOM    946  O   MET A  35     -31.881  30.423  13.015
ATOM    947  CB  MET A  35     -30.773  32.881   9.377
ATOM    948  N   VAL A  36     -30.005  29.435  12.623
ATOM    949  CA  VAL A  36     -29.750  28.860  13.978
ATOM    950  C   VAL A  36     -29.007  29.875  14.872
ATOM    951  O   VAL A  36     -27.866  30.326  14.772
ATOM    952  CB  VAL A  36     -28.950  27.079  13.806
ATOM    953  N   GLY A  37     -29.784  30.288  15.899
ATOM    954  CA  GLY A  37     -29.139  30.865  17.060
ATOM    955  C   GLY A  37     -29.364  32.390  17.094
ATOM    956  O   GLY A  37     -28.568  33.300  17.327
ATOM    957  N   GLY A  38     -30.649  32.705  16.819
ATOM    958  CA  GLY A  38     -31.081  34.086  16.946
ATOM    959  C   GLY A  38     -32.535  34.305  16.680
ATOM    960  O   GLY A  38     -33.353  34.773  17.472
ATOM    961  N   VAL A  39     -33.009  33.964  15.462
ATOM    962  CA  VAL A  39     -34.426  33.737  15.261
ATOM    963  C   VAL A  39     -34.763  32.520  14.414
ATOM    964  O   VAL A  39     -34.743  32.398  13.190
ATOM    965  CB  VAL A  39     -35.311  35.414  14.700
ATOM    966  N   VAL A  40     -35.125  31.462  15.148
ATOM    967  CA  VAL A  40     -35.158  30.124  14.562
ATOM    968  C   VAL A  40     -36.522  29.501  14.469
ATOM    969  O   VAL A  40     -37.640  28.991  14.393
ATOM    970  CB  VAL A  40     -33.949  29.026  15.745
ATOM    971  N   ASP A   1      20.150  15.666   4.231
ATOM    972  CA  ASP A   1      19.309  16.821   3.978
ATOM    973  C   ASP A   1      20.059  18.032   3.465
ATOM    974  O   ASP A   1      21.225  18.120   3.080
ATOM    975  CB  ASP A   1      17.353  16.556   5.560
ATOM    976  N   ALA A   2      19.303  19.132   3.450
ATOM    977  CA  ALA A   2      19.767  20.517   3.396
ATOM    978  C   ALA A   2      19.804  21.127   4.804
ATOM    979  O   ALA A   2      18.883  21.304   5.602
ATOM    980  CB  ALA A   2      18.966  21.395   2.343
ATOM    981  N   GLU A   3      21.005  21.514   5.204
ATOM    982  CA  GLU A   3      21.209  21.974   6.595
ATOM    983  C   GLU A   3      20.991  23.444   6.647
ATOM    984  O   GLU A   3      21.074  24.228   5.702
ATOM    985  CB  GLU A   3      24.382  21.395   6.955
ATOM    986  N   PHE A   4      20.678  23.998   7.801
ATOM    987  CA  PHE A   4      20.823  25.386   8.185
ATOM    988  C   PHE A   4      21.829  25.504   9.309
ATOM    989  O   PHE A   4      22.651  24.658   9.661
ATOM    990  CB  PHE A   4      17.993  24.839  10.035
ATOM    991  N   ARG A   5      21.902  26.581  10.034
ATOM    992  CA  ARG A   5      23.030  26.849  10.965
ATOM    993  C   ARG A   5      22.848  26.239  12.327
ATOM    994  O   ARG A   5      23.629  25.482  12.903
ATOM    995  CB  ARG A   5      26.374  27.333   7.705
ATOM    996  N   HIS A   6      21.700  26.566  12.978
ATOM    997  CA  HIS A   6      21.592  26.853  14.391
ATOM    998  C   HIS A   6      22.191  25.843  15.328
ATOM    999  O   HIS A   6      23.070  26.007  16.174
ATOM   1000  CB  HIS A   6      19.921  29.502  13.931
ATOM   1001  N   ASP A   7      21.687  24.628  15.205
ATOM   1002  CA  ASP A   7      21.705  23.715  16.377
ATOM   1003  C   ASP A   7      23.034  22.993  16.536
ATOM   1004  O   ASP A   7      23.889  22.783  15.676
ATOM   1005  CB  ASP A   7      19.576  23.858  17.569
ATOM   1006  N   SER A   8      23.320  22.527  17.746
ATOM   1007  CA  SER A   8      24.523  21.757  18.056
ATOM   1008  C   SER A   8      24.119  20.462  18.717
ATOM   1009  O   SER A   8      24.181  20.142  19.904
ATOM   1010  CB  SER A   8      25.311  22.943  19.410
ATOM   1011  N   GLY A   9      23.635  19.584  17.835
ATOM   1012  CA  GLY A   9      23.155  18.279  18.197
ATOM   1013  C   GLY A   9      24.081  17.157  17.859
ATOM   1014  O   GLY A   9      23.734  16.050  17.446
ATOM   1015  N   TYR A  10      25.400  17.287  17.988
ATOM   1016  CA  TYR A  10      26.275  16.117  18.019
ATOM   1017  C   TYR A  10      27.173  16.272  19.243
ATOM   1018  O   TYR A  10      26.959  16.003  20.425
ATOM   1019  CB  TYR A  10      26.024  16.188  14.104
ATOM   1020  N   GLU A  11      28.358  16.788  18.886
ATOM   1021  CA  GLU A  11      29.518  16.879  19.783
ATOM   1022  C   GLU A  11      29.438  18.088  20.705
ATOM   1023  O   GLU A  11      29.981  18.268  21.795
ATOM   1024  CB  GLU A  11      31.735  17.631  17.637
ATOM   1025  N   VAL A  12      28.654  19.064  20.214
ATOM   1026  CA  VAL A  12      28.769  20.398  20.866
ATOM   1027  C   VAL A  12      27.869  20.460  22.120
ATOM   1028  O   VAL A  12      27.986  21.157  23.128
ATOM   1029  CB  VAL A  12      28.195  21.630  19.425
ATOM   1030  N   HIS A  13      26.821  19.641  22.103
ATOM   1031  CA  HIS A  13      25.865  19.477  23.235
ATOM   1032  C   HIS A  13      26.388  18.323  24.109
ATOM   1033  O   HIS A  13      26.872  18.366  25.240
ATOM   1034  CB  HIS A  13      24.014  21.865  22.548
ATOM   1035  N   HIS A  14      26.279  17.113  23.501
ATOM   1036  CA  HIS A  14      26.399  15.874  24.310
ATOM   1037  C   HIS A  14      27.834  15.450  24.422
ATOM   1038  O   HIS A  14      28.517  14.864  23.582
ATOM   1039  CB  HIS A  14      23.380  15.110  24.300
ATOM   1040  N   GLN A  15      28.454  15.726  25.536
ATOM   1041  CA  GLN A  15      29.785  15.267  25.895
ATOM   1042  C   GLN A  15      29.866  14.807  27.360
ATOM   1043  O   GLN A  15      28.968  14.409  28.101
ATOM   1044  CB  GLN A  15      31.847  16.973  23.922
ATOM   1045  N   LYS A  16      31.041  14.834  27.921
ATOM   1046  CA  LYS A  16      31.217  15.243  29.331
ATOM   1047  C   LYS A  16      32.244  16.302  29.538
ATOM   1048  O   LYS A  16      32.087  17.329  30.198
ATOM   1049  CB  LYS A  16      32.276  12.110  30.673
ATOM   1050  N   LEU A  17      33.445  16.216  29.011
ATOM   1051  CA  LEU A  17      34.284  17.437  29.005
ATOM   1052  C   LEU A  17      34.669  17.837  27.563
ATOM   1053  O   LEU A  17      34.698  17.173  26.527
ATOM   1054  CB  LEU A  17      36.377  16.921  30.473
ATOM   1055  N   VAL A  18      35.015  19.143  27.531
ATOM   1056  CA  VAL A  18      34.976  19.891  26.300
ATOM   1057  C   VAL A  18      36.235  19.881  25.469
ATOM   1058  O   VAL A  18      36.399  20.338  24.337
ATOM   1059  CB  VAL A  18      34.528  21.756  26.984
ATOM   1060  N   PHE A  19      37.298  19.322  25.994
ATOM   1061  CA  PHE A  19      38.548  19.167  25.318
ATOM   1062  C   PHE A  19      39.044  17.754  25.264
ATOM   1063  O   PHE A  19      40.014  17.302  25.873
ATOM   1064  CB  PHE A  19      39.935  20.498  28.204
ATOM   1065  N   PHE A  20      38.476  16.836  24.542
ATOM   1066  CA  PHE A  20      38.188  15.457  24.869
ATOM   1067  C   PHE A  20      39.219  14.478  24.333
ATOM   1068  O   PHE A  20      39.381  14.113  23.168
ATOM   1069  CB  PHE A  20      35.989  15.443  22.252
ATOM   1070  N   ALA A  21      40.056  13.942  25.206
ATOM   1071  CA  ALA A  21      40.978  12.870  24.995
ATOM   1072  C   ALA A  21      40.431  11.569  24.506
ATOM   1073  O   ALA A  21      40.104  10.620  25.218
ATOM   1074  CB  ALA A  21      42.053  12.768  26.142
ATOM   1075  N   GLU A  22      40.250  11.331  23.218
ATOM   1076  CA  GLU A  22      40.068  10.001  22.667
ATOM   1077  C   GLU A  22      41.334   9.242  22.383
ATOM   1078  O   GLU A  22      41.400   8.060  22.046
ATOM   1079  CB  GLU A  22      38.784  10.516  19.740
ATOM   1080  N   ASP A  23      42.521   9.893  22.500
ATOM   1081  CA  ASP A  23      43.790   9.116  22.534
ATOM   1082  C   ASP A  23      44.197   8.789  23.943
ATOM   1083  O   ASP A  23      44.883   7.829  24.295
ATOM   1084  CB  ASP A  23      45.028   9.773  20.437
ATOM   1085  N   VAL A  24      43.824   9.554  24.951
ATOM   1086  CA  VAL A  24      44.121   9.157  26.356
ATOM   1087  C   VAL A  24      42.879   9.331  27.249
ATOM   1088  O   VAL A  24      42.335  10.381  27.592
ATOM   1089  CB  VAL A  24      45.602  10.341  26.994
ATOM   1090  N   GLY A  25      42.283   8.258  27.734
ATOM   1091  CA  GLY A  25      41.027   8.144  28.440
ATOM   1092  C   GLY A  25      41.099   8.235  29.940
ATOM   1093  O   GLY A  25      42.112   8.287  30.637
ATOM   1094  N   SER A  26      39.960   8.263  30.609
ATOM   1095  CA  SER A  26      39.820   8.554  32.052
ATOM   1096  C   SER A  26      38.623   7.780  32.625
ATOM   1097  O   SER A  26      37.475   7.652  32.199
ATOM   1098  CB  SER A  26      39.307  10.438  31.940
ATOM   1099  N   ASN A  27      39.008   7.181  33.786
ATOM   1100  CA  ASN A  27      38.084   6.254  34.405
ATOM   1101  C   ASN A  27      37.750   6.739  35.808
ATOM   1102  O   ASN A  27      38.389   7.511  36.522
ATOM   1103  CB  ASN A  27      39.706   4.284  34.433
ATOM   1104  N   LYS A  28      36.650   6.300  36.358
ATOM   1105  CA  LYS A  28      35.814   7.047  37.273
ATOM   1106  C   LYS A  28      35.447   6.229  38.513
ATOM   1107  O   LYS A  28      34.561   5.384  38.636
ATOM   1108  CB  LYS A  28      32.741   6.878  35.367
ATOM   1109  N   GLY A  29      36.154   6.433  39.605
ATOM   1110  CA  GLY A  29      35.714   5.900  40.872
ATOM   1111  C   GLY A  29      35.038   6.918  41.723
ATOM   1112  O   GLY A  29      34.673   6.729  42.883
ATOM   1113  N   ALA A  30      34.785   8.152  41.235
ATOM   1114  CA  ALA A  30      34.359   9.223  42.096
ATOM   1115  C   ALA A  30      32.912   9.175  42.380
ATOM   1116  O   ALA A  30      32.113   8.440  41.800
ATOM   1117  CB  ALA A  30      34.985  10.624  41.745
ATOM   1118  N   ILE A  31      32.391   9.979  43.336
ATOM   1119  CA  ILE A  31      30.986  10.264  43.537
ATOM   1120  C   ILE A  31      30.619  11.714  43.245
ATOM   1121  O   ILE A  31      29.545  12.141  42.821
ATOM   1122  CB  ILE A  31      30.858   9.837  45.923
ATOM   1123  N   ILE A  32      31.511  12.664  43.451
ATOM   1124  CA  ILE A  32      31.442  14.017  43.005
ATOM   1125  C   ILE A  32      32.137  14.247  41.658
ATOM   1126  O   ILE A  32      32.204  15.291  41.010
ATOM   1127  CB  ILE A  32      32.313  15.338  44.799
ATOM   1128  N   GLY A  33      32.753  13.230  41.086
ATOM   1129  CA  GLY A  33      33.987  13.338  40.276
ATOM   1130  C   GLY A  33      33.734  12.531  38.989
ATOM   1131  O   GLY A  33      33.124  11.473  38.838
ATOM   1132  N   LEU A  34      34.281  13.111  37.901
ATOM   1133  CA  LEU A  34      33.844  12.877  36.509
ATOM   1134  C   LEU A  34      34.909  12.136  35.727
ATOM   1135  O   LEU A  34      34.733  11.292  34.848
ATOM   1136  CB  LEU A  34      33.221  15.242  35.695
ATOM   1137  N   MET A  35      36.188  12.416  36.005
ATOM   1138  CA  MET A  35      37.218  11.618  35.291
ATOM   1139  C   MET A  35      38.412  11.554  36.175
ATOM   1140  O   MET A  35      39.421  12.250  36.059
ATOM   1141  CB  MET A  35      37.765  13.608  32.689
ATOM   1142  N   VAL A  36      38.451  10.691  37.191
ATOM   1143  CA  VAL A  36      39.349  10.739  38.306
ATOM   1144  C   VAL A  36      40.455   9.709  38.079
ATOM   1145  O   VAL A  36      40.465   8.506  38.340
ATOM   1146  CB  VAL A  36      38.334  10.408  39.995
ATOM   1147  N   GLY A  37      41.550  10.204  37.520
ATOM   1148  CA  GLY A  37      42.688   9.394  37.099
ATOM   1149  C   GLY A  37      42.626   8.998  35.620
ATOM   1150  O   GLY A  37      41.893   8.153  35.107
ATOM   1151  N   GLY A  38      43.468   9.644  34.774
ATOM   1152  CA  GLY A  38      43.028   9.912  33.414
ATOM   1153  C   GLY A  38      43.777  11.150  32.891
ATOM   1154  O   GLY A  38      44.573  11.865  33.501
ATOM   1155  N   VAL A  39      43.547  11.509  31.619
ATOM   1156  CA  VAL A  39      43.682  12.864  31.197
ATOM   1157  C   VAL A  39      42.420  13.284  30.442
ATOM   1158  O   VAL A  39      41.491  12.597  30.018
ATOM   1159  CB  VAL A  39      45.276  12.892  29.920
ATOM   1160  N   VAL A  40      42.391  14.618  30.251
ATOM   1161  CA  VAL A  40      41.251  15.350  29.688
ATOM   1162  C   VAL A  40      41.468  15.539  28.213
ATOM   1163  O   VAL A  40      41.646  15.693  27.005
ATOM   1164  CB  VAL A  40      41.148  17.019  30.825
ATOM   1165  N   LYS B   1     -17.664  -6.693  11.635
ATOM   1166  CA  LYS B   1     -17.264  -5.360  11.201
ATOM   1167  C   LYS B   1     -16.755  -5.284   9.796
ATOM   1168  O   LYS B   1     -16.001  -6.104   9.272
ATOM   1169  CB  LYS B   1     -14.465  -5.128  13.373
ATOM   1170  N   LEU B   2     -17.115  -4.262   8.998
ATOM   1171  CA  LEU B   2     -16.564  -3.968   7.714
ATOM   1172  C   LEU B   2     -15.892  -2.654   7.599
ATOM   1173  O   LEU B   2     -16.447  -1.582   7.360
ATOM   1174  CB  LEU B   2     -18.662  -4.416   6.174
ATOM   1175  N   VAL B   3     -14.583  -2.571   7.758
ATOM   1176  CA  VAL B   3     -13.825  -1.310   7.606
ATOM   1177  C   VAL B   3     -13.326  -1.132   6.167
ATOM   1178  O   VAL B   3     -12.677  -1.929   5.489
ATOM   1179  CB  VAL B   3     -12.427  -1.491   8.999
ATOM   1180  N   PHE B   4     -13.596  -0.011   5.530
ATOM   1181  CA  PHE B   4     -13.045   0.273   4.200
ATOM   1182  C   PHE B   4     -12.541   1.682   4.123
ATOM   1183  O   PHE B   4     -12.606   2.569   4.974
ATOM   1184  CB  PHE B   4     -16.321   0.384   3.064
ATOM   1185  N   PHE B   5     -11.956   2.010   3.010
ATOM   1186  CA  PHE B   5     -11.712   3.288   2.415
ATOM   1187  C   PHE B   5     -11.487   3.333   0.942
ATOM   1188  O   PHE B   5     -10.918   2.484   0.255
ATOM   1189  CB  PHE B   5      -8.520   2.686   3.711
ATOM   1190  N   ALA B   6     -11.930   4.373   0.276
ATOM   1191  CA  ALA B   6     -11.819   4.495  -1.162
ATOM   1192  C   ALA B   6     -11.262   5.829  -1.615
ATOM   1193  O   ALA B   6     -11.857   6.895  -1.771
ATOM   1194  CB  ALA B   6     -13.189   4.193  -1.916
ATOM   1195  N   GLU B   7      -9.965   5.836  -1.872
ATOM   1196  CA  GLU B   7      -9.197   7.046  -2.259
ATOM   1197  C   GLU B   7      -8.772   7.031  -3.685
ATOM   1198  O   GLU B   7      -8.420   7.018  -4.864
ATOM   1199  CB  GLU B   7      -6.454   6.423  -0.627
ATOM   1200  N   LYS B   1      -5.768  -4.266 -11.953
ATOM   1201  CA  LYS B   1      -5.341  -5.343 -11.086
ATOM   1202  C   LYS B   1      -6.033  -5.269  -9.771
ATOM   1203  O   LYS B   1      -6.360  -4.235  -9.189
ATOM   1204  CB  LYS B   1      -1.884  -4.842 -10.714
ATOM   1205  N   LEU B   2      -6.350  -6.382  -9.123
ATOM   1206  CA  LEU B   2      -6.549  -6.563  -7.720
ATOM   1207  C   LEU B   2      -5.538  -7.527  -7.067
ATOM   1208  O   LEU B   2      -4.949  -8.487  -7.565
ATOM   1209  CB  LEU B   2      -8.967  -7.674  -7.560
ATOM   1210  N   VAL B   3      -5.254  -7.306  -5.800
ATOM   1211  CA  VAL B   3      -4.630  -8.326  -4.954
ATOM   1212  C   VAL B   3      -5.307  -8.540  -3.638
ATOM   1213  O   VAL B   3      -5.502  -7.688  -2.771
ATOM   1214  CB  VAL B   3      -2.756  -7.783  -4.810
ATOM   1215  N   PHE B   4      -5.749  -9.776  -3.363
ATOM   1216  CA  PHE B   4      -6.486 -10.035  -2.111
ATOM   1217  C   PHE B   4      -6.003 -11.355  -1.481
ATOM   1218  O   PHE B   4      -5.313 -12.247  -1.975
ATOM   1219  CB  PHE B   4      -9.099 -11.218  -4.056
ATOM   1220  N   PHE B   5      -6.402 -11.535  -0.220
ATOM   1221  CA  PHE B   5      -6.463 -12.890   0.400
ATOM   1222  C   PHE B   5      -7.703 -13.031   1.244
ATOM   1223  O   PHE B   5      -8.025 -12.379   2.237
ATOM   1224  CB  PHE B   5      -4.037 -11.841   2.613
ATOM   1225  N   ALA B   6      -8.534 -13.996   0.832
ATOM   1226  CA  ALA B   6      -9.649 -14.444   1.599
ATOM   1227  C   ALA B   6      -9.467 -15.799   2.222
ATOM   1228  O   ALA B   6      -9.471 -16.885   1.642
ATOM   1229  CB  ALA B   6     -11.033 -14.395   0.751
ATOM   1230  N   GLU B   7      -9.279 -15.918   3.505
ATOM   1231  CA  GLU B   7      -8.915 -17.054   4.303
ATOM   1232  C   GLU B   7      -9.866 -17.437   5.410
ATOM   1233  O   GLU B   7     -10.641 -17.749   6.314
ATOM   1234  CB  GLU B   7      -6.137 -16.231   5.444
ATOM   1235  N   LYS B   1     -24.938 -21.384  -4.132
ATOM   1236  CA  LYS B   1     -24.961 -20.523  -5.331
ATOM   1237  C   LYS B   1     -23.771 -19.669  -5.520
ATOM   1238  O   LYS B   1     -23.680 -18.486  -5.192
ATOM   1239  CB  LYS B   1     -27.954 -18.751  -4.840
ATOM   1240  N   LEU B   2     -22.685 -20.173  -6.087
ATOM   1241  CA  LEU B   2     -21.595 -19.247  -6.468
ATOM   1242  C   LEU B   2     -21.268 -19.355  -7.905
ATOM   1243  O   LEU B   2     -20.173 -19.642  -8.388
ATOM   1244  CB  LEU B   2     -19.684 -19.815  -4.762
ATOM   1245  N   VAL B   3     -22.217 -19.127  -8.778
ATOM   1246  CA  VAL B   3     -22.161 -19.372 -10.229
ATOM   1247  C   VAL B   3     -21.645 -18.060 -10.852
ATOM   1248  O   VAL B   3     -21.681 -16.922 -10.383
ATOM   1249  CB  VAL B   3     -24.019 -19.908 -10.685
ATOM   1250  N   PHE B   4     -21.084 -18.170 -12.059
ATOM   1251  CA  PHE B   4     -21.140 -17.117 -13.089
ATOM   1252  C   PHE B   4     -21.074 -17.713 -14.497
ATOM   1253  O   PHE B   4     -20.741 -18.851 -14.828
ATOM   1254  CB  PHE B   4     -17.832 -16.662 -12.367
ATOM   1255  N   PHE B   5     -21.419 -16.901 -15.497
ATOM   1256  CA  PHE B   5     -21.114 -17.280 -16.899
ATOM   1257  C   PHE B   5     -20.274 -16.113 -17.456
ATOM   1258  O   PHE B   5     -20.246 -14.934 -17.101
ATOM   1259  CB  PHE B   5     -24.383 -16.116 -17.372
ATOM   1260  N   ALA B   6     -19.469 -16.431 -18.460
ATOM   1261  CA  ALA B   6     -18.791 -15.496 -19.315
ATOM   1262  C   ALA B   6     -18.953 -15.970 -20.770
ATOM   1263  O   ALA B   6     -18.997 -17.125 -21.193
ATOM   1264  CB  ALA B   6     -17.287 -15.214 -18.937
ATOM   1265  N   GLU B   7     -19.061 -15.014 -21.701
ATOM   1266  CA  GLU B   7     -19.479 -15.212 -23.061
ATOM   1267  C   GLU B   7     -18.963 -14.156 -24.038
ATOM   1268  O   GLU B   7     -18.548 -13.305 -24.825
ATOM   1269  CB  GLU B   7     -22.635 -14.467 -22.825
ATOM   1270  N   LYS B   1     -20.804 -11.269   2.381
ATOM   1271  CA  LYS B   1     -19.492 -11.545   1.725
ATOM   1272  C   LYS B   1     -18.934 -10.325   1.087
ATOM   1273  O   LYS B   1     -19.326  -9.178   1.298
ATOM   1274  CB  LYS B   1     -20.736 -13.821  -0.737
ATOM   1275  N   LEU B   2     -17.949 -10.352   0.221
ATOM   1276  CA  LEU B   2     -17.741  -9.228  -0.740
ATOM   1277  C   LEU B   2     -17.692  -9.654  -2.167
ATOM   1278  O   LEU B   2     -17.565 -10.815  -2.557
ATOM   1279  CB  LEU B   2     -15.411  -8.319   0.188
ATOM   1280  N   VAL B   3     -17.783  -8.804  -3.166
ATOM   1281  CA  VAL B   3     -17.140  -9.026  -4.480
ATOM   1282  C   VAL B   3     -16.364  -7.737  -4.826
ATOM   1283  O   VAL B   3     -16.611  -6.558  -4.570
ATOM   1284  CB  VAL B   3     -18.493  -9.667  -5.765
ATOM   1285  N   PHE B   4     -15.260  -8.010  -5.514
ATOM   1286  CA  PHE B   4     -14.476  -7.083  -6.263
ATOM   1287  C   PHE B   4     -14.345  -7.288  -7.722
ATOM   1288  O   PHE B   4     -14.085  -8.350  -8.288
ATOM   1289  CB  PHE B   4     -11.670  -7.857  -4.612
ATOM   1290  N   PHE B   5     -14.527  -6.215  -8.501
ATOM   1291  CA  PHE B   5     -14.123  -6.124  -9.866
ATOM   1292  C   PHE B   5     -13.602  -4.808 -10.340
ATOM   1293  O   PHE B   5     -14.170  -3.716 -10.313
ATOM   1294  CB  PHE B   5     -17.479  -5.686 -10.553
ATOM   1295  N   ALA B   6     -12.385  -4.831 -10.846
ATOM   1296  CA  ALA B   6     -11.796  -3.687 -11.521
ATOM   1297  C   ALA B   6     -11.121  -4.090 -12.802
ATOM   1298  O   ALA B   6     -10.381  -5.049 -13.020
ATOM   1299  CB  ALA B   6     -10.802  -2.918 -10.527
ATOM   1300  N   GLU B   7     -11.403  -3.253 -13.803
ATOM   1301  CA  GLU B   7     -10.752  -3.445 -15.133
ATOM   1302  C   GLU B   7      -9.357  -2.822 -15.159
ATOM   1303  O   GLU B   7      -8.233  -2.321 -15.179
ATOM   1304  CB  GLU B   7     -12.587  -1.744 -17.157
ATOM   1305  N   LYS B   1     -20.050  17.022 -11.387
ATOM   1306  CA  LYS B   1     -21.156  17.951 -11.086
ATOM   1307  C   LYS B   1     -22.430  17.114 -10.951
ATOM   1308  O   LYS B   1     -23.052  16.475 -11.800
ATOM   1309  CB  LYS B   1     -21.623  19.332 -14.414
ATOM   1310  N   LEU B   2     -22.868  17.133  -9.679
ATOM   1311  CA  LEU B   2     -23.737  16.018  -9.223
ATOM   1312  C   LEU B   2     -25.054  16.662  -8.745
ATOM   1313  O   LEU B   2     -25.301  17.846  -8.515
ATOM   1314  CB  LEU B   2     -22.416  14.692  -7.449
ATOM   1315  N   VAL B   3     -26.052  15.777  -8.565
ATOM   1316  CA  VAL B   3     -27.123  16.124  -7.584
ATOM   1317  C   VAL B   3     -27.499  14.810  -6.867
ATOM   1318  O   VAL B   3     -27.373  13.650  -7.256
ATOM   1319  CB  VAL B   3     -28.664  16.747  -8.710
ATOM   1320  N   PHE B   4     -28.037  14.967  -5.655
ATOM   1321  CA  PHE B   4     -28.323  13.779  -4.863
ATOM   1322  C   PHE B   4     -29.690  13.913  -4.155
ATOM   1323  O   PHE B   4     -29.938  14.414  -3.059
ATOM   1324  CB  PHE B   4     -26.050  15.003  -2.519
ATOM   1325  N   PHE B   5     -30.759  13.445  -4.762
ATOM   1326  CA  PHE B   5     -32.165  13.647  -4.400
ATOM   1327  C   PHE B   5     -32.824  12.432  -3.828
ATOM   1328  O   PHE B   5     -32.454  11.267  -3.970
ATOM   1329  CB  PHE B   5     -32.729  13.231  -7.791
ATOM   1330  N   ALA B   6     -33.899  12.525  -3.095
ATOM   1331  CA  ALA B   6     -34.754  11.479  -2.580
ATOM   1332  C   ALA B   6     -36.001  11.228  -3.352
ATOM   1333  O   ALA B   6     -36.851  12.050  -3.695
ATOM   1334  CB  ALA B   6     -35.198  11.840  -1.055
ATOM   1335  N   GLU B   7     -36.159   9.922  -3.684
ATOM   1336  CA  GLU B   7     -37.293   9.379  -4.396
ATOM   1337  C   GLU B   7     -38.104   8.486  -3.542
ATOM   1338  O   GLU B   7     -38.779   7.742  -2.831
ATOM   1339  CB  GLU B   7     -35.780   7.436  -6.523
ATOM   1340  N   LYS B   1      -7.473  -6.654 -14.898
ATOM   1341  CA  LYS B   1      -8.753  -7.015 -15.440
ATOM   1342  C   LYS B   1      -9.311  -8.346 -14.899
ATOM   1343  O   LYS B   1      -9.292  -9.464 -15.413
ATOM   1344  CB  LYS B   1      -7.671  -7.495 -18.770
ATOM   1345  N   LEU B   2      -9.894  -8.222 -13.689
ATOM   1346  CA  LEU B   2     -10.448  -9.305 -12.926
ATOM   1347  C   LEU B   2     -11.823  -9.001 -12.404
ATOM   1348  O   LEU B   2     -12.211  -7.932 -11.933
ATOM   1349  CB  LEU B   2      -8.753  -9.670 -10.918
ATOM   1350  N   VAL B   3     -12.755  -9.919 -12.422
ATOM   1351  CA  VAL B   3     -14.085  -9.850 -11.795
ATOM   1352  C   VAL B   3     -14.477 -11.171 -11.096
ATOM   1353  O   VAL B   3     -14.660 -12.284 -11.589
ATOM   1354  CB  VAL B   3     -15.370  -9.278 -13.156
ATOM   1355  N   PHE B   4     -14.636 -11.081  -9.772
ATOM   1356  CA  PHE B   4     -14.804 -12.259  -8.935
ATOM   1357  C   PHE B   4     -15.299 -11.844  -7.571
ATOM   1358  O   PHE B   4     -15.148 -10.777  -6.975
ATOM   1359  CB  PHE B   4     -11.370 -12.245  -8.489
ATOM   1360  N   PHE B   5     -15.983 -12.768  -6.957
ATOM   1361  CA  PHE B   5     -16.267 -12.712  -5.537
ATOM   1362  C   PHE B   5     -15.388 -13.564  -4.681
ATOM   1363  O   PHE B   5     -14.808 -14.603  -4.995
ATOM   1364  CB  PHE B   5     -18.766 -15.039  -6.302
ATOM   1365  N   ALA B   6     -15.228 -13.131  -3.437
ATOM   1366  CA  ALA B   6     -14.728 -14.028  -2.407
ATOM   1367  C   ALA B   6     -15.550 -13.851  -1.163
ATOM   1368  O   ALA B   6     -16.327 -12.940  -0.879
ATOM   1369  CB  ALA B   6     -13.183 -13.618  -2.089
ATOM   1370  N   GLU B   7     -15.387 -14.828  -0.280
ATOM   1371  CA  GLU B   7     -16.184 -14.917   0.937
ATOM   1372  C   GLU B   7     -15.357 -15.496   2.083
ATOM   1373  O   GLU B   7     -14.690 -15.963   3.007
ATOM   1374  CB  GLU B   7     -18.652 -16.734   0.290
ATOM   1375  N   LYS B   1      -8.146 -16.239 -21.449
ATOM   1376  CA  LYS B   1      -8.789 -16.022 -20.184
ATOM   1377  C   LYS B   1      -8.660 -17.184 -19.200
ATOM   1378  O   LYS B   1      -8.242 -18.320 -19.424
ATOM   1379  CB  LYS B   1     -12.176 -16.341 -21.317
ATOM   1380  N   LEU B   2      -9.016 -17.029 -17.956
ATOM   1381  CA  LEU B   2      -9.122 -18.121 -16.951
ATOM   1382  C   LEU B   2     -10.355 -17.866 -16.158
ATOM   1383  O   LEU B   2     -10.866 -16.763 -15.963
ATOM   1384  CB  LEU B   2      -6.937 -17.848 -15.451
ATOM   1385  N   VAL B   3     -10.989 -18.905 -15.594
ATOM   1386  CA  VAL B   3     -11.923 -18.821 -14.463
ATOM   1387  C   VAL B   3     -11.694 -20.041 -13.593
ATOM   1388  O   VAL B   3     -11.471 -21.194 -13.963
ATOM   1389  CB  VAL B   3     -13.753 -18.849 -15.316
ATOM   1390  N   PHE B   4     -11.724 -19.923 -12.293
ATOM   1391  CA  PHE B   4     -11.464 -20.978 -11.309
ATOM   1392  C   PHE B   4     -12.152 -20.748  -9.966
ATOM   1393  O   PHE B   4     -12.523 -19.678  -9.483
ATOM   1394  CB  PHE B   4      -8.553 -19.203 -10.626
ATOM   1395  N   PHE B   5     -12.387 -21.821  -9.213
ATOM   1396  CA  PHE B   5     -12.971 -21.693  -7.865
ATOM   1397  C   PHE B   5     -12.292 -22.727  -6.959
ATOM   1398  O   PHE B   5     -12.272 -23.956  -7.028
ATOM   1399  CB  PHE B   5     -15.459 -23.708  -9.209
ATOM   1400  N   ALA B   6     -11.640 -22.092  -5.959
ATOM   1401  CA  ALA B   6     -10.848 -22.795  -4.999
ATOM   1402  C   ALA B   6     -11.345 -22.662  -3.554
ATOM   1403  O   ALA B   6     -11.886 -21.701  -3.008
ATOM   1404  CB  ALA B   6      -9.307 -22.261  -5.068
ATOM   1405  N   GLU B   7     -11.167 -23.731  -2.790
ATOM   1406  CA  GLU B   7     -11.870 -23.918  -1.527
ATOM   1407  C   GLU B   7     -11.267 -24.998  -0.686
ATOM   1408  O   GLU B   7     -10.771 -25.887   0.006
ATOM   1409  CB  GLU B   7     -14.824 -24.920  -2.454
ATOM   1410  N   LYS B   1      -0.340 -21.200 -20.897
ATOM   1411  CA  LYS B   1       0.343 -22.358 -20.279
ATOM   1412  C   LYS B   1       0.305 -22.189 -18.780
ATOM   1413  O   LYS B   1       0.187 -21.128 -18.167
ATOM   1414  CB  LYS B   1       3.570 -21.749 -21.434
ATOM   1415  N   LEU B   2       0.404 -23.237 -17.984
ATOM   1416  CA  LEU B   2       0.118 -23.334 -16.556
ATOM   1417  C   LEU B   2       1.246 -24.125 -15.890
ATOM   1418  O   LEU B   2       1.813 -25.140 -16.295
ATOM   1419  CB  LEU B   2      -2.192 -24.611 -16.496
ATOM   1420  N   VAL B   3       1.678 -23.671 -14.728
ATOM   1421  CA  VAL B   3       2.772 -24.214 -13.907
ATOM   1422  C   VAL B   3       2.385 -24.303 -12.426
ATOM   1423  O   VAL B   3       2.084 -23.383 -11.665
ATOM   1424  CB  VAL B   3       4.224 -22.813 -14.212
ATOM   1425  N   PHE B   4       2.347 -25.458 -11.826
ATOM   1426  CA  PHE B   4       1.695 -25.679 -10.553
ATOM   1427  C   PHE B   4       2.461 -26.737  -9.727
ATOM   1428  O   PHE B   4       2.763 -27.894 -10.021
ATOM   1429  CB  PHE B   4      -0.769 -27.417 -12.026
ATOM   1430  N   PHE B   5       2.849 -26.343  -8.532
ATOM   1431  CA  PHE B   5       3.914 -26.926  -7.696
ATOM   1432  C   PHE B   5       3.396 -27.059  -6.312
ATOM   1433  O   PHE B   5       3.080 -26.117  -5.585
ATOM   1434  CB  PHE B   5       5.751 -24.142  -7.959
ATOM   1435  N   ALA B   6       3.243 -28.278  -5.764
ATOM   1436  CA  ALA B   6       2.587 -28.634  -4.536
ATOM   1437  C   ALA B   6       3.481 -29.433  -3.575
ATOM   1438  O   ALA B   6       4.309 -30.308  -3.828
ATOM   1439  CB  ALA B   6       1.299 -29.510  -4.923
ATOM   1440  N   GLU B   7       3.349 -29.149  -2.298
ATOM   1441  CA  GLU B   7       4.079 -29.712  -1.190
ATOM   1442  C   GLU B   7       3.220 -30.598  -0.326
ATOM   1443  O   GLU B   7       2.518 -31.322   0.379
ATOM   1444  CB  GLU B   7       4.751 -27.088   0.447
ATOM   1445  N   LYS B   1      -9.787 -28.459  -2.263
ATOM   1446  CA  LYS B   1      -9.488 -28.620  -3.715
ATOM   1447  C   LYS B   1      -9.263 -27.253  -4.280
ATOM   1448  O   LYS B   1      -9.667 -26.177  -3.839
ATOM   1449  CB  LYS B   1     -12.514 -30.009  -4.939
ATOM   1450  N   LEU B   2      -8.546 -27.196  -5.382
ATOM   1451  CA  LEU B   2      -8.562 -25.987  -6.194
ATOM   1452  C   LEU B   2      -8.814 -26.366  -7.640
ATOM   1453  O   LEU B   2      -7.969 -26.629  -8.496
ATOM   1454  CB  LEU B   2      -6.104 -24.969  -5.876
ATOM   1455  N   VAL B   3     -10.087 -26.426  -8.052
ATOM   1456  CA  VAL B   3     -10.397 -26.631  -9.434
ATOM   1457  C   VAL B   3     -10.345 -25.287 -10.163
ATOM   1458  O   VAL B   3     -10.929 -24.229  -9.929
ATOM   1459  CB  VAL B   3     -12.214 -27.515  -9.389
ATOM   1460  N   PHE B   4      -9.535 -25.318 -11.196
ATOM   1461  CA  PHE B   4      -9.304 -24.296 -12.180
ATOM   1462  C   PHE B   4      -9.612 -24.804 -13.593
ATOM   1463  O   PHE B   4      -9.811 -25.961 -13.962
ATOM   1464  CB  PHE B   4      -5.949 -25.251 -11.981
ATOM   1465  N   PHE B   5      -9.682 -23.925 -14.563
ATOM   1466  CA  PHE B   5      -9.781 -24.218 -15.955
ATOM   1467  C   PHE B   5      -9.252 -23.104 -16.769
ATOM   1468  O   PHE B   5      -9.832 -22.041 -16.990
ATOM   1469  CB  PHE B   5     -13.130 -23.680 -15.464
ATOM   1470  N   ALA B   6      -8.055 -23.214 -17.330
ATOM   1471  CA  ALA B   6      -7.471 -22.113 -18.037
ATOM   1472  C   ALA B   6      -7.343 -22.298 -19.527
ATOM   1473  O   ALA B   6      -6.913 -23.280 -20.132
ATOM   1474  CB  ALA B   6      -6.123 -21.603 -17.373
ATOM   1475  N   GLU B   7      -7.741 -21.286 -20.279
ATOM   1476  CA  GLU B   7      -7.844 -21.295 -21.754
ATOM   1477  C   GLU B   7      -7.509 -19.965 -22.337
ATOM   1478  O   GLU B   7      -7.232 -18.866 -22.819
ATOM   1479  CB  GLU B   7     -10.931 -21.834 -22.312
ATOM   1480  N   LYS B   1     -35.420  11.139  -9.513
ATOM   1481  CA  LYS B   1     -35.725   9.687  -9.585
ATOM   1482  C   LYS B   1     -35.471   9.090 -10.920
ATOM   1483  O   LYS B   1     -34.806   9.585 -11.830
ATOM   1484  CB  LYS B   1     -39.311  10.050  -9.219
ATOM   1485  N   LEU B   2     -36.025   7.891 -11.146
ATOM   1486  CA  LEU B   2     -35.705   7.099 -12.288
ATOM   1487  C   LEU B   2     -36.901   6.330 -12.869
ATOM   1488  O   LEU B   2     -37.874   5.835 -12.299
ATOM   1489  CB  LEU B   2     -33.513   5.800 -11.891
ATOM   1490  N   VAL B   3     -36.865   6.189 -14.173
ATOM   1491  CA  VAL B   3     -37.702   5.332 -14.948
ATOM   1492  C   VAL B   3     -37.087   4.073 -15.444
ATOM   1493  O   VAL B   3     -36.969   3.767 -16.631
ATOM   1494  CB  VAL B   3     -38.357   6.463 -16.504
ATOM   1495  N   PHE B   4     -36.607   3.165 -14.586
ATOM   1496  CA  PHE B   4     -36.751   1.743 -14.731
ATOM   1497  C   PHE B   4     -37.444   1.062 -13.597
ATOM   1498  O   PHE B   4     -38.056  -0.006 -13.620
ATOM   1499  CB  PHE B   4     -33.373   1.375 -14.131
ATOM   1500  N   PHE B   5     -37.394   1.681 -12.436
ATOM   1501  CA  PHE B   5     -37.506   0.928 -11.186
ATOM   1502  C   PHE B   5     -38.162   1.756 -10.127
ATOM   1503  O   PHE B   5     -38.380   1.417  -8.964
ATOM   1504  CB  PHE B   5     -34.189   1.683 -10.565
ATOM   1505  N   ALA B   6     -38.567   2.972 -10.398
ATOM   1506  CA  ALA B   6     -39.542   3.726  -9.627
ATOM   1507  C   ALA B   6     -40.692   4.293 -10.464
ATOM   1508  O   ALA B   6     -40.685   5.246 -11.242
ATOM   1509  CB  ALA B   6     -38.823   4.857  -8.776
ATOM   1510  N   GLU B   7     -41.850   3.644 -10.307
ATOM   1511  CA  GLU B   7     -42.875   3.462 -11.363
ATOM   1512  C   GLU B   7     -44.184   3.978 -10.914
ATOM   1513  O   GLU B   7     -45.275   4.408 -10.540
ATOM   1514  CB  GLU B   7     -43.191   0.237 -11.114
ATOM   1515  N   LYS B   1      -0.243 -28.270 -22.165
ATOM   1516  CA  LYS B   1       0.592 -27.218 -21.662
ATOM   1517  C   LYS B   1       0.475 -27.127 -20.180
ATOM   1518  O   LYS B   1       0.870 -26.181 -19.499
ATOM   1519  CB  LYS B   1      -0.627 -24.365 -23.245
ATOM   1520  N   LEU B   2      -0.084 -28.093 -19.459
ATOM   1521  CA  LEU B   2      -0.068 -28.210 -18.002
ATOM   1522  C   LEU B   2       1.220 -28.853 -17.523
ATOM   1523  O   LEU B   2       1.877 -29.732 -18.080
ATOM   1524  CB  LEU B   2      -2.178 -29.582 -17.379
ATOM   1525  N   VAL B   3       1.728 -28.452 -16.385
ATOM   1526  CA  VAL B   3       2.784 -29.102 -15.598
ATOM   1527  C   VAL B   3       2.497 -28.963 -14.115
ATOM   1528  O   VAL B   3       2.365 -27.916 -13.481
ATOM   1529  CB  VAL B   3       4.451 -28.119 -16.150
ATOM   1530  N   PHE B   4       2.373 -30.114 -13.412
ATOM   1531  CA  PHE B   4       2.654 -30.258 -12.010
ATOM   1532  C   PHE B   4       3.917 -30.939 -11.653
ATOM   1533  O   PHE B   4       4.362 -31.972 -12.154
ATOM   1534  CB  PHE B   4       0.295 -32.806 -12.315
ATOM   1535  N   PHE B   5       4.624 -30.330 -10.670
ATOM   1536  CA  PHE B   5       5.561 -31.010  -9.822
ATOM   1537  C   PHE B   5       5.064 -31.151  -8.394
ATOM   1538  O   PHE B   5       4.514 -30.289  -7.708
ATOM   1539  CB  PHE B   5       7.359 -28.182  -9.764
ATOM   1540  N   ALA B   6       5.258 -32.371  -7.826
ATOM   1541  CA  ALA B   6       5.156 -32.410  -6.351
ATOM   1542  C   ALA B   6       6.522 -32.741  -5.752
ATOM   1543  O   ALA B   6       7.368 -33.555  -6.121
ATOM   1544  CB  ALA B   6       4.117 -33.516  -5.910
ATOM   1545  N   GLU B   7       6.763 -31.989  -4.663
ATOM   1546  CA  GLU B   7       8.000 -32.090  -3.910
ATOM   1547  C   GLU B   7       7.730 -32.848  -2.593
ATOM   1548  O   GLU B   7       7.514 -33.453  -1.543
ATOM   1549  CB  GLU B   7       8.834 -29.126  -3.425
ATOM   1550  N   LYS B   1      -8.308   2.197 -11.015
ATOM   1551  CA  LYS B   1      -9.625   2.406 -10.345
ATOM   1552  C   LYS B   1     -10.178   1.047  -9.910
ATOM   1553  O   LYS B   1      -9.975  -0.059 -10.410
ATOM   1554  CB  LYS B   1     -11.624   3.098 -13.250
ATOM   1555  N   LEU B   2     -10.984   1.073  -8.849
ATOM   1556  CA  LEU B   2     -11.763  -0.147  -8.532
ATOM   1557  C   LEU B   2     -13.192   0.208  -8.158
ATOM   1558  O   LEU B   2     -13.631   1.242  -7.655
ATOM   1559  CB  LEU B   2     -10.392  -1.482  -6.799
ATOM   1560  N   VAL B   3     -14.038  -0.812  -8.451
ATOM   1561  CA  VAL B   3     -15.345  -0.809  -7.736
ATOM   1562  C   VAL B   3     -15.565  -2.105  -7.017
ATOM   1563  O   VAL B   3     -15.388  -3.231  -7.482
ATOM   1564  CB  VAL B   3     -16.665  -0.490  -9.147
ATOM   1565  N   PHE B   4     -15.985  -2.133  -5.776
ATOM   1566  CA  PHE B   4     -16.573  -3.334  -5.214
ATOM   1567  C   PHE B   4     -17.677  -3.000  -4.194
ATOM   1568  O   PHE B   4     -18.115  -1.895  -3.873
ATOM   1569  CB  PHE B   4     -13.825  -3.859  -3.367
ATOM   1570  N   PHE B   5     -18.218  -4.088  -3.588
ATOM   1571  CA  PHE B   5     -19.324  -3.938  -2.612
ATOM   1572  C   PHE B   5     -19.050  -4.951  -1.515
ATOM   1573  O   PHE B   5     -18.998  -6.175  -1.637
ATOM   1574  CB  PHE B   5     -21.226  -5.502  -4.877
ATOM   1575  N   ALA B   6     -18.835  -4.559  -0.278
ATOM   1576  CA  ALA B   6     -18.623  -5.436   0.851
ATOM   1577  C   ALA B   6     -19.843  -5.402   1.733
ATOM   1578  O   ALA B   6     -20.502  -4.402   2.019
ATOM   1579  CB  ALA B   6     -17.321  -5.046   1.657
ATOM   1580  N   GLU B   7     -20.297  -6.528   2.283
ATOM   1581  CA  GLU B   7     -21.624  -6.535   2.968
ATOM   1582  C   GLU B   7     -21.529  -7.281   4.243
ATOM   1583  O   GLU B   7     -21.450  -7.900   5.304
ATOM   1584  CB  GLU B   7     -23.465  -8.361   1.028
ATOM   1585  N   LYS B   1     -22.764   0.551  14.905
ATOM   1586  CA  LYS B   1     -22.775   2.023  14.679
ATOM   1587  C   LYS B   1     -22.066   2.346  13.391
ATOM   1588  O   LYS B   1     -20.944   1.993  13.027
ATOM   1589  CB  LYS B   1     -20.702   3.030  17.367
ATOM   1590  N   LEU B   2     -22.778   3.117  12.565
ATOM   1591  CA  LEU B   2     -22.350   3.542  11.264
ATOM   1592  C   LEU B   2     -21.629   4.885  11.355
ATOM   1593  O   LEU B   2     -22.060   5.951  11.795
ATOM   1594  CB  LEU B   2     -24.437   3.595   9.769
ATOM   1595  N   VAL B   3     -20.384   4.932  10.911
ATOM   1596  CA  VAL B   3     -19.633   6.192  10.701
ATOM   1597  C   VAL B   3     -19.173   6.240   9.301
ATOM   1598  O   VAL B   3     -18.725   5.289   8.661
ATOM   1599  CB  VAL B   3     -18.189   6.270  12.105
ATOM   1600  N   PHE B   4     -19.253   7.435   8.673
ATOM   1601  CA  PHE B   4     -18.460   7.704   7.518
ATOM   1602  C   PHE B   4     -17.975   9.116   7.398
ATOM   1603  O   PHE B   4     -18.677  10.118   7.263
ATOM   1604  CB  PHE B   4     -21.361   7.614   5.804
ATOM   1605  N   PHE B   5     -16.691   9.388   7.433
ATOM   1606  CA  PHE B   5     -16.085  10.725   7.247
ATOM   1607  C   PHE B   5     -15.446  10.956   5.931
ATOM   1608  O   PHE B   5     -14.695  10.154   5.375
ATOM   1609  CB  PHE B   5     -13.420   9.188   8.849
ATOM   1610  N   ALA B   6     -15.644  12.081   5.234
ATOM   1611  CA  ALA B   6     -15.088  12.304   3.924
ATOM   1612  C   ALA B   6     -14.355  13.651   3.897
ATOM   1613  O   ALA B   6     -14.771  14.779   4.158
ATOM   1614  CB  ALA B   6     -16.238  12.347   2.849
ATOM   1615  N   GLU B   7     -13.080  13.530   3.531
ATOM   1616  CA  GLU B   7     -12.085  14.526   3.309
ATOM   1617  C   GLU B   7     -11.500  14.470   1.931
ATOM   1618  O   GLU B   7     -11.020  14.424   0.798
ATOM   1619  CB  GLU B   7      -9.674  13.726   5.330
ATOM   1620  N   LYS B   1     -34.045  14.786   8.849
ATOM   1621  CA  LYS B   1     -33.090  14.411   7.850
ATOM   1622  C   LYS B   1     -32.133  15.517   7.457
ATOM   1623  O   LYS B   1     -32.423  16.635   7.031
ATOM   1624  CB  LYS B   1     -35.124  13.266   5.240
ATOM   1625  N   LEU B   2     -30.817  15.229   7.596
ATOM   1626  CA  LEU B   2     -29.719  16.136   7.449
ATOM   1627  C   LEU B   2     -29.002  16.015   6.098
ATOM   1628  O   LEU B   2     -28.937  15.062   5.322
ATOM   1629  CB  LEU B   2     -28.215  15.323   9.489
ATOM   1630  N   VAL B   3     -28.367  17.101   5.731
ATOM   1631  CA  VAL B   3     -27.346  17.128   4.716
ATOM   1632  C   VAL B   3     -26.252  18.056   5.077
ATOM   1633  O   VAL B   3     -26.392  19.163   5.598
ATOM   1634  CB  VAL B   3     -28.181  17.555   2.980
ATOM   1635  N   PHE B   4     -24.994  17.686   4.829
ATOM   1636  CA  PHE B   4     -23.823  18.552   4.814
ATOM   1637  C   PHE B   4     -22.892  18.302   3.640
ATOM   1638  O   PHE B   4     -22.280  17.278   3.336
ATOM   1639  CB  PHE B   4     -22.636  16.835   7.451
ATOM   1640  N   PHE B   5     -22.764  19.400   2.866
ATOM   1641  CA  PHE B   5     -21.841  19.567   1.777
ATOM   1642  C   PHE B   5     -20.647  20.426   2.159
ATOM   1643  O   PHE B   5     -20.531  21.255   3.061
ATOM   1644  CB  PHE B   5     -24.042  21.667   0.368
ATOM   1645  N   ALA B   6     -19.599  20.240   1.404
ATOM   1646  CA  ALA B   6     -18.291  20.804   1.722
ATOM   1647  C   ALA B   6     -18.104  22.046   0.927
ATOM   1648  O   ALA B   6     -18.850  22.457   0.038
ATOM   1649  CB  ALA B   6     -17.166  19.660   1.422
ATOM   1650  N   GLU B   7     -17.052  22.810   1.164
ATOM   1651  CA  GLU B   7     -16.564  23.836   0.299
ATOM   1652  C   GLU B   7     -15.854  23.314  -0.953
ATOM   1653  O   GLU B   7     -15.283  22.894  -1.959
ATOM   1654  CB  GLU B   7     -14.739  25.666   2.093
ATOM   1655  N   LYS B   1     -11.589  11.686  -0.765
ATOM   1656  CA  LYS B   1     -11.062  10.546   0.033
ATOM   1657  C   LYS B   1     -12.101  10.186   1.050
ATOM   1658  O   LYS B   1     -12.371  10.840   2.057
ATOM   1659  CB  LYS B   1      -8.383  12.226   1.779
ATOM   1660  N   LEU B   2     -12.823   9.062   0.888
ATOM   1661  CA  LEU B   2     -13.941   8.854   1.830
ATOM   1662  C   LEU B   2     -13.860   7.493   2.507
ATOM   1663  O   LEU B   2     -14.013   6.369   2.029
ATOM   1664  CB  LEU B   2     -16.079   9.150   0.242
ATOM   1665  N   VAL B   3     -13.577   7.619   3.815
ATOM   1666  CA  VAL B   3     -13.462   6.354   4.591
ATOM   1667  C   VAL B   3     -14.636   6.123   5.521
ATOM   1668  O   VAL B   3     -15.031   6.818   6.457
ATOM   1669  CB  VAL B   3     -11.707   6.576   5.625
ATOM   1670  N   PHE B   4     -15.298   4.992   5.236
ATOM   1671  CA  PHE B   4     -16.408   4.508   6.053
ATOM   1672  C   PHE B   4     -16.130   3.186   6.748
ATOM   1673  O   PHE B   4     -15.227   2.372   6.556
ATOM   1674  CB  PHE B   4     -18.051   3.948   3.180
ATOM   1675  N   PHE B   5     -17.035   2.933   7.695
ATOM   1676  CA  PHE B   5     -17.014   1.585   8.295
ATOM   1677  C   PHE B   5     -18.194   1.430   9.168
ATOM   1678  O   PHE B   5     -18.986   2.333   9.443
ATOM   1679  CB  PHE B   5     -14.896   3.076  10.625
ATOM   1680  N   ALA B   6     -18.457   0.229   9.721
ATOM   1681  CA  ALA B   6     -19.523  -0.085  10.644
ATOM   1682  C   ALA B   6     -19.115  -1.291  11.507
ATOM   1683  O   ALA B   6     -18.714  -2.401  11.161
ATOM   1684  CB  ALA B   6     -20.887  -0.395   9.797
ATOM   1685  N   GLU B   7     -19.235  -1.039  12.824
ATOM   1686  CA  GLU B   7     -18.738  -1.917  13.861
ATOM   1687  C   GLU B   7     -19.835  -2.441  14.809
ATOM   1688  O   GLU B   7     -20.711  -2.860  15.566
ATOM   1689  CB  GLU B   7     -16.821   0.065  15.517
ATOM   1690  N   LYS B   1     -13.797  10.789  -7.963
ATOM   1691  CA  LYS B   1     -15.203  10.569  -7.577
ATOM   1692  C   LYS B   1     -15.305   9.116  -7.061
ATOM   1693  O   LYS B   1     -15.201   8.043  -7.656
ATOM   1694  CB  LYS B   1     -16.423  10.360 -10.988
ATOM   1695  N   LEU B   2     -15.545   9.093  -5.752
ATOM   1696  CA  LEU B   2     -16.246   8.060  -5.024
ATOM   1697  C   LEU B   2     -17.571   8.395  -4.465
ATOM   1698  O   LEU B   2     -17.875   9.377  -3.787
ATOM   1699  CB  LEU B   2     -14.469   7.080  -3.437
ATOM   1700  N   VAL B   3     -18.515   7.495  -4.757
ATOM   1701  CA  VAL B   3     -19.828   7.426  -4.062
ATOM   1702  C   VAL B   3     -20.019   6.036  -3.478
ATOM   1703  O   VAL B   3     -19.852   4.931  -3.995
ATOM   1704  CB  VAL B   3     -21.116   7.937  -5.536
ATOM   1705  N   PHE B   4     -20.429   6.082  -2.223
ATOM   1706  CA  PHE B   4     -20.578   4.951  -1.316
ATOM   1707  C   PHE B   4     -21.614   5.258  -0.302
ATOM   1708  O   PHE B   4     -21.875   6.351   0.201
ATOM   1709  CB  PHE B   4     -17.615   5.909   0.198
ATOM   1710  N   PHE B   5     -22.326   4.206   0.088
ATOM   1711  CA  PHE B   5     -23.521   4.228   0.878
ATOM   1712  C   PHE B   5     -23.546   3.122   1.869
ATOM   1713  O   PHE B   5     -23.800   1.937   1.650
ATOM   1714  CB  PHE B   5     -24.925   2.649  -1.895
ATOM   1715  N   ALA B   6     -23.248   3.516   3.136
ATOM   1716  CA  ALA B   6     -23.149   2.484   4.164
ATOM   1717  C   ALA B   6     -24.337   2.548   5.140
ATOM   1718  O   ALA B   6     -24.553   3.293   6.096
ATOM   1719  CB  ALA B   6     -21.800   2.732   5.038
ATOM   1720  N   GLU B   7     -25.242   1.637   4.866
ATOM   1721  CA  GLU B   7     -26.583   1.553   5.437
ATOM   1722  C   GLU B   7     -26.513   0.766   6.757
ATOM   1723  O   GLU B   7     -26.457   0.136   7.813
ATOM   1724  CB  GLU B   7     -28.337   0.090   3.292
ATOM   1725  N   LYS B   1     -15.069 -27.394 -30.745
ATOM   1726  CA  LYS B   1     -14.506 -26.328 -29.915
ATOM   1727  C   LYS B   1     -14.287 -26.871 -28.485
ATOM   1728  O   LYS B   1     -14.544 -27.989 -28.038
ATOM   1729  CB  LYS B   1     -16.819 -23.724 -29.964
ATOM   1730  N   LEU B   2     -13.765 -26.096 -27.582
ATOM   1731  CA  LEU B   2     -13.349 -26.441 -26.218
ATOM   1732  C   LEU B   2     -14.477 -26.839 -25.351
ATOM   1733  O   LEU B   2     -15.099 -26.071 -24.617
ATOM   1734  CB  LEU B   2     -12.429 -24.088 -25.403
ATOM   1735  N   VAL B   3     -14.924 -28.078 -25.290
ATOM   1736  CA  VAL B   3     -15.938 -28.412 -24.251
ATOM   1737  C   VAL B   3     -15.186 -28.935 -23.062
ATOM   1738  O   VAL B   3     -14.014 -29.305 -23.004
ATOM   1739  CB  VAL B   3     -17.034 -29.817 -25.129
ATOM   1740  N   PHE B   4     -15.891 -28.998 -21.945
ATOM   1741  CA  PHE B   4     -15.559 -29.695 -20.731
ATOM   1742  C   PHE B   4     -16.753 -29.788 -19.798
ATOM   1743  O   PHE B   4     -17.704 -29.019 -19.659
ATOM   1744  CB  PHE B   4     -14.407 -26.521 -19.831
ATOM   1745  N   PHE B   5     -16.705 -30.887 -19.048
ATOM   1746  CA  PHE B   5     -17.937 -31.534 -18.557
ATOM   1747  C   PHE B   5     -17.730 -32.056 -17.177
ATOM   1748  O   PHE B   5     -16.818 -32.791 -16.800
ATOM   1749  CB  PHE B   5     -16.971 -34.302 -20.458
ATOM   1750  N   ALA B   6     -18.622 -31.691 -16.251
ATOM   1751  CA  ALA B   6     -18.784 -32.168 -14.906
ATOM   1752  C   ALA B   6     -20.195 -32.440 -14.459
ATOM   1753  O   ALA B   6     -21.242 -32.061 -14.983
ATOM   1754  CB  ALA B   6     -17.916 -31.300 -13.930
ATOM   1755  N   GLU B   7     -20.360 -33.164 -13.390
ATOM   1756  CA  GLU B   7     -21.609 -33.701 -12.842
ATOM   1757  C   GLU B   7     -21.478 -34.107 -11.358
ATOM   1758  O   GLU B   7     -21.374 -34.431 -10.175
ATOM   1759  CB  GLU B   7     -21.870 -36.582 -14.269
ATOM   1760  N   LYS B   1     -16.926  26.361  12.195
ATOM   1761  CA  LYS B   1     -16.723  24.935  12.510
ATOM   1762  C   LYS B   1     -17.566  24.479  13.632
ATOM   1763  O   LYS B   1     -17.459  24.841  14.804
ATOM   1764  CB  LYS B   1     -13.526  25.386  14.105
ATOM   1765  N   LEU B   2     -18.538  23.586  13.336
ATOM   1766  CA  LEU B   2     -19.661  23.341  14.240
ATOM   1767  C   LEU B   2     -19.763  21.852  14.617
ATOM   1768  O   LEU B   2     -19.559  20.869  13.906
ATOM   1769  CB  LEU B   2     -21.640  23.829  12.496
ATOM   1770  N   VAL B   3     -20.106  21.526  15.835
ATOM   1771  CA  VAL B   3     -20.517  20.194  16.223
ATOM   1772  C   VAL B   3     -21.999  20.203  16.562
ATOM   1773  O   VAL B   3     -22.552  20.700  17.543
ATOM   1774  CB  VAL B   3     -19.277  19.792  17.792
ATOM   1775  N   PHE B   4     -22.797  19.595  15.687
ATOM   1776  CA  PHE B   4     -24.204  19.448  15.919
ATOM   1777  C   PHE B   4     -24.595  18.057  16.249
ATOM   1778  O   PHE B   4     -24.174  17.057  15.668
ATOM   1779  CB  PHE B   4     -24.836  19.614  12.578
ATOM   1780  N   PHE B   5     -25.451  17.769  17.221
ATOM   1781  CA  PHE B   5     -26.212  16.557  17.230
ATOM   1782  C   PHE B   5     -27.676  16.710  17.359
ATOM   1783  O   PHE B   5     -28.275  17.082  18.368
ATOM   1784  CB  PHE B   5     -25.232  16.377  20.497
ATOM   1785  N   ALA B   6     -28.421  16.415  16.276
ATOM   1786  CA  ALA B   6     -29.869  16.541  16.360
ATOM   1787  C   ALA B   6     -30.476  15.177  16.273
ATOM   1788  O   ALA B   6     -30.081  14.239  15.580
ATOM   1789  CB  ALA B   6     -30.306  17.576  15.233
ATOM   1790  N   GLU B   7     -31.555  14.939  17.017
ATOM   1791  CA  GLU B   7     -32.238  13.675  17.061
ATOM   1792  C   GLU B   7     -33.606  13.690  16.507
ATOM   1793  O   GLU B   7     -34.747  13.703  16.045
ATOM   1794  CB  GLU B   7     -32.224  13.077  20.210
ATOM   1795  N   LYS B   1     -18.540  -9.900 -22.851
ATOM   1796  CA  LYS B   1     -19.366  -9.697 -21.671
ATOM   1797  C   LYS B   1     -19.356 -10.909 -20.720
ATOM   1798  O   LYS B   1     -19.653 -12.081 -20.950
ATOM   1799  CB  LYS B   1     -22.509  -9.534 -23.171
ATOM   1800  N   LEU B   2     -18.972 -10.642 -19.478
ATOM   1801  CA  LEU B   2     -18.934 -11.602 -18.358
ATOM   1802  C   LEU B   2     -19.861 -11.146 -17.275
ATOM   1803  O   LEU B   2     -19.962 -10.012 -16.807
ATOM   1804  CB  LEU B   2     -16.439 -11.246 -17.565
ATOM   1805  N   VAL B   3     -20.669 -12.012 -16.740
ATOM   1806  CA  VAL B   3     -21.319 -11.709 -15.448
ATOM   1807  C   VAL B   3     -20.975 -12.868 -14.520
ATOM   1808  O   VAL B   3     -20.520 -13.980 -14.787
ATOM   1809  CB  VAL B   3     -23.272 -11.743 -15.985
ATOM   1810  N   PHE B   4     -21.221 -12.586 -13.245
ATOM   1811  CA  PHE B   4     -20.924 -13.510 -12.159
ATOM   1812  C   PHE B   4     -21.660 -13.162 -10.917
ATOM   1813  O   PHE B   4     -21.358 -12.306 -10.086
ATOM   1814  CB  PHE B   4     -18.064 -11.632 -11.663
ATOM   1815  N   PHE B   5     -22.766 -13.862 -10.690
ATOM   1816  CA  PHE B   5     -23.513 -13.629  -9.463
ATOM   1817  C   PHE B   5     -23.485 -14.882  -8.559
ATOM   1818  O   PHE B   5     -23.828 -16.043  -8.785
ATOM   1819  CB  PHE B   5     -26.372 -13.851 -11.327
ATOM   1820  N   ALA B   6     -22.987 -14.551  -7.347
ATOM   1821  CA  ALA B   6     -22.979 -15.331  -6.153
ATOM   1822  C   ALA B   6     -23.769 -14.843  -4.987
ATOM   1823  O   ALA B   6     -24.166 -13.688  -4.828
ATOM   1824  CB  ALA B   6     -21.522 -15.935  -5.776
ATOM   1825  N   GLU B   7     -24.095 -15.707  -4.006
ATOM   1826  CA  GLU B   7     -24.757 -15.403  -2.776
ATOM   1827  C   GLU B   7     -24.522 -16.377  -1.663
ATOM   1828  O   GLU B   7     -24.329 -17.178  -0.748
ATOM   1829  CB  GLU B   7     -27.878 -15.388  -3.334
ATOM   1830  N   LYS B   1     -10.381 -14.380   7.632
ATOM   1831  CA  LYS B   1     -10.764 -12.986   7.307
ATOM   1832  C   LYS B   1     -10.783 -12.680   5.842
ATOM   1833  O   LYS B   1     -10.798 -13.494   4.918
ATOM   1834  CB  LYS B   1      -7.997 -11.287   8.754
ATOM   1835  N   LEU B   2     -10.784 -11.440   5.436
ATOM   1836  CA  LEU B   2     -10.482 -11.071   4.039
ATOM   1837  C   LEU B   2      -9.910  -9.694   4.040
ATOM   1838  O   LEU B   2     -10.487  -8.656   4.364
ATOM   1839  CB  LEU B   2     -12.609 -11.376   2.610
ATOM   1840  N   VAL B   3      -8.633  -9.582   3.644
ATOM   1841  CA  VAL B   3      -7.877  -8.327   3.511
ATOM   1842  C   VAL B   3      -7.394  -8.046   2.143
ATOM   1843  O   VAL B   3      -6.601  -8.735   1.501
ATOM   1844  CB  VAL B   3      -6.635  -8.385   5.042
ATOM   1845  N   PHE B   4      -7.836  -6.961   1.525
ATOM   1846  CA  PHE B   4      -7.560  -6.726   0.125
ATOM   1847  C   PHE B   4      -7.328  -5.266  -0.207
ATOM   1848  O   PHE B   4      -7.880  -4.266   0.251
ATOM   1849  CB  PHE B   4     -10.915  -6.964  -0.343
ATOM   1850  N   PHE B   5      -6.414  -5.040  -1.105
ATOM   1851  CA  PHE B   5      -6.204  -3.820  -1.828
ATOM   1852  C   PHE B   5      -6.237  -3.974  -3.304
ATOM   1853  O   PHE B   5      -5.860  -4.942  -3.965
ATOM   1854  CB  PHE B   5      -2.901  -4.200  -0.883
ATOM   1855  N   ALA B   6      -6.748  -2.900  -3.943
ATOM   1856  CA  ALA B   6      -6.966  -2.898  -5.353
ATOM   1857  C   ALA B   6      -6.627  -1.554  -5.977
ATOM   1858  O   ALA B   6      -6.630  -0.446  -5.443
ATOM   1859  CB  ALA B   6      -8.419  -3.297  -5.832
ATOM   1860  N   GLU B   7      -6.285  -1.561  -7.253
ATOM   1861  CA  GLU B   7      -5.647  -0.426  -7.933
ATOM   1862  C   GLU B   7      -6.365  -0.275  -9.277
ATOM   1863  O   GLU B   7      -6.943  -0.154 -10.358
ATOM   1864  CB  GLU B   7      -2.828  -1.837  -8.580
ATOM   1865  N   LYS B   1     -31.109  10.422  15.043
ATOM   1866  CA  LYS B   1     -30.215   9.598  15.799
ATOM   1867  C   LYS B   1     -28.734   9.853  15.583
ATOM   1868  O   LYS B   1     -27.771   9.136  15.852
ATOM   1869  CB  LYS B   1     -31.005   6.407  14.492
ATOM   1870  N   LEU B   2     -28.488  11.028  15.024
ATOM   1871  CA  LEU B   2     -27.150  11.363  14.531
ATOM   1872  C   LEU B   2     -26.535  12.458  15.307
ATOM   1873  O   LEU B   2     -27.131  13.369  15.880
ATOM   1874  CB  LEU B   2     -27.507  11.876  11.999
ATOM   1875  N   VAL B   3     -25.231  12.501  15.421
ATOM   1876  CA  VAL B   3     -24.374  13.640  15.471
ATOM   1877  C   VAL B   3     -23.349  13.716  14.400
ATOM   1878  O   VAL B   3     -22.937  12.764  13.739
ATOM   1879  CB  VAL B   3     -23.702  13.808  17.320
ATOM   1880  N   PHE B   4     -22.772  14.828  14.049
ATOM   1881  CA  PHE B   4     -21.531  14.912  13.258
ATOM   1882  C   PHE B   4     -20.898  16.273  13.568
ATOM   1883  O   PHE B   4     -21.393  17.265  14.104
ATOM   1884  CB  PHE B   4     -23.598  15.767  10.702
ATOM   1885  N   PHE B   5     -19.620  16.344  13.180
ATOM   1886  CA  PHE B   5     -18.844  17.535  13.348
ATOM   1887  C   PHE B   5     -18.170  17.941  12.077
ATOM   1888  O   PHE B   5     -17.340  17.286  11.445
ATOM   1889  CB  PHE B   5     -16.706  15.660  15.172
ATOM   1890  N   ALA B   6     -18.438  19.092  11.526
ATOM   1891  CA  ALA B   6     -17.893  19.461  10.212
ATOM   1892  C   ALA B   6     -16.884  20.568  10.441
ATOM   1893  O   ALA B   6     -16.980  21.574  11.143
ATOM   1894  CB  ALA B   6     -19.139  19.929   9.326
ATOM   1895  N   GLU B   7     -15.754  20.387   9.770
ATOM   1896  CA  GLU B   7     -14.860  21.517   9.562
ATOM   1897  C   GLU B   7     -14.532  21.797   8.102
ATOM   1898  O   GLU B   7     -14.265  22.024   6.922
ATOM   1899  CB  GLU B   7     -12.107  20.629  10.988
ATOM   1900  N   LYS B   1     -31.371  -2.659   0.417
ATOM   1901  CA  LYS B   1     -31.080  -2.987  -0.960
ATOM   1902  C   LYS B   1     -30.440  -1.827  -1.669
ATOM   1903  O   LYS B   1     -30.763  -0.644  -1.559
ATOM   1904  CB  LYS B   1     -34.438  -3.157  -2.225
ATOM   1905  N   LEU B   2     -29.437  -2.001  -2.502
ATOM   1906  CA  LEU B   2     -28.861  -1.078  -3.431
ATOM   1907  C   LEU B   2     -28.632  -1.715  -4.756
ATOM   1908  O   LEU B   2     -28.041  -2.780  -4.939
ATOM   1909  CB  LEU B   2     -26.481  -0.669  -2.262
ATOM   1910  N   VAL B   3     -29.073  -1.143  -5.874
ATOM   1911  CA  VAL B   3     -28.324  -1.368  -7.120
ATOM   1912  C   VAL B   3     -27.790  -0.110  -7.712
ATOM   1913  O   VAL B   3     -28.335   0.993  -7.665
ATOM   1914  CB  VAL B   3     -29.480  -2.548  -8.260
ATOM   1915  N   PHE B   4     -26.635  -0.112  -8.356
ATOM   1916  CA  PHE B   4     -26.233   1.025  -9.211
ATOM   1917  C   PHE B   4     -25.296   0.677 -10.297
ATOM   1918  O   PHE B   4     -24.805  -0.429 -10.520
ATOM   1919  CB  PHE B   4     -24.241   2.004  -6.647
ATOM   1920  N   PHE B   5     -24.938   1.635 -11.119
ATOM   1921  CA  PHE B   5     -24.130   1.469 -12.330
ATOM   1922  C   PHE B   5     -23.078   2.509 -12.531
ATOM   1923  O   PHE B   5     -22.945   3.573 -11.927
ATOM   1924  CB  PHE B   5     -26.810   2.755 -14.138
ATOM   1925  N   ALA B   6     -22.192   2.227 -13.482
ATOM   1926  CA  ALA B   6     -21.236   3.220 -13.966
ATOM   1927  C   ALA B   6     -20.798   2.934 -15.404
ATOM   1928  O   ALA B   6     -20.788   1.867 -16.017
ATOM   1929  CB  ALA B   6     -19.905   3.304 -13.096
ATOM   1930  N   GLU B   7     -20.371   3.988 -16.072
ATOM   1931  CA  GLU B   7     -19.848   3.811 -17.428
ATOM   1932  C   GLU B   7     -18.904   4.919 -17.740
ATOM   1933  O   GLU B   7     -18.123   5.835 -17.998
ATOM   1934  CB  GLU B   7     -22.437   4.428 -19.154
ATOM   1935  N   LYS B   1     -12.874 -18.859   0.954
ATOM   1936  CA  LYS B   1     -13.423 -19.623  -0.122
ATOM   1937  C   LYS B   1     -13.889 -18.732  -1.256
ATOM   1938  O   LYS B   1     -14.762 -17.864  -1.228
ATOM   1939  CB  LYS B   1     -16.332 -20.805   1.452
ATOM   1940  N   LEU B   2     -13.289 -18.901  -2.425
ATOM   1941  CA  LEU B   2     -13.251 -17.870  -3.475
ATOM   1942  C   LEU B   2     -13.667 -18.362  -4.829
ATOM   1943  O   LEU B   2     -13.393 -19.464  -5.305
ATOM   1944  CB  LEU B   2     -10.993 -16.658  -3.248
ATOM   1945  N   VAL B   3     -14.404 -17.564  -5.627
ATOM   1946  CA  VAL B   3     -14.979 -18.022  -6.898
ATOM   1947  C   VAL B   3     -14.810 -16.921  -7.956
ATOM   1948  O   VAL B   3     -15.636 -16.099  -8.353
ATOM   1949  CB  VAL B   3     -16.850 -18.606  -6.570
ATOM   1950  N   PHE B   4     -13.599 -16.857  -8.513
ATOM   1951  CA  PHE B   4     -13.264 -15.777  -9.382
ATOM   1952  C   PHE B   4     -13.157 -16.162 -10.859
ATOM   1953  O   PHE B   4     -13.166 -17.295 -11.340
ATOM   1954  CB  PHE B   4     -10.099 -15.902  -8.204
ATOM   1955  N   PHE B   5     -13.038 -15.136 -11.736
ATOM   1956  CA  PHE B   5     -12.233 -15.165 -12.928
ATOM   1957  C   PHE B   5     -11.500 -13.827 -13.104
ATOM   1958  O   PHE B   5     -11.697 -12.731 -12.579
ATOM   1959  CB  PHE B   5     -15.049 -14.617 -14.763
ATOM   1960  N   ALA B   6     -10.496 -13.987 -14.000
ATOM   1961  CA  ALA B   6      -9.694 -12.919 -14.516
ATOM   1962  C   ALA B   6      -9.091 -13.277 -15.883
ATOM   1963  O   ALA B   6      -8.952 -14.394 -16.381
ATOM   1964  CB  ALA B   6      -8.463 -12.574 -13.547
ATOM   1965  N   GLU B   7      -8.653 -12.316 -16.663
ATOM   1966  CA  GLU B   7      -7.882 -12.646 -17.887
ATOM   1967  C   GLU B   7      -6.406 -12.464 -17.764
ATOM   1968  O   GLU B   7      -5.189 -12.314 -17.663
ATOM   1969  CB  GLU B   7      -9.189 -10.833 -20.076
ATOM   1970  N   LYS B   1     -20.827  22.340  -9.785
ATOM   1971  CA  LYS B   1     -22.087  22.546  -9.054
ATOM   1972  C   LYS B   1     -22.554  21.291  -8.309
ATOM   1973  O   LYS B   1     -22.218  20.116  -8.455
ATOM   1974  CB  LYS B   1     -24.360  22.992 -11.732
ATOM   1975  N   LEU B   2     -23.476  21.622  -7.368
ATOM   1976  CA  LEU B   2     -24.357  20.551  -6.855
ATOM   1977  C   LEU B   2     -25.794  21.060  -6.762
ATOM   1978  O   LEU B   2     -26.160  22.232  -6.673
ATOM   1979  CB  LEU B   2     -23.264  20.187  -4.502
ATOM   1980  N   VAL B   3     -26.787  20.147  -6.777
ATOM   1981  CA  VAL B   3     -27.958  20.443  -5.898
ATOM   1982  C   VAL B   3     -28.152  19.268  -4.985
ATOM   1983  O   VAL B   3     -27.595  18.176  -5.095
ATOM   1984  CB  VAL B   3     -29.427  20.550  -7.303
ATOM   1985  N   PHE B   4     -28.977  19.328  -3.948
ATOM   1986  CA  PHE B   4     -29.039  18.324  -2.924
ATOM   1987  C   PHE B   4     -30.236  18.555  -1.992
ATOM   1988  O   PHE B   4     -30.412  19.436  -1.151
ATOM   1989  CB  PHE B   4     -26.357  19.675  -1.427
ATOM   1990  N   PHE B   5     -31.199  17.619  -2.174
ATOM   1991  CA  PHE B   5     -32.577  17.877  -1.816
ATOM   1992  C   PHE B   5     -33.231  16.580  -1.316
ATOM   1993  O   PHE B   5     -33.329  15.500  -1.900
ATOM   1994  CB  PHE B   5     -33.210  17.768  -5.202
ATOM   1995  N   ALA B   6     -33.760  16.659  -0.071
ATOM   1996  CA  ALA B   6     -34.823  15.755   0.355
ATOM   1997  C   ALA B   6     -35.789  16.467   1.242
ATOM   1998  O   ALA B   6     -35.617  17.540   1.819
ATOM   1999  CB  ALA B   6     -34.113  14.541   1.147
ATOM   2000  N   GLU B   7     -36.962  15.887   1.436
ATOM   2001  CA  GLU B   7     -37.988  16.481   2.239
ATOM   2002  C   GLU B   7     -38.275  15.670   3.467
ATOM   2003  O   GLU B   7     -38.511  15.004   4.475
ATOM   2004  CB  GLU B   7     -40.707  16.253   0.544
ATOM   2005  N   LYS B   1     -19.478  24.998   3.082
ATOM   2006  CA  LYS B   1     -19.545  24.372   4.385
ATOM   2007  C   LYS B   1     -20.883  24.514   5.026
ATOM   2008  O   LYS B   1     -21.135  25.043   6.108
ATOM   2009  CB  LYS B   1     -17.231  26.455   6.075
ATOM   2010  N   LEU B   2     -21.918  24.018   4.365
ATOM   2011  CA  LEU B   2     -23.292  24.387   4.813
ATOM   2012  C   LEU B   2     -23.971  23.052   5.168
ATOM   2013  O   LEU B   2     -24.412  22.190   4.408
ATOM   2014  CB  LEU B   2     -24.281  25.566   2.656
ATOM   2015  N   VAL B   3     -24.082  22.826   6.503
ATOM   2016  CA  VAL B   3     -24.765  21.643   7.072
ATOM   2017  C   VAL B   3     -26.055  22.140   7.714
ATOM   2018  O   VAL B   3     -26.208  22.916   8.657
ATOM   2019  CB  VAL B   3     -23.478  20.805   8.382
ATOM   2020  N   PHE B   4     -27.153  21.667   7.178
ATOM   2021  CA  PHE B   4     -28.493  21.927   7.615
ATOM   2022  C   PHE B   4     -29.322  20.715   7.908
ATOM   2023  O   PHE B   4     -29.351  19.665   7.266
ATOM   2024  CB  PHE B   4     -29.336  22.730   4.365
ATOM   2025  N   PHE B   5     -30.117  20.735   8.955
ATOM   2026  CA  PHE B   5     -30.788  19.616   9.618
ATOM   2027  C   PHE B   5     -32.241  19.913   9.849
ATOM   2028  O   PHE B   5     -32.723  20.652  10.708
ATOM   2029  CB  PHE B   5     -29.274  20.859  12.479
ATOM   2030  N   ALA B   6     -33.125  19.341   9.069
ATOM   2031  CA  ALA B   6     -34.446  19.785   8.734
ATOM   2032  C   ALA B   6     -35.500  19.043   9.528
ATOM   2033  O   ALA B   6     -36.064  19.423  10.554
ATOM   2034  CB  ALA B   6     -34.686  19.890   7.188
ATOM   2035  N   GLU B   7     -35.879  17.846   9.093
ATOM   2036  CA  GLU B   7     -37.066  17.087   9.530
ATOM   2037  C   GLU B   7     -36.756  15.636   9.386
ATOM   2038  O   GLU B   7     -36.499  14.438   9.267
ATOM   2039  CB  GLU B   7     -39.111  17.784   7.137
ATOM   2040  N   LYS B   1     -23.502  -3.253   6.361
ATOM   2041  CA  LYS B   1     -23.587  -3.467   4.937
ATOM   2042  C   LYS B   1     -23.434  -2.219   4.126
ATOM   2043  O   LYS B   1     -24.188  -1.248   4.070
ATOM   2044  CB  LYS B   1     -27.088  -4.370   4.711
ATOM   2045  N   LEU B   2     -22.364  -2.155   3.383
ATOM   2046  CA  LEU B   2     -21.918  -1.029   2.585
ATOM   2047  C   LEU B   2     -21.473  -1.395   1.196
ATOM   2048  O   LEU B   2     -20.974  -2.454   0.814
ATOM   2049  CB  LEU B   2     -19.927   0.046   3.909
ATOM   2050  N   VAL B   3     -21.651  -0.438   0.285
ATOM   2051  CA  VAL B   3     -20.879  -0.549  -0.963
ATOM   2052  C   VAL B   3     -19.950   0.642  -1.150
ATOM   2053  O   VAL B   3     -20.234   1.835  -1.043
ATOM   2054  CB  VAL B   3     -22.077  -0.987  -2.462
ATOM   2055  N   PHE B   4     -18.688   0.429  -1.463
ATOM   2056  CA  PHE B   4     -17.819   1.405  -2.035
ATOM   2057  C   PHE B   4     -17.591   1.325  -3.520
ATOM   2058  O   PHE B   4     -17.241   0.337  -4.166
ATOM   2059  CB  PHE B   4     -15.103   0.195  -0.477
ATOM   2060  N   PHE B   5     -17.796   2.465  -4.205
ATOM   2061  CA  PHE B   5     -17.423   2.471  -5.634
ATOM   2062  C   PHE B   5     -16.641   3.753  -5.971
ATOM   2063  O   PHE B   5     -17.037   4.895  -6.207
ATOM   2064  CB  PHE B   5     -20.661   3.522  -6.275
ATOM   2065  N   ALA B   6     -15.312   3.461  -5.984
ATOM   2066  CA  ALA B   6     -14.411   4.588  -6.210
ATOM   2067  C   ALA B   6     -13.588   4.442  -7.457
ATOM   2068  O   ALA B   6     -12.850   3.515  -7.793
ATOM   2069  CB  ALA B   6     -13.556   4.859  -4.916
ATOM   2070  N   GLU B   7     -13.676   5.439  -8.289
ATOM   2071  CA  GLU B   7     -12.801   5.682  -9.430
ATOM   2072  C   GLU B   7     -11.781   6.725  -9.081
ATOM   2073  O   GLU B   7     -10.944   7.581  -8.794
ATOM   2074  CB  GLU B   7     -14.727   6.485 -11.790
ATOM   2075  N   LYS B   1     -19.073   8.453 -15.077
ATOM   2076  CA  LYS B   1     -20.219   8.825 -14.228
ATOM   2077  C   LYS B   1     -20.613   7.560 -13.433
ATOM   2078  O   LYS B   1     -20.674   6.390 -13.810
ATOM   2079  CB  LYS B   1     -22.579   8.532 -16.962
ATOM   2080  N   LEU B   2     -20.934   7.715 -12.180
ATOM   2081  CA  LEU B   2     -21.634   6.709 -11.383
ATOM   2082  C   LEU B   2     -22.907   7.269 -10.806
ATOM   2083  O   LEU B   2     -23.064   8.296 -10.145
ATOM   2084  CB  LEU B   2     -19.888   6.105  -9.584
ATOM   2085  N   VAL B   3     -23.980   6.524 -11.070
ATOM   2086  CA  VAL B   3     -25.215   6.698 -10.319
ATOM   2087  C   VAL B   3     -25.472   5.489  -9.410
ATOM   2088  O   VAL B   3     -25.014   4.347  -9.456
ATOM   2089  CB  VAL B   3     -26.674   6.679 -11.757
ATOM   2090  N   PHE B   4     -26.315   5.740  -8.444
ATOM   2091  CA  PHE B   4     -26.680   4.684  -7.472
ATOM   2092  C   PHE B   4     -28.087   5.041  -6.943
ATOM   2093  O   PHE B   4     -28.633   6.137  -6.817
ATOM   2094  CB  PHE B   4     -24.365   5.840  -5.342
ATOM   2095  N   PHE B   5     -28.802   4.006  -6.573
ATOM   2096  CA  PHE B   5     -30.199   3.976  -6.282
ATOM   2097  C   PHE B   5     -30.475   2.962  -5.204
ATOM   2098  O   PHE B   5     -30.803   1.785  -5.352
ATOM   2099  CB  PHE B   5     -30.771   2.182  -9.090
ATOM   2100  N   ALA B   6     -30.364   3.334  -3.950
ATOM   2101  CA  ALA B   6     -30.397   2.505  -2.753
ATOM   2102  C   ALA B   6     -31.493   2.886  -1.801
ATOM   2103  O   ALA B   6     -31.602   3.956  -1.202
ATOM   2104  CB  ALA B   6     -28.992   2.638  -2.038
ATOM   2105  N   GLU B   7     -32.460   1.990  -1.563
ATOM   2106  CA  GLU B   7     -33.416   2.215  -0.479
ATOM   2107  C   GLU B   7     -33.078   1.373   0.708
ATOM   2108  O   GLU B   7     -32.800   0.679   1.685
ATOM   2109  CB  GLU B   7     -36.164   1.349  -1.641
ATOM   2110  N   LYS B   1     -14.384  18.798   5.216
ATOM   2111  CA  LYS B   1     -14.149  17.531   5.913
ATOM   2112  C   LYS B   1     -15.183  17.332   7.041
ATOM   2113  O   LYS B   1     -15.138  17.638   8.232
ATOM   2114  CB  LYS B   1     -10.923  18.064   7.149
ATOM   2115  N   LEU B   2     -16.277  16.714   6.535
ATOM   2116  CA  LEU B   2     -17.403  16.517   7.448
ATOM   2117  C   LEU B   2     -17.609  15.036   7.782
ATOM   2118  O   LEU B   2     -17.904  14.103   7.035
ATOM   2119  CB  LEU B   2     -19.385  17.521   5.962
ATOM   2120  N   VAL B   3     -17.451  14.704   9.038
ATOM   2121  CA  VAL B   3     -17.487  13.388   9.660
ATOM   2122  C   VAL B   3     -18.843  13.147  10.243
ATOM   2123  O   VAL B   3     -19.219  13.489  11.364
ATOM   2124  CB  VAL B   3     -15.982  13.414  10.963
ATOM   2125  N   PHE B   4     -19.755  12.502   9.505
ATOM   2126  CA  PHE B   4     -21.044  12.192  10.063
ATOM   2127  C   PHE B   4     -21.206  10.746  10.536
ATOM   2128  O   PHE B   4     -21.322   9.710   9.880
ATOM   2129  CB  PHE B   4     -22.408  12.363   7.004
ATOM   2130  N   PHE B   5     -21.211  10.695  11.892
ATOM   2131  CA  PHE B   5     -21.539   9.522  12.665
ATOM   2132  C   PHE B   5     -22.924   9.452  13.178
ATOM   2133  O   PHE B   5     -23.533  10.322  13.801
ATOM   2134  CB  PHE B   5     -20.014  11.294  15.267
ATOM   2135  N   ALA B   6     -23.558   8.310  12.925
ATOM   2136  CA  ALA B   6     -24.931   7.953  13.283
ATOM   2137  C   ALA B   6     -25.013   6.612  14.019
ATOM   2138  O   ALA B   6     -24.246   5.651  13.972
ATOM   2139  CB  ALA B   6     -25.836   7.892  11.959
ATOM   2140  N   GLU B   7     -26.032   6.444  14.812
ATOM   2141  CA  GLU B   7     -25.959   5.697  16.062
ATOM   2142  C   GLU B   7     -26.926   4.581  16.073
ATOM   2143  O   GLU B   7     -27.732   3.651  16.082
ATOM   2144  CB  GLU B   7     -26.885   7.872  18.249
ATOM   2145  N   LYS B   1     -27.095 -11.604  -1.642
ATOM   2146  CA  LYS B   1     -26.636 -11.763  -2.989
ATOM   2147  C   LYS B   1     -25.883 -10.626  -3.576
ATOM   2148  O   LYS B   1     -26.347  -9.526  -3.875
ATOM   2149  CB  LYS B   1     -29.925 -11.994  -4.383
ATOM   2150  N   LEU B   2     -24.608 -10.727  -3.826
ATOM   2151  CA  LEU B   2     -23.791  -9.979  -4.731
ATOM   2152  C   LEU B   2     -23.875 -10.412  -6.148
ATOM   2153  O   LEU B   2     -23.252 -11.347  -6.652
ATOM   2154  CB  LEU B   2     -21.385 -10.025  -3.701
ATOM   2155  N   VAL B   3     -24.712  -9.717  -6.958
ATOM   2156  CA  VAL B   3     -24.624  -9.924  -8.416
ATOM   2157  C   VAL B   3     -23.782  -8.842  -9.038
ATOM   2158  O   VAL B   3     -23.548  -7.722  -8.585
ATOM   2159  CB  VAL B   3     -26.537 -10.051  -8.969
ATOM   2160  N   PHE B   4     -23.219  -9.097 -10.202
ATOM   2161  CA  PHE B   4     -22.738  -8.119 -11.146
ATOM   2162  C   PHE B   4     -22.644  -8.555 -12.582
ATOM   2163  O   PHE B   4     -22.520  -9.716 -12.971
ATOM   2164  CB  PHE B   4     -19.724  -8.254  -9.661
ATOM   2165  N   PHE B   5     -22.694  -7.634 -13.564
ATOM   2166  CA  PHE B   5     -22.169  -7.893 -14.874
ATOM   2167  C   PHE B   5     -21.238  -6.824 -15.435
ATOM   2168  O   PHE B   5     -21.530  -5.669 -15.746
ATOM   2169  CB  PHE B   5     -25.164  -6.409 -15.860
ATOM   2170  N   ALA B   6     -19.959  -7.127 -15.627
ATOM   2171  CA  ALA B   6     -19.029  -6.216 -16.301
ATOM   2172  C   ALA B   6     -18.878  -6.537 -17.766
ATOM   2173  O   ALA B   6     -18.525  -7.610 -18.256
ATOM   2174  CB  ALA B   6     -17.618  -6.247 -15.533
ATOM   2175  N   GLU B   7     -19.160  -5.539 -18.628
ATOM   2176  CA  GLU B   7     -18.893  -5.601 -20.051
ATOM   2177  C   GLU B   7     -17.542  -5.060 -20.462
ATOM   2178  O   GLU B   7     -16.442  -4.621 -20.797
ATOM   2179  CB  GLU B   7     -21.205  -3.674 -21.126
ATOM   2180  N   LYS B   1     -39.693  21.030   3.466
ATOM   2181  CA  LYS B   1     -38.565  20.311   2.914
ATOM   2182  C   LYS B   1     -37.290  21.037   3.077
ATOM   2183  O   LYS B   1     -37.192  22.238   3.331
ATOM   2184  CB  LYS B   1     -39.464  20.362  -0.606
ATOM   2185  N   LEU B   2     -36.127  20.382   2.950
ATOM   2186  CA  LEU B   2     -34.929  21.149   2.665
ATOM   2187  C   LEU B   2     -34.353  20.874   1.283
ATOM   2188  O   LEU B   2     -34.215  19.795   0.707
ATOM   2189  CB  LEU B   2     -33.183  20.294   4.508
ATOM   2190  N   VAL B   3     -33.946  21.915   0.604
ATOM   2191  CA  VAL B   3     -33.095  21.862  -0.604
ATOM   2192  C   VAL B   3     -32.022  22.923  -0.523
ATOM   2193  O   VAL B   3     -32.112  24.044  -0.023
ATOM   2194  CB  VAL B   3     -34.359  22.106  -2.140
ATOM   2195  N   PHE B   4     -30.839  22.609  -1.054
ATOM   2196  CA  PHE B   4     -29.843  23.647  -1.200
ATOM   2197  C   PHE B   4     -29.176  23.592  -2.534
ATOM   2198  O   PHE B   4     -28.577  22.630  -3.015
ATOM   2199  CB  PHE B   4     -27.903  21.908   0.923
ATOM   2200  N   PHE B   5     -29.213  24.667  -3.303
ATOM   2201  CA  PHE B   5     -28.631  24.621  -4.666
ATOM   2202  C   PHE B   5     -27.509  25.557  -4.885
ATOM   2203  O   PHE B   5     -27.581  26.778  -5.025
ATOM   2204  CB  PHE B   5     -31.469  26.087  -5.750
ATOM   2205  N   ALA B   6     -26.297  24.943  -4.926
ATOM   2206  CA  ALA B   6     -25.079  25.766  -5.041
ATOM   2207  C   ALA B   6     -24.636  25.765  -6.477
ATOM   2208  O   ALA B   6     -23.558  25.352  -6.905
ATOM   2209  CB  ALA B   6     -23.882  25.135  -4.164
ATOM   2210  N   GLU B   7     -25.444  26.245  -7.415
ATOM   2211  CA  GLU B   7     -25.388  25.893  -8.805
ATOM   2212  C   GLU B   7     -24.320  26.644  -9.551
ATOM   2213  O   GLU B   7     -23.446  27.259 -10.161
ATOM   2214  CB  GLU B   7     -28.199  27.119  -9.869
ATOM   2215  N   LYS B   1     -17.365  -0.814 -19.205
ATOM   2216  CA  LYS B   1     -18.453  -0.109 -18.519
ATOM   2217  C   LYS B   1     -19.466  -1.177 -18.072
ATOM   2218  O   LYS B   1     -20.074  -2.009 -18.745
ATOM   2219  CB  LYS B   1     -19.889   1.313 -21.466
ATOM   2220  N   LEU B   2     -19.690  -1.166 -16.753
ATOM   2221  CA  LEU B   2     -20.162  -2.249 -15.922
ATOM   2222  C   LEU B   2     -21.351  -1.766 -15.099
ATOM   2223  O   LEU B   2     -21.612  -0.611 -14.764
ATOM   2224  CB  LEU B   2     -18.124  -2.960 -14.422
ATOM   2225  N   VAL B   3     -22.211  -2.737 -14.698
ATOM   2226  CA  VAL B   3     -23.124  -2.423 -13.609
ATOM   2227  C   VAL B   3     -23.185  -3.526 -12.566
ATOM   2228  O   VAL B   3     -22.984  -4.728 -12.739
ATOM   2229  CB  VAL B   3     -24.919  -2.228 -14.505
ATOM   2230  N   PHE B   4     -23.487  -3.178 -11.314
ATOM   2231  CA  PHE B   4     -23.617  -4.199 -10.270
ATOM   2232  C   PHE B   4     -24.636  -3.705  -9.246
ATOM   2233  O   PHE B   4     -24.943  -2.554  -8.936
ATOM   2234  CB  PHE B   4     -20.564  -3.041  -9.026
ATOM   2235  N   PHE B   5     -25.260  -4.694  -8.623
ATOM   2236  CA  PHE B   5     -26.160  -4.524  -7.483
ATOM   2237  C   PHE B   5     -25.937  -5.522  -6.374
ATOM   2238  O   PHE B   5     -25.946  -6.750  -6.448
ATOM   2239  CB  PHE B   5     -28.797  -5.542  -9.327
ATOM   2240  N   ALA B   6     -25.703  -5.001  -5.173
ATOM   2241  CA  ALA B   6     -25.609  -5.840  -3.944
ATOM   2242  C   ALA B   6     -26.749  -5.566  -2.998
ATOM   2243  O   ALA B   6     -27.122  -4.464  -2.596
ATOM   2244  CB  ALA B   6     -24.169  -5.665  -3.362
ATOM   2245  N   GLU B   7     -27.455  -6.573  -2.520
ATOM   2246  CA  GLU B   7     -28.314  -6.505  -1.380
ATOM   2247  C   GLU B   7     -28.043  -7.610  -0.394
ATOM   2248  O   GLU B   7     -27.821  -8.514   0.412
ATOM   2249  CB  GLU B   7     -31.185  -6.854  -2.628
ATOM   2250  N   LYS B   1      -8.409 -22.078   1.492
ATOM   2251  CA  LYS B   1      -8.162 -20.725   2.018
ATOM   2252  C   LYS B   1      -7.160 -20.025   1.100
ATOM   2253  O   LYS B   1      -5.930 -20.039   1.135
ATOM   2254  CB  LYS B   1      -6.497 -21.405   5.073
ATOM   2255  N   LEU B   2      -7.722 -19.308   0.138
ATOM   2256  CA  LEU B   2      -7.063 -18.809  -1.087
ATOM   2257  C   LEU B   2      -6.589 -17.385  -0.936
ATOM   2258  O   LEU B   2      -7.238 -16.418  -0.537
ATOM   2259  CB  LEU B   2      -8.816 -19.300  -2.932
ATOM   2260  N   VAL B   3      -5.294 -17.182  -1.287
ATOM   2261  CA  VAL B   3      -4.758 -15.840  -1.662
ATOM   2262  C   VAL B   3      -4.448 -15.849  -3.136
ATOM   2263  O   VAL B   3      -4.177 -16.829  -3.829
ATOM   2264  CB  VAL B   3      -3.250 -15.581  -0.384
ATOM   2265  N   PHE B   4      -4.459 -14.700  -3.791
ATOM   2266  CA  PHE B   4      -3.865 -14.405  -5.064
ATOM   2267  C   PHE B   4      -3.959 -12.968  -5.505
ATOM   2268  O   PHE B   4      -4.713 -12.106  -5.053
ATOM   2269  CB  PHE B   4      -6.440 -15.962  -6.678
ATOM   2270  N   PHE B   5      -3.173 -12.535  -6.472
ATOM   2271  CA  PHE B   5      -3.588 -11.379  -7.315
ATOM   2272  C   PHE B   5      -3.890 -11.883  -8.694
ATOM   2273  O   PHE B   5      -3.436 -12.903  -9.212
ATOM   2274  CB  PHE B   5      -0.374 -10.370  -7.437
ATOM   2275  N   ALA B   6      -4.726 -11.181  -9.462
ATOM   2276  CA  ALA B   6      -4.973 -11.649 -10.860
ATOM   2277  C   ALA B   6      -4.760 -10.537 -11.843
ATOM   2278  O   ALA B   6      -5.604  -9.718 -12.208
ATOM   2279  CB  ALA B   6      -6.480 -12.218 -10.996
ATOM   2280  N   GLU B   7      -3.566 -10.379 -12.401
ATOM   2281  CA  GLU B   7      -2.865  -9.093 -12.566
ATOM   2282  C   GLU B   7      -3.243  -8.552 -13.915
ATOM   2283  O   GLU B   7      -3.553  -8.108 -15.021
ATOM   2284  CB  GLU B   7       0.114 -10.068 -12.474
ATOM   2285  N   LYS B   1       0.368 -27.524   1.166
ATOM   2286  CA  LYS B   1      -0.436 -26.689   0.270
ATOM   2287  C   LYS B   1       0.324 -26.313  -0.984
ATOM   2288  O   LYS B   1       1.539 -26.330  -1.180
ATOM   2289  CB  LYS B   1      -0.433 -23.816   2.347
ATOM   2290  N   LEU B   2      -0.503 -25.913  -1.983
ATOM   2291  CA  LEU B   2       0.099 -25.709  -3.289
ATOM   2292  C   LEU B   2       0.441 -24.281  -3.472
ATOM   2293  O   LEU B   2      -0.225 -23.323  -3.079
ATOM   2294  CB  LEU B   2      -1.761 -26.486  -5.022
ATOM   2295  N   VAL B   3       1.547 -23.950  -4.104
ATOM   2296  CA  VAL B   3       1.769 -22.667  -4.739
ATOM   2297  C   VAL B   3       1.890 -22.703  -6.222
ATOM   2298  O   VAL B   3       2.811 -23.237  -6.840
ATOM   2299  CB  VAL B   3       3.549 -22.103  -3.897
ATOM   2300  N   PHE B   4       0.977 -22.138  -7.009
ATOM   2301  CA  PHE B   4       1.009 -22.219  -8.464
ATOM   2302  C   PHE B   4       0.534 -20.885  -9.076
ATOM   2303  O   PHE B   4      -0.049 -19.947  -8.533
ATOM   2304  CB  PHE B   4      -1.763 -24.114  -8.518
ATOM   2305  N   PHE B   5       0.791 -20.730 -10.371
ATOM   2306  CA  PHE B   5      -0.029 -19.767 -11.153
ATOM   2307  C   PHE B   5      -0.468 -20.515 -12.396
ATOM   2308  O   PHE B   5       0.002 -21.534 -12.902
ATOM   2309  CB  PHE B   5       3.054 -18.566 -12.269
ATOM   2310  N   ALA B   6      -1.539 -19.891 -12.958
ATOM   2311  CA  ALA B   6      -2.025 -20.312 -14.279
ATOM   2312  C   ALA B   6      -2.483 -19.104 -15.124
ATOM   2313  O   ALA B   6      -3.190 -18.143 -14.820
ATOM   2314  CB  ALA B   6      -3.336 -21.242 -14.071
ATOM   2315  N   GLU B   7      -1.991 -19.191 -16.378
ATOM   2316  CA  GLU B   7      -2.589 -18.417 -17.499
ATOM   2317  C   GLU B   7      -3.470 -19.209 -18.384
ATOM   2318  O   GLU B   7      -4.203 -19.869 -19.121
ATOM   2319  CB  GLU B   7      -0.139 -17.159 -19.058
ATOM   2320  N   LYS B   1     -34.433   6.607   0.911
ATOM   2321  CA  LYS B   1     -34.680   5.913  -0.318
ATOM   2322  C   LYS B   1     -34.271   6.843  -1.471
ATOM   2323  O   LYS B   1     -34.995   7.405  -2.292
ATOM   2324  CB  LYS B   1     -38.135   5.589  -0.329
ATOM   2325  N   LEU B   2     -32.941   7.056  -1.577
ATOM   2326  CA  LEU B   2     -32.380   8.066  -2.488
ATOM   2327  C   LEU B   2     -31.912   7.464  -3.821
ATOM   2328  O   LEU B   2     -31.538   6.321  -4.083
ATOM   2329  CB  LEU B   2     -30.314   8.919  -1.067
ATOM   2330  N   VAL B   3     -31.929   8.346  -4.814
ATOM   2331  CA  VAL B   3     -31.239   8.188  -6.059
ATOM   2332  C   VAL B   3     -30.363   9.368  -6.484
ATOM   2333  O   VAL B   3     -30.682  10.556  -6.531
ATOM   2334  CB  VAL B   3     -32.645   7.839  -7.463
ATOM   2335  N   PHE B   4     -29.091   9.070  -6.849
ATOM   2336  CA  PHE B   4     -28.119  10.154  -6.814
ATOM   2337  C   PHE B   4     -27.037  10.027  -7.819
ATOM   2338  O   PHE B   4     -26.121   9.205  -7.780
ATOM   2339  CB  PHE B   4     -26.597   8.643  -4.138
ATOM   2340  N   PHE B   5     -27.042  10.875  -8.872
ATOM   2341  CA  PHE B   5     -26.091  10.678  -9.989
ATOM   2342  C   PHE B   5     -25.042  11.787 -10.026
ATOM   2343  O   PHE B   5     -25.168  12.987 -10.269
ATOM   2344  CB  PHE B   5     -28.578  12.008 -12.020
ATOM   2345  N   ALA B   6     -23.829  11.349  -9.751
ATOM   2346  CA  ALA B   6     -22.600  12.113  -9.884
ATOM   2347  C   ALA B   6     -21.888  11.959 -11.167
ATOM   2348  O   ALA B   6     -21.133  11.046 -11.502
ATOM   2349  CB  ALA B   6     -21.691  11.977  -8.577
ATOM   2350  N   GLU B   7     -22.094  12.914 -12.043
ATOM   2351  CA  GLU B   7     -21.575  12.809 -13.401
ATOM   2352  C   GLU B   7     -21.038  14.192 -13.785
ATOM   2353  O   GLU B   7     -20.606  15.302 -14.094
ATOM   2354  CB  GLU B   7     -24.273  12.260 -15.024
ATOM   2355  N   LYS B   1      -8.380 -25.850 -20.991
ATOM   2356  CA  LYS B   1      -8.637 -27.191 -20.452
ATOM   2357  C   LYS B   1      -8.038 -27.254 -19.033
ATOM   2358  O   LYS B   1      -7.028 -26.719 -18.576
ATOM   2359  CB  LYS B   1      -6.594 -29.070 -22.574
ATOM   2360  N   LEU B   2      -8.705 -27.985 -18.185
ATOM   2361  CA  LEU B   2      -8.889 -27.784 -16.761
ATOM   2362  C   LEU B   2      -7.948 -28.713 -16.023
ATOM   2363  O   LEU B   2      -7.722 -29.907 -16.224
ATOM   2364  CB  LEU B   2     -11.409 -28.405 -16.257
ATOM   2365  N   VAL B   3      -7.286 -28.164 -15.036
ATOM   2366  CA  VAL B   3      -6.566 -29.013 -14.077
ATOM   2367  C   VAL B   3      -7.159 -28.807 -12.681
ATOM   2368  O   VAL B   3      -7.195 -27.795 -11.981
ATOM   2369  CB  VAL B   3      -4.666 -28.545 -14.202
ATOM   2370  N   PHE B   4      -7.704 -29.967 -12.233
ATOM   2371  CA  PHE B   4      -8.354 -29.996 -10.894
ATOM   2372  C   PHE B   4      -7.413 -30.692  -9.894
ATOM   2373  O   PHE B   4      -7.146 -31.891  -9.812
ATOM   2374  CB  PHE B   4      -9.803 -32.880 -12.172
ATOM   2375  N   PHE B   5      -6.814 -29.860  -8.999
ATOM   2376  CA  PHE B   5      -5.820 -30.465  -8.106
ATOM   2377  C   PHE B   5      -6.345 -30.480  -6.671
ATOM   2378  O   PHE B   5      -6.461 -29.545  -5.879
ATOM   2379  CB  PHE B   5      -3.885 -27.740  -8.501
ATOM   2380  N   ALA B   6      -6.719 -31.706  -6.261
ATOM   2381  CA  ALA B   6      -7.223 -32.074  -4.950
ATOM   2382  C   ALA B   6      -6.274 -32.809  -4.084
ATOM   2383  O   ALA B   6      -6.540 -33.222  -2.955
ATOM   2384  CB  ALA B   6      -8.599 -32.821  -5.078
ATOM   2385  N   GLU B   7      -5.018 -33.069  -4.514
ATOM   2386  CA  GLU B   7      -4.128 -33.860  -3.652
ATOM   2387  C   GLU B   7      -3.278 -32.901  -2.841
ATOM   2388  O   GLU B   7      -2.588 -32.123  -2.183
ATOM   2389  CB  GLU B   7      -2.185 -35.488  -5.499
ATOM   2390  N   LYS B   1     -24.263  30.785  -7.859
ATOM   2391  CA  LYS B   1     -25.391  31.506  -7.367
ATOM   2392  C   LYS B   1     -26.214  30.557  -6.488
ATOM   2393  O   LYS B   1     -26.439  29.360  -6.668
ATOM   2394  CB  LYS B   1     -27.393  31.848 -10.322
ATOM   2395  N   LEU B   2     -26.771  31.024  -5.394
ATOM   2396  CA  LEU B   2     -27.074  30.262  -4.192
ATOM   2397  C   LEU B   2     -28.523  30.576  -3.791
ATOM   2398  O   LEU B   2     -29.040  31.658  -3.514
ATOM   2399  CB  LEU B   2     -25.460  31.373  -2.371
ATOM   2400  N   VAL B   3     -29.314  29.511  -3.743
ATOM   2401  CA  VAL B   3     -30.498  29.580  -2.846
ATOM   2402  C   VAL B   3     -30.641  28.292  -2.028
ATOM   2403  O   VAL B   3     -30.654  27.131  -2.438
ATOM   2404  CB  VAL B   3     -31.987  29.697  -4.190
ATOM   2405  N   PHE B   4     -30.768  28.404  -0.715
ATOM   2406  CA  PHE B   4     -30.897  27.273   0.200
ATOM   2407  C   PHE B   4     -32.028  27.635   1.175
ATOM   2408  O   PHE B   4     -32.104  28.533   2.014
ATOM   2409  CB  PHE B   4     -28.050  28.379   1.842
ATOM   2410  N   PHE B   5     -33.057  26.800   1.029
ATOM   2411  CA  PHE B   5     -34.301  27.097   1.695
ATOM   2412  C   PHE B   5     -34.826  25.809   2.369
ATOM   2413  O   PHE B   5     -35.398  24.833   1.883
ATOM   2414  CB  PHE B   5     -35.736  26.867  -1.347
ATOM   2415  N   ALA B   6     -34.609  25.790   3.674
ATOM   2416  CA  ALA B   6     -34.886  24.567   4.442
ATOM   2417  C   ALA B   6     -35.656  24.986   5.686
ATOM   2418  O   ALA B   6     -35.281  25.678   6.632
ATOM   2419  CB  ALA B   6     -33.510  23.881   4.962
ATOM   2420  N   GLU B   7     -36.897  24.536   5.743
ATOM   2421  CA  GLU B   7     -37.559  24.269   7.003
ATOM   2422  C   GLU B   7     -38.383  22.977   7.026
ATOM   2423  O   GLU B   7     -39.045  21.939   7.044
ATOM   2424  CB  GLU B   7     -39.816  26.571   7.164
ATOM   2425  N   LYS B   1      -4.129 -13.696 -16.183
ATOM   2426  CA  LYS B   1      -3.019 -14.520 -15.808
ATOM   2427  C   LYS B   1      -2.603 -14.254 -14.348
ATOM   2428  O   LYS B   1      -2.036 -13.264 -13.886
ATOM   2429  CB  LYS B   1      -0.359 -13.495 -17.862
ATOM   2430  N   LEU B   2      -2.892 -15.222 -13.464
ATOM   2431  CA  LEU B   2      -3.002 -14.970 -12.043
ATOM   2432  C   LEU B   2      -1.967 -15.786 -11.255
ATOM   2433  O   LEU B   2      -1.506 -16.894 -11.530
ATOM   2434  CB  LEU B   2      -5.511 -15.418 -11.574
ATOM   2435  N   VAL B   3      -1.483 -15.281 -10.138
ATOM   2436  CA  VAL B   3      -0.660 -16.075  -9.198
ATOM   2437  C   VAL B   3      -1.358 -16.326  -7.888
ATOM   2438  O   VAL B   3      -1.709 -15.503  -7.043
ATOM   2439  CB  VAL B   3       1.027 -14.948  -8.964
ATOM   2440  N   PHE B   4      -1.634 -17.562  -7.590
ATOM   2441  CA  PHE B   4      -2.266 -17.937  -6.361
ATOM   2442  C   PHE B   4      -1.376 -18.853  -5.569
ATOM   2443  O   PHE B   4      -0.595 -19.692  -6.016
ATOM   2444  CB  PHE B   4      -4.148 -20.201  -8.213
ATOM   2445  N   PHE B   5      -1.398 -18.789  -4.256
ATOM   2446  CA  PHE B   5      -1.099 -19.926  -3.387
ATOM   2447  C   PHE B   5      -2.357 -20.297  -2.639
ATOM   2448  O   PHE B   5      -2.962 -19.631  -1.798
ATOM   2449  CB  PHE B   5       0.882 -18.134  -1.376
ATOM   2450  N   ALA B   6      -2.894 -21.463  -2.894
ATOM   2451  CA  ALA B   6      -4.158 -21.983  -2.398
ATOM   2452  C   ALA B   6      -4.018 -23.285  -1.612
ATOM   2453  O   ALA B   6      -3.090 -24.093  -1.575
ATOM   2454  CB  ALA B   6      -5.221 -22.163  -3.601
ATOM   2455  N   GLU B   7      -5.116 -23.506  -0.877
ATOM   2456  CA  GLU B   7      -5.147 -24.760  -0.084
ATOM   2457  C   GLU B   7      -6.541 -25.196   0.226
ATOM   2458  O   GLU B   7      -7.690 -25.556   0.481
ATOM   2459  CB  GLU B   7      -3.836 -23.618   2.620
ATOM   2460  N   LYS B   1     -17.602 -18.804 -24.129
ATOM   2461  CA  LYS B   1     -18.885 -19.461 -24.162
ATOM   2462  C   LYS B   1     -19.086 -20.457 -23.047
ATOM   2463  O   LYS B   1     -19.746 -21.494 -23.105
ATOM   2464  CB  LYS B   1     -18.651 -21.263 -27.143
ATOM   2465  N   LEU B   2     -18.489 -20.199 -21.864
ATOM   2466  CA  LEU B   2     -18.546 -21.192 -20.776
ATOM   2467  C   LEU B   2     -19.408 -20.720 -19.591
ATOM   2468  O   LEU B   2     -19.413 -19.629 -19.021
ATOM   2469  CB  LEU B   2     -15.939 -21.357 -20.161
ATOM   2470  N   VAL B   3     -20.264 -21.675 -19.152
ATOM   2471  CA  VAL B   3     -21.127 -21.549 -17.989
ATOM   2472  C   VAL B   3     -20.550 -22.422 -16.898
ATOM   2473  O   VAL B   3     -19.998 -23.513 -17.040
ATOM   2474  CB  VAL B   3     -22.987 -21.986 -18.535
ATOM   2475  N   PHE B   4     -20.647 -21.962 -15.632
ATOM   2476  CA  PHE B   4     -20.358 -22.799 -14.494
ATOM   2477  C   PHE B   4     -21.126 -22.448 -13.257
ATOM   2478  O   PHE B   4     -21.836 -21.462 -13.056
ATOM   2479  CB  PHE B   4     -17.481 -21.006 -14.205
ATOM   2480  N   PHE B   5     -21.038 -23.283 -12.263
ATOM   2481  CA  PHE B   5     -21.024 -22.962 -10.846
ATOM   2482  C   PHE B   5     -20.364 -24.000  -9.995
ATOM   2483  O   PHE B   5     -20.032 -25.143 -10.308
ATOM   2484  CB  PHE B   5     -24.362 -23.488 -10.837
ATOM   2485  N   ALA B   6     -20.118 -23.613  -8.754
ATOM   2486  CA  ALA B   6     -19.938 -24.458  -7.579
ATOM   2487  C   ALA B   6     -20.932 -24.251  -6.495
ATOM   2488  O   ALA B   6     -21.122 -23.203  -5.879
ATOM   2489  CB  ALA B   6     -18.465 -24.412  -7.022
ATOM   2490  N   GLU B   7     -21.697 -25.310  -6.156
ATOM   2491  CA  GLU B   7     -23.086 -25.225  -5.737
ATOM   2492  C   GLU B   7     -23.276 -25.386  -4.249
ATOM   2493  O   GLU B   7     -23.430 -25.518  -3.035
ATOM   2494  CB  GLU B   7     -24.638 -27.404  -7.426
ATOM   2495  N   LYS B   1     -14.429  19.118  -0.889
ATOM   2496  CA  LYS B   1     -15.266  18.771  -2.028
ATOM   2497  C   LYS B   1     -15.728  17.319  -1.801
ATOM   2498  O   LYS B   1     -15.188  16.254  -2.100
ATOM   2499  CB  LYS B   1     -12.989  18.988  -4.718
ATOM   2500  N   LEU B   2     -16.918  17.309  -1.171
ATOM   2501  CA  LEU B   2     -17.819  16.159  -1.118
ATOM   2502  C   LEU B   2     -19.251  16.577  -0.904
ATOM   2503  O   LEU B   2     -19.637  17.650  -0.440
ATOM   2504  CB  LEU B   2     -17.001  15.014   1.139
ATOM   2505  N   VAL B   3     -20.246  15.780  -1.214
ATOM   2506  CA  VAL B   3     -21.550  15.885  -0.530
ATOM   2507  C   VAL B   3     -21.918  14.554   0.161
ATOM   2508  O   VAL B   3     -21.673  13.402  -0.196
ATOM   2509  CB  VAL B   3     -22.897  16.596  -1.791
ATOM   2510  N   PHE B   4     -22.593  14.671   1.299
ATOM   2511  CA  PHE B   4     -23.089  13.530   2.012
ATOM   2512  C   PHE B   4     -24.259  13.834   2.887
ATOM   2513  O   PHE B   4     -24.456  14.859   3.540
ATOM   2514  CB  PHE B   4     -20.442  14.138   4.105
ATOM   2515  N   PHE B   5     -25.197  12.941   2.998
ATOM   2516  CA  PHE B   5     -26.326  12.945   3.882
ATOM   2517  C   PHE B   5     -26.380  11.732   4.836
ATOM   2518  O   PHE B   5     -25.999  10.571   4.690
ATOM   2519  CB  PHE B   5     -28.241  11.624   1.326
ATOM   2520  N   ALA B   6     -26.953  12.108   5.991
ATOM   2521  CA  ALA B   6     -27.344  11.193   7.032
ATOM   2522  C   ALA B   6     -28.785  11.335   7.387
ATOM   2523  O   ALA B   6     -29.390  12.384   7.611
ATOM   2524  CB  ALA B   6     -26.437  11.474   8.310
ATOM   2525  N   GLU B   7     -29.485  10.193   7.467
ATOM   2526  CA  GLU B   7     -30.895  10.291   7.866
ATOM   2527  C   GLU B   7     -31.117   9.660   9.186
ATOM   2528  O   GLU B   7     -31.302   9.136  10.285
ATOM   2529  CB  GLU B   7     -32.648   8.817   5.736
ATOM   2530  N   LYS B   1     -27.971   4.214   7.972
ATOM   2531  CA  LYS B   1     -28.684   4.849   6.896
ATOM   2532  C   LYS B   1     -27.972   6.114   6.439
ATOM   2533  O   LYS B   1     -28.493   7.146   6.017
ATOM   2534  CB  LYS B   1     -31.801   5.572   8.335
ATOM   2535  N   LEU B   2     -26.629   6.133   6.491
ATOM   2536  CA  LEU B   2     -25.968   7.324   5.928
ATOM   2537  C   LEU B   2     -25.050   6.935   4.749
ATOM   2538  O   LEU B   2     -24.282   5.984   4.607
ATOM   2539  CB  LEU B   2     -24.614   8.262   8.000
ATOM   2540  N   VAL B   3     -25.191   7.857   3.766
ATOM   2541  CA  VAL B   3     -24.489   7.822   2.473
ATOM   2542  C   VAL B   3     -23.553   9.040   2.364
ATOM   2543  O   VAL B   3     -23.722  10.197   2.747
ATOM   2544  CB  VAL B   3     -25.797   7.546   1.021
ATOM   2545  N   PHE B   4     -22.402   8.786   1.768
ATOM   2546  CA  PHE B   4     -21.482   9.819   1.399
ATOM   2547  C   PHE B   4     -20.982   9.632   0.022
ATOM   2548  O   PHE B   4     -21.115   8.634  -0.686
ATOM   2549  CB  PHE B   4     -19.066   8.363   3.379
ATOM   2550  N   PHE B   5     -20.327  10.610  -0.530
ATOM   2551  CA  PHE B   5     -19.432  10.544  -1.705
ATOM   2552  C   PHE B   5     -18.652  11.797  -1.857
ATOM   2553  O   PHE B   5     -19.069  12.932  -1.627
ATOM   2554  CB  PHE B   5     -22.091  10.902  -3.743
ATOM   2555  N   ALA B   6     -17.391  11.740  -2.276
ATOM   2556  CA  ALA B   6     -16.566  12.930  -2.479
ATOM   2557  C   ALA B   6     -15.661  12.801  -3.650
ATOM   2558  O   ALA B   6     -15.321  11.758  -4.208
ATOM   2559  CB  ALA B   6     -15.858  13.430  -1.137
ATOM   2560  N   GLU B   7     -15.164  13.923  -4.153
ATOM   2561  CA  GLU B   7     -14.755  13.951  -5.586
ATOM   2562  C   GLU B   7     -13.224  13.994  -5.678
ATOM   2563  O   GLU B   7     -11.996  14.030  -5.751
ATOM   2564  CB  GLU B   7     -15.809  16.844  -6.543
ATOM   2565  N   LYS B   1      -8.593   3.525  -6.983
ATOM   2566  CA  LYS B   1      -7.891   2.751  -5.999
ATOM   2567  C   LYS B   1      -8.678   2.775  -4.682
ATOM   2568  O   LYS B   1      -8.944   3.716  -3.934
ATOM   2569  CB  LYS B   1      -4.732   4.209  -5.750
ATOM   2570  N   LEU B   2      -9.117   1.568  -4.341
ATOM   2571  CA  LEU B   2      -9.765   1.400  -3.041
ATOM   2572  C   LEU B   2      -9.276   0.232  -2.227
ATOM   2573  O   LEU B   2      -9.152  -0.928  -2.619
ATOM   2574  CB  LEU B   2     -12.339   1.343  -3.535
ATOM   2575  N   VAL B   3      -8.930   0.392  -0.963
ATOM   2576  CA  VAL B   3      -8.487  -0.683  -0.083
ATOM   2577  C   VAL B   3      -9.465  -0.845   1.101
ATOM   2578  O   VAL B   3     -10.136   0.002   1.690
ATOM   2579  CB  VAL B   3      -6.652  -0.193   0.455
ATOM   2580  N   PHE B   4      -9.615  -2.055   1.556
ATOM   2581  CA  PHE B   4     -10.480  -2.355   2.687
ATOM   2582  C   PHE B   4     -10.249  -3.677   3.301
ATOM   2583  O   PHE B   4      -9.925  -4.700   2.699
ATOM   2584  CB  PHE B   4     -12.852  -3.311   0.322
ATOM   2585  N   PHE B   5     -10.399  -3.796   4.624
ATOM   2586  CA  PHE B   5     -10.370  -5.008   5.419
ATOM   2587  C   PHE B   5     -11.707  -5.384   5.970
ATOM   2588  O   PHE B   5     -12.314  -4.846   6.896
ATOM   2589  CB  PHE B   5      -9.073  -2.954   7.855
ATOM   2590  N   ALA B   6     -12.277  -6.441   5.348
ATOM   2591  CA  ALA B   6     -13.503  -7.017   5.947
ATOM   2592  C   ALA B   6     -13.311  -8.216   6.785
ATOM   2593  O   ALA B   6     -12.717  -9.247   6.467
ATOM   2594  CB  ALA B   6     -14.515  -7.353   4.706
ATOM   2595  N   GLU B   7     -13.838  -8.163   8.007
ATOM   2596  CA  GLU B   7     -13.837  -9.224   8.970
ATOM   2597  C   GLU B   7     -15.014  -9.193   9.950
ATOM   2598  O   GLU B   7     -15.960  -9.169  10.737
ATOM   2599  CB  GLU B   7     -11.134  -8.628  10.535
ATOM   2600  N   LYS B   1     -18.141 -30.478  -4.968
ATOM   2601  CA  LYS B   1     -19.217 -29.516  -4.917
ATOM   2602  C   LYS B   1     -19.540 -28.887  -6.213
ATOM   2603  O   LYS B   1     -20.608 -28.360  -6.526
ATOM   2604  CB  LYS B   1     -17.778 -27.304  -2.613
ATOM   2605  N   LEU B   2     -18.559 -28.902  -7.127
ATOM   2606  CA  LEU B   2     -18.678 -28.136  -8.351
ATOM   2607  C   LEU B   2     -19.073 -28.969  -9.550
ATOM   2608  O   LEU B   2     -18.874 -30.164  -9.771
ATOM   2609  CB  LEU B   2     -16.372 -26.927  -8.514
ATOM   2610  N   VAL B   3     -19.721 -28.279 -10.467
ATOM   2611  CA  VAL B   3     -19.941 -28.731 -11.801
ATOM   2612  C   VAL B   3     -19.920 -27.580 -12.781
ATOM   2613  O   VAL B   3     -20.440 -26.472 -12.649
ATOM   2614  CB  VAL B   3     -21.718 -29.686 -11.891
ATOM   2615  N   PHE B   4     -19.294 -27.718 -13.916
ATOM   2616  CA  PHE B   4     -18.978 -26.765 -14.940
ATOM   2617  C   PHE B   4     -19.269 -27.355 -16.306
ATOM   2618  O   PHE B   4     -18.994 -28.479 -16.725
ATOM   2619  CB  PHE B   4     -15.669 -27.864 -14.581
ATOM   2620  N   PHE B   5     -19.901 -26.545 -17.149
ATOM   2621  CA  PHE B   5     -20.761 -27.201 -18.179
ATOM   2622  C   PHE B   5     -20.496 -26.556 -19.489
ATOM   2623  O   PHE B   5     -21.339 -26.275 -20.342
ATOM   2624  CB  PHE B   5     -23.395 -25.542 -16.945
ATOM   2625  N   ALA B   6     -19.267 -26.233 -19.823
ATOM   2626  CA  ALA B   6     -18.980 -25.168 -20.750
ATOM   2627  C   ALA B   6     -18.879 -25.682 -22.189
ATOM   2628  O   ALA B   6     -18.545 -26.794 -22.599
ATOM   2629  CB  ALA B   6     -17.534 -24.576 -20.365
ATOM   2630  N   GLU B   7     -19.219 -24.730 -23.089
ATOM   2631  CA  GLU B   7     -19.795 -25.108 -24.390
ATOM   2632  C   GLU B   7     -18.775 -25.204 -25.504
ATOM   2633  O   GLU B   7     -17.946 -25.283 -26.411
ATOM   2634  CB  GLU B   7     -21.718 -22.569 -24.767
