# Supplementary material for: Molecular insights into the surface-catalyzed secondary nucleation of amyloid-β40 (Aβ40) by the peptide fragment Aβ16–22
Source: Sci Adv. 2019 Jun 21;5(6):eaav8216. doi: 10.1126/sciadv.aav8216 (PMC6588359; doi:10.1126/sciadv.aav8216)
Supplement: Data file S6 [file aav8216_Data_file_S6.pdb]

ATOM      1  N   ASP A   1     -25.180 -30.673 -22.944
ATOM      2  CA  ASP A   1     -25.725 -29.905 -21.864
ATOM      3  C   ASP A   1     -26.683 -28.834 -22.239
ATOM      4  O   ASP A   1     -26.473 -27.623 -22.171
ATOM      5  CB  ASP A   1     -23.941 -30.026 -20.068
ATOM      6  N   ALA A   2     -27.877 -29.119 -22.689
ATOM      7  CA  ALA A   2     -28.978 -28.216 -22.533
ATOM      8  C   ALA A   2     -30.197 -28.877 -22.007
ATOM      9  O   ALA A   2     -30.871 -29.733 -22.580
ATOM     10  CB  ALA A   2     -29.308 -27.499 -23.963
ATOM     11  N   GLU A   3     -30.621 -28.529 -20.806
ATOM     12  CA  GLU A   3     -31.855 -29.105 -20.211
ATOM     13  C   GLU A   3     -32.822 -28.053 -19.817
ATOM     14  O   GLU A   3     -34.012 -28.027 -20.128
ATOM     15  CB  GLU A   3     -30.734 -30.763 -17.708
ATOM     16  N   PHE A   4     -32.454 -27.032 -19.073
ATOM     17  CA  PHE A   4     -33.258 -25.818 -18.791
ATOM     18  C   PHE A   4     -32.347 -24.576 -18.752
ATOM     19  O   PHE A   4     -31.120 -24.511 -18.836
ATOM     20  CB  PHE A   4     -33.098 -27.046 -15.552
ATOM     21  N   ARG A   5     -32.925 -23.413 -18.612
ATOM     22  CA  ARG A   5     -32.137 -22.155 -18.625
ATOM     23  C   ARG A   5     -31.604 -21.797 -17.264
ATOM     24  O   ARG A   5     -31.677 -22.429 -16.210
ATOM     25  CB  ARG A   5     -34.097 -20.635 -22.617
ATOM     26  N   HIS A   6     -30.979 -20.642 -17.232
ATOM     27  CA  HIS A   6     -30.746 -19.948 -15.958
ATOM     28  C   HIS A   6     -31.457 -18.597 -16.074
ATOM     29  O   HIS A   6     -31.003 -17.495 -16.381
ATOM     30  CB  HIS A   6     -28.301 -21.647 -15.124
ATOM     31  N   ASP A   7     -32.732 -18.619 -15.808
ATOM     32  CA  ASP A   7     -33.544 -17.417 -15.721
ATOM     33  C   ASP A   7     -34.004 -17.254 -14.303
ATOM     34  O   ASP A   7     -34.411 -16.218 -13.776
ATOM     35  CB  ASP A   7     -34.812 -17.452 -17.933
ATOM     36  N   SER A   8     -33.998 -18.282 -13.490
ATOM     37  CA  SER A   8     -34.178 -18.136 -12.072
ATOM     38  C   SER A   8     -33.064 -18.846 -11.295
ATOM     39  O   SER A   8     -32.994 -20.012 -10.905
ATOM     40  CB  SER A   8     -35.817 -19.185 -11.877
ATOM     41  N   GLY A   9     -32.039 -18.052 -11.020
ATOM     42  CA  GLY A   9     -30.689 -18.476 -10.687
ATOM     43  C   GLY A   9     -30.556 -18.879  -9.215
ATOM     44  O   GLY A   9     -31.301 -19.593  -8.544
ATOM     45  N   TYR A  10     -29.517 -18.412  -8.563
ATOM     46  CA  TYR A  10     -28.994 -18.887  -7.266
ATOM     47  C   TYR A  10     -29.885 -18.208  -6.205
ATOM     48  O   TYR A  10     -30.487 -18.681  -5.241
ATOM     49  CB  TYR A  10     -27.835 -22.155  -8.853
ATOM     50  N   GLU A  11     -30.005 -16.923  -6.379
ATOM     51  CA  GLU A  11     -30.348 -15.973  -5.359
ATOM     52  C   GLU A  11     -31.165 -14.869  -5.909
ATOM     53  O   GLU A  11     -31.360 -14.599  -7.094
ATOM     54  CB  GLU A  11     -27.563 -14.919  -4.244
ATOM     55  N   VAL A  12     -31.741 -14.100  -4.986
ATOM     56  CA  VAL A  12     -32.224 -12.748  -5.203
ATOM     57  C   VAL A  12     -31.288 -11.680  -4.756
ATOM     58  O   VAL A  12     -30.761 -11.571  -3.649
ATOM     59  CB  VAL A  12     -34.056 -12.753  -4.513
ATOM     60  N   HIS A  13     -30.967 -10.739  -5.598
ATOM     61  CA  HIS A  13     -30.044  -9.661  -5.359
ATOM     62  C   HIS A  13     -30.522  -8.658  -4.331
ATOM     63  O   HIS A  13     -30.847  -8.846  -3.159
ATOM     64  CB  HIS A  13     -27.720 -11.021  -7.113
ATOM     65  N   HIS A  14     -30.586  -7.416  -4.796
ATOM     66  CA  HIS A  14     -30.901  -6.331  -3.926
ATOM     67  C   HIS A  14     -32.432  -6.171  -3.806
ATOM     68  O   HIS A  14     -33.311  -6.328  -4.653
ATOM     69  CB  HIS A  14     -27.964  -5.197  -3.938
ATOM     70  N   GLN A  15     -32.871  -5.816  -2.632
ATOM     71  CA  GLN A  15     -34.173  -6.046  -2.028
ATOM     72  C   GLN A  15     -35.328  -5.516  -2.785
ATOM     73  O   GLN A  15     -35.921  -6.125  -3.675
ATOM     74  CB  GLN A  15     -33.138  -5.949   1.232
ATOM     75  N   LYS A  16     -35.811  -4.296  -2.535
ATOM     76  CA  LYS A  16     -36.830  -3.607  -3.358
ATOM     77  C   LYS A  16     -36.618  -2.105  -3.262
ATOM     78  O   LYS A  16     -37.459  -1.221  -3.423
ATOM     79  CB  LYS A  16     -39.699  -4.230  -1.368
ATOM     80  N   LEU A  17     -35.437  -1.622  -2.980
ATOM     81  CA  LEU A  17     -35.090  -0.306  -2.515
ATOM     82  C   LEU A  17     -33.871   0.222  -3.199
ATOM     83  O   LEU A  17     -32.777  -0.340  -3.256
ATOM     84  CB  LEU A  17     -34.512  -0.736   0.069
ATOM     85  N   VAL A  18     -33.877   1.380  -3.819
ATOM     86  CA  VAL A  18     -33.178   1.588  -5.073
ATOM     87  C   VAL A  18     -31.685   1.799  -4.913
ATOM     88  O   VAL A  18     -30.768   1.375  -5.616
ATOM     89  CB  VAL A  18     -34.152   3.222  -5.792
ATOM     90  N   PHE A  19     -31.303   2.525  -3.902
ATOM     91  CA  PHE A  19     -29.891   2.943  -3.797
ATOM     92  C   PHE A  19     -29.457   3.074  -2.367
ATOM     93  O   PHE A  19     -29.976   3.770  -1.495
ATOM     94  CB  PHE A  19     -30.668   6.035  -4.835
ATOM     95  N   PHE A  20     -28.429   2.406  -1.936
ATOM     96  CA  PHE A  20     -28.200   2.155  -0.486
ATOM     97  C   PHE A  20     -27.756   3.368   0.253
ATOM     98  O   PHE A  20     -26.753   4.041   0.014
ATOM     99  CB  PHE A  20     -25.302   0.554  -1.533
ATOM    100  N   ALA A  21     -28.516   3.774   1.281
ATOM    101  CA  ALA A  21     -28.317   5.094   1.885
ATOM    102  C   ALA A  21     -27.503   5.046   3.169
ATOM    103  O   ALA A  21     -27.505   5.038   1.938
ATOM    104  CB  ALA A  21     -29.696   5.829   2.182
ATOM    105  N   GLU A  22     -26.466   5.842   3.187
ATOM    106  CA  GLU A  22     -25.562   5.947   4.365
ATOM    107  C   GLU A  22     -26.109   6.952   5.298
ATOM    108  O   GLU A  22     -26.334   8.140   5.066
ATOM    109  CB  GLU A  22     -22.848   6.724   2.960
ATOM    110  N   ASP A  23     -26.367   6.434   6.530
ATOM    111  CA  ASP A  23     -26.786   7.233   7.689
ATOM    112  C   ASP A  23     -25.668   7.990   8.348
ATOM    113  O   ASP A  23     -25.046   8.963   7.920
ATOM    114  CB  ASP A  23     -29.171   6.755   8.040
ATOM    115  N   VAL A  24     -25.341   7.509   9.551
ATOM    116  CA  VAL A  24     -24.629   8.130  10.621
ATOM    117  C   VAL A  24     -23.179   8.471  10.359
ATOM    118  O   VAL A  24     -22.376   7.869   9.646
ATOM    119  CB  VAL A  24     -24.890   6.979  12.269
ATOM    120  N   GLY A  25     -22.755   9.582  11.007
ATOM    121  CA  GLY A  25     -21.486  10.222  10.626
ATOM    122  C   GLY A  25     -21.615  11.353   9.683
ATOM    123  O   GLY A  25     -20.716  12.142   9.394
ATOM    124  N   SER A  26     -22.769  11.585   9.069
ATOM    125  CA  SER A  26     -23.006  12.534   8.029
ATOM    126  C   SER A  26     -24.448  12.857   7.787
ATOM    127  O   SER A  26     -25.414  12.097   7.862
ATOM    128  CB  SER A  26     -22.529  11.444   6.408
ATOM    129  N   ASN A  27     -24.742  14.084   7.457
ATOM    130  CA  ASN A  27     -25.971  14.782   7.849
ATOM    131  C   ASN A  27     -27.104  14.652   6.895
ATOM    132  O   ASN A  27     -26.996  14.407   5.694
ATOM    133  CB  ASN A  27     -25.044  17.145   7.646
ATOM    134  N   LYS A  28     -28.355  14.791   7.268
ATOM    135  CA  LYS A  28     -29.434  14.089   6.575
ATOM    136  C   LYS A  28     -30.103  15.015   5.576
ATOM    137  O   LYS A  28     -29.757  16.134   5.200
ATOM    138  CB  LYS A  28     -31.645  14.188   9.394
ATOM    139  N   GLY A  29     -31.214  14.515   5.057
ATOM    140  CA  GLY A  29     -32.214  15.337   4.332
ATOM    141  C   GLY A  29     -32.629  14.710   3.008
ATOM    142  O   GLY A  29     -32.625  14.696   1.777
ATOM    143  N   ALA A  30     -33.406  15.494   2.265
ATOM    144  CA  ALA A  30     -34.157  15.206   1.082
ATOM    145  C   ALA A  30     -33.412  15.714  -0.124
ATOM    146  O   ALA A  30     -33.520  16.829  -0.634
ATOM    147  CB  ALA A  30     -35.666  15.590   1.204
ATOM    148  N   ILE A  31     -32.537  14.888  -0.719
ATOM    149  CA  ILE A  31     -31.662  15.195  -1.821
ATOM    150  C   ILE A  31     -32.217  14.501  -3.063
ATOM    151  O   ILE A  31     -32.333  13.296  -3.287
ATOM    152  CB  ILE A  31     -29.567  14.176  -1.103
ATOM    153  N   ILE A  32     -32.622  15.355  -4.018
ATOM    154  CA  ILE A  32     -33.484  14.915  -5.136
ATOM    155  C   ILE A  32     -32.923  15.263  -6.473
ATOM    156  O   ILE A  32     -32.578  16.369  -6.889
ATOM    157  CB  ILE A  32     -35.612  15.829  -4.618
ATOM    158  N   GLY A  33     -32.784  14.260  -7.303
ATOM    159  CA  GLY A  33     -32.042  14.288  -8.530
ATOM    160  C   GLY A  33     -30.702  13.594  -8.492
ATOM    161  O   GLY A  33     -29.599  14.111  -8.314
ATOM    162  N   LEU A  34     -30.675  12.284  -8.667
ATOM    163  CA  LEU A  34     -29.634  11.444  -9.200
ATOM    164  C   LEU A  34     -30.156  10.399 -10.188
ATOM    165  O   LEU A  34     -31.319  10.112 -10.470
ATOM    166  CB  LEU A  34     -28.574  10.185  -7.111
ATOM    167  N   MET A  35     -29.258   9.705 -10.831
ATOM    168  CA  MET A  35     -29.416   8.612 -11.777
ATOM    169  C   MET A  35     -28.876   7.319 -11.248
ATOM    170  O   MET A  35     -27.696   6.968 -11.258
ATOM    171  CB  MET A  35     -27.255   9.825 -13.995
ATOM    172  N   VAL A  36     -29.779   6.456 -10.708
ATOM    173  CA  VAL A  36     -29.422   5.355  -9.842
ATOM    174  C   VAL A  36     -29.821   4.012 -10.479
ATOM    175  O   VAL A  36     -30.619   3.153 -10.104
ATOM    176  CB  VAL A  36     -30.383   5.613  -8.079
ATOM    177  N   GLY A  37     -29.141   3.827 -11.622
ATOM    178  CA  GLY A  37     -28.876   2.591 -12.285
ATOM    179  C   GLY A  37     -27.516   2.691 -13.011
ATOM    180  O   GLY A  37     -26.610   1.860 -13.065
ATOM    181  N   GLY A  38     -27.254   3.795 -13.672
ATOM    182  CA  GLY A  38     -25.972   4.031 -14.295
ATOM    183  C   GLY A  38     -26.023   5.017 -15.455
ATOM    184  O   GLY A  38     -26.729   4.965 -16.462
ATOM    185  N   VAL A  39     -25.246   6.063 -15.435
ATOM    186  CA  VAL A  39     -25.210   7.117 -16.458
ATOM    187  C   VAL A  39     -24.494   6.759 -17.698
ATOM    188  O   VAL A  39     -24.873   6.992 -18.846
ATOM    189  CB  VAL A  39     -24.514   8.772 -15.625
ATOM    190  N   VAL A  40     -23.351   6.138 -17.645
ATOM    191  CA  VAL A  40     -22.728   5.585 -18.848
ATOM    192  C   VAL A  40     -23.252   4.279 -19.315
ATOM    193  O   VAL A  40     -23.688   3.194 -19.702
ATOM    194  CB  VAL A  40     -20.711   5.653 -18.565
ATOM    195  N   ASP A   1     -40.964  18.019 -22.847
ATOM    196  CA  ASP A   1     -40.507  16.960 -23.716
ATOM    197  C   ASP A   1     -39.135  16.534 -23.273
ATOM    198  O   ASP A   1     -38.641  15.416 -23.417
ATOM    199  CB  ASP A   1     -42.450  16.351 -25.102
ATOM    200  N   ALA A   2     -38.329  17.386 -22.666
ATOM    201  CA  ALA A   2     -37.107  16.902 -22.017
ATOM    202  C   ALA A   2     -37.202  16.896 -20.494
ATOM    203  O   ALA A   2     -37.844  17.661 -19.774
ATOM    204  CB  ALA A   2     -35.879  17.699 -22.592
ATOM    205  N   GLU A   3     -36.479  15.913 -19.890
ATOM    206  CA  GLU A   3     -36.700  15.748 -18.436
ATOM    207  C   GLU A   3     -35.906  16.800 -17.640
ATOM    208  O   GLU A   3     -35.296  17.790 -18.043
ATOM    209  CB  GLU A   3     -35.101  12.964 -18.100
ATOM    210  N   PHE A   4     -35.864  16.629 -16.345
ATOM    211  CA  PHE A   4     -35.369  17.641 -15.378
ATOM    212  C   PHE A   4     -33.889  17.440 -15.113
ATOM    213  O   PHE A   4     -33.339  16.427 -14.683
ATOM    214  CB  PHE A   4     -36.810  15.457 -13.074
ATOM    215  N   ARG A   5     -33.038  18.399 -15.341
ATOM    216  CA  ARG A   5     -31.583  18.235 -15.444
ATOM    217  C   ARG A   5     -31.206  18.626 -16.878
ATOM    218  O   ARG A   5     -31.564  18.131 -17.947
ATOM    219  CB  ARG A   5     -31.032  14.723 -12.299
ATOM    220  N   HIS A   6     -30.368  19.654 -16.940
ATOM    221  CA  HIS A   6     -30.200  20.430 -18.139
ATOM    222  C   HIS A   6     -29.420  19.695 -19.200
ATOM    223  O   HIS A   6     -29.714  19.574 -20.389
ATOM    224  CB  HIS A   6     -31.509  23.053 -16.997
ATOM    225  N   ASP A   7     -28.274  19.109 -18.786
ATOM    226  CA  ASP A   7     -27.074  18.892 -19.527
ATOM    227  C   ASP A   7     -27.285  18.032 -20.754
ATOM    228  O   ASP A   7     -28.274  17.357 -21.038
ATOM    229  CB  ASP A   7     -25.144  19.338 -17.957
ATOM    230  N   SER A   8     -26.258  18.017 -21.623
ATOM    231  CA  SER A   8     -26.116  16.967 -22.583
ATOM    232  C   SER A   8     -24.749  16.520 -22.939
ATOM    233  O   SER A   8     -23.990  17.024 -23.766
ATOM    234  CB  SER A   8     -26.993  17.638 -24.195
ATOM    235  N   GLY A   9     -24.293  15.468 -22.302
ATOM    236  CA  GLY A   9     -23.051  14.740 -22.616
ATOM    237  C   GLY A   9     -22.845  13.526 -21.795
ATOM    238  O   GLY A   9     -21.787  13.182 -21.269
ATOM    239  N   TYR A  10     -23.872  12.713 -21.586
ATOM    240  CA  TYR A  10     -23.659  11.371 -21.016
ATOM    241  C   TYR A  10     -23.725  10.256 -22.007
ATOM    242  O   TYR A  10     -23.187  10.263 -23.114
ATOM    243  CB  TYR A  10     -24.849  12.808 -17.551
ATOM    244  N   GLU A  11     -24.420   9.131 -21.708
ATOM    245  CA  GLU A  11     -25.139   8.423 -22.778
ATOM    246  C   GLU A  11     -26.497   7.941 -22.369
ATOM    247  O   GLU A  11     -27.309   7.387 -23.110
ATOM    248  CB  GLU A  11     -23.253   5.833 -22.885
ATOM    249  N   VAL A  12     -26.928   8.091 -21.113
ATOM    250  CA  VAL A  12     -28.320   7.760 -20.689
ATOM    251  C   VAL A  12     -29.239   8.954 -20.691
ATOM    252  O   VAL A  12     -29.355   9.793 -19.798
ATOM    253  CB  VAL A  12     -27.980   7.146 -18.786
ATOM    254  N   HIS A  13     -30.026   9.187 -21.718
ATOM    255  CA  HIS A  13     -30.989  10.233 -21.923
ATOM    256  C   HIS A  13     -32.290  10.063 -21.229
ATOM    257  O   HIS A  13     -32.847  10.932 -20.559
ATOM    258  CB  HIS A  13     -28.953  12.363 -23.069
ATOM    259  N   HIS A  14     -32.962   8.915 -21.290
ATOM    260  CA  HIS A  14     -34.266   8.668 -20.748
ATOM    261  C   HIS A  14     -34.155   7.767 -19.513
ATOM    262  O   HIS A  14     -33.941   6.556 -19.471
ATOM    263  CB  HIS A  14     -35.642   8.599 -23.619
ATOM    264  N   GLN A  15     -34.309   8.368 -18.330
ATOM    265  CA  GLN A  15     -33.608   8.161 -17.097
ATOM    266  C   GLN A  15     -34.015   6.887 -16.341
ATOM    267  O   GLN A  15     -34.793   6.002 -16.698
ATOM    268  CB  GLN A  15     -32.985  11.310 -16.138
ATOM    269  N   LYS A  16     -33.429   6.740 -15.128
ATOM    270  CA  LYS A  16     -33.988   6.160 -13.940
ATOM    271  C   LYS A  16     -33.528   6.985 -12.730
ATOM    272  O   LYS A  16     -32.407   7.089 -12.231
ATOM    273  CB  LYS A  16     -32.151   3.086 -13.991
ATOM    274  N   LEU A  17     -34.539   7.673 -12.174
ATOM    275  CA  LEU A  17     -34.290   8.674 -11.169
ATOM    276  C   LEU A  17     -34.750   8.356  -9.796
ATOM    277  O   LEU A  17     -35.725   7.675  -9.478
ATOM    278  CB  LEU A  17     -35.077  10.969 -12.078
ATOM    279  N   VAL A  18     -34.033   8.859  -8.805
ATOM    280  CA  VAL A  18     -34.430   8.838  -7.407
ATOM    281  C   VAL A  18     -34.502  10.234  -6.795
ATOM    282  O   VAL A  18     -33.789  11.200  -7.069
ATOM    283  CB  VAL A  18     -33.047   7.697  -6.479
ATOM    284  N   PHE A  19     -35.446  10.447  -5.847
ATOM    285  CA  PHE A  19     -35.323  11.586  -4.895
ATOM    286  C   PHE A  19     -35.865  11.130  -3.563
ATOM    287  O   PHE A  19     -36.900  10.499  -3.350
ATOM    288  CB  PHE A  19     -38.170  12.735  -6.551
ATOM    289  N   PHE A  20     -35.102  11.468  -2.501
ATOM    290  CA  PHE A  20     -35.002  10.563  -1.327
ATOM    291  C   PHE A  20     -35.149  11.379  -0.084
ATOM    292  O   PHE A  20     -34.493  12.365   0.252
ATOM    293  CB  PHE A  20     -31.634  10.396  -1.759
ATOM    294  N   ALA A  21     -36.117  10.960   0.737
ATOM    295  CA  ALA A  21     -36.306  11.600   1.998
ATOM    296  C   ALA A  21     -35.916  10.738   3.207
ATOM    297  O   ALA A  21     -35.925  10.727   1.976
ATOM    298  CB  ALA A  21     -37.797  12.161   2.074
ATOM    299  N   GLU A  22     -34.692  10.955   3.657
ATOM    300  CA  GLU A  22     -34.062  10.168   4.752
ATOM    301  C   GLU A  22     -33.926  11.078   5.950
ATOM    302  O   GLU A  22     -33.014  11.872   6.179
ATOM    303  CB  GLU A  22     -31.156   9.665   3.646
ATOM    304  N   ASP A  23     -34.916  11.008   6.867
ATOM    305  CA  ASP A  23     -34.954  11.605   8.165
ATOM    306  C   ASP A  23     -34.251  10.823   9.269
ATOM    307  O   ASP A  23     -33.083  10.440   9.331
ATOM    308  CB  ASP A  23     -35.522  14.049   7.775
ATOM    309  N   VAL A  24     -35.034  10.528  10.295
ATOM    310  CA  VAL A  24     -34.647   9.866  11.505
ATOM    311  C   VAL A  24     -35.170   8.434  11.519
ATOM    312  O   VAL A  24     -36.166   7.964  10.970
ATOM    313  CB  VAL A  24     -35.016  11.017  13.068
ATOM    314  N   GLY A  25     -34.433   7.596  12.229
ATOM    315  CA  GLY A  25     -34.273   6.190  11.983
ATOM    316  C   GLY A  25     -35.238   5.321  12.773
ATOM    317  O   GLY A  25     -35.268   4.091  12.810
ATOM    318  N   SER A  26     -36.166   5.925  13.520
ATOM    319  CA  SER A  26     -37.167   5.193  14.301
ATOM    320  C   SER A  26     -38.579   5.538  13.870
ATOM    321  O   SER A  26     -39.556   4.789  13.835
ATOM    322  CB  SER A  26     -36.822   6.073  16.057
ATOM    323  N   ASN A  27     -38.832   6.770  13.481
ATOM    324  CA  ASN A  27     -40.193   7.270  13.461
ATOM    325  C   ASN A  27     -40.545   7.712  12.083
ATOM    326  O   ASN A  27     -41.660   7.593  11.574
ATOM    327  CB  ASN A  27     -39.931   9.085  15.099
ATOM    328  N   LYS A  28     -39.601   8.293  11.297
ATOM    329  CA  LYS A  28     -39.789   8.278   9.861
ATOM    330  C   LYS A  28     -38.491   7.965   9.083
ATOM    331  O   LYS A  28     -37.487   8.661   8.932
ATOM    332  CB  LYS A  28     -40.188  11.747   9.356
ATOM    333  N   GLY A  29     -38.404   6.813   8.486
ATOM    334  CA  GLY A  29     -37.092   6.142   8.318
ATOM    335  C   GLY A  29     -36.214   6.882   7.287
ATOM    336  O   GLY A  29     -35.703   8.001   7.339
ATOM    337  N   ALA A  30     -35.990   6.191   6.190
ATOM    338  CA  ALA A  30     -35.422   6.601   4.941
ATOM    339  C   ALA A  30     -35.885   5.792   3.733
ATOM    340  O   ALA A  30     -35.884   5.778   2.502
ATOM    341  CB  ALA A  30     -33.820   6.609   4.899
ATOM    342  N   ILE A  31     -36.457   6.486   2.752
ATOM    343  CA  ILE A  31     -37.043   5.977   1.518
ATOM    344  C   ILE A  31     -36.574   6.669   0.279
ATOM    345  O   ILE A  31     -36.527   7.890   0.128
ATOM    346  CB  ILE A  31     -39.377   6.166   1.864
ATOM    347  N   ILE A  32     -36.161   5.944  -0.785
ATOM    348  CA  ILE A  32     -35.865   6.706  -2.023
ATOM    349  C   ILE A  32     -36.944   6.290  -3.029
ATOM    350  O   ILE A  32     -37.242   5.170  -3.444
ATOM    351  CB  ILE A  32     -33.631   5.871  -2.588
ATOM    352  N   GLY A  33     -37.640   7.312  -3.500
ATOM    353  CA  GLY A  33     -38.937   7.222  -4.152
ATOM    354  C   GLY A  33     -39.363   8.567  -4.773
ATOM    355  O   GLY A  33     -38.859   9.226  -5.683
ATOM    356  N   LEU A  34     -40.474   9.018  -4.156
ATOM    357  CA  LEU A  34     -40.921  10.431  -4.309
ATOM    358  C   LEU A  34     -40.999  11.064  -2.976
ATOM    359  O   LEU A  34     -41.761  10.715  -2.074
ATOM    360  CB  LEU A  34     -43.365  10.066  -5.363
ATOM    361  N   MET A  35     -40.249  12.077  -2.625
ATOM    362  CA  MET A  35     -40.193  12.534  -1.254
ATOM    363  C   MET A  35     -41.430  13.204  -0.773
ATOM    364  O   MET A  35     -42.510  13.311  -1.354
ATOM    365  CB  MET A  35     -38.021  15.176  -1.885
ATOM    366  N   VAL A  36     -41.279  13.738   0.455
ATOM    367  CA  VAL A  36     -42.153  14.732   1.021
ATOM    368  C   VAL A  36     -41.297  15.810   1.672
ATOM    369  O   VAL A  36     -40.190  15.701   2.199
ATOM    370  CB  VAL A  36     -43.465  13.903   2.240
ATOM    371  N   GLY A  37     -41.836  17.023   1.660
ATOM    372  CA  GLY A  37     -41.081  18.237   1.994
ATOM    373  C   GLY A  37     -41.710  18.899   3.163
ATOM    374  O   GLY A  37     -41.712  18.913   1.932
ATOM    375  N   GLY A  38     -42.161  18.133   4.176
ATOM    376  CA  GLY A  38     -42.490  18.691   5.502
ATOM    377  C   GLY A  38     -41.470  18.149   6.472
ATOM    378  O   GLY A  38     -41.709  17.537   7.512
ATOM    379  N   VAL A  39     -40.185  18.289   6.283
ATOM    380  CA  VAL A  39     -39.162  17.639   7.128
ATOM    381  C   VAL A  39     -38.695  18.549   8.258
ATOM    382  O   VAL A  39     -38.435  19.751   8.203
ATOM    383  CB  VAL A  39     -37.649  17.076   5.956
ATOM    384  N   VAL A  40     -38.539  18.025   9.455
ATOM    385  CA  VAL A  40     -38.788  18.686  10.712
ATOM    386  C   VAL A  40     -37.663  19.568  11.203
ATOM    387  O   VAL A  40     -36.747  20.286  11.603
ATOM    388  CB  VAL A  40     -39.460  17.272  11.918
ATOM    389  N   ASP A   1       0.822  22.381  32.841
ATOM    390  CA  ASP A   1       2.166  22.043  33.302
ATOM    391  C   ASP A   1       2.651  20.794  32.596
ATOM    392  O   ASP A   1       2.265  19.632  32.727
ATOM    393  CB  ASP A   1       2.632  23.365  35.414
ATOM    394  N   ALA A   2       3.618  20.998  31.725
ATOM    395  CA  ALA A   2       4.051  20.020  30.743
ATOM    396  C   ALA A   2       5.382  19.417  31.013
ATOM    397  O   ALA A   2       6.386  19.529  30.310
ATOM    398  CB  ALA A   2       4.026  20.699  29.264
ATOM    399  N   GLU A   3       5.538  18.681  32.104
ATOM    400  CA  GLU A   3       6.570  17.650  32.219
ATOM    401  C   GLU A   3       5.975  16.254  32.153
ATOM    402  O   GLU A   3       4.847  15.868  32.462
ATOM    403  CB  GLU A   3       7.589  18.154  35.236
ATOM    404  N   PHE A   4       6.808  15.347  31.696
ATOM    405  CA  PHE A   4       6.903  13.946  32.122
ATOM    406  C   PHE A   4       8.298  13.456  31.726
ATOM    407  O   PHE A   4       8.792  13.439  30.599
ATOM    408  CB  PHE A   4       4.860  12.954  29.667
ATOM    409  N   ARG A   5       9.077  12.987  32.734
ATOM    410  CA  ARG A   5      10.223  12.172  32.374
ATOM    411  C   ARG A   5       9.861  10.680  32.232
ATOM    412  O   ARG A   5       9.190   9.947  32.959
ATOM    413  CB  ARG A   5      13.354  15.453  31.516
ATOM    414  N   HIS A   6      10.360  10.130  31.156
ATOM    415  CA  HIS A   6      10.073   8.791  30.650
ATOM    416  C   HIS A   6      11.186   7.849  31.137
ATOM    417  O   HIS A   6      12.372   7.857  30.807
ATOM    418  CB  HIS A   6       7.981   9.538  28.522
ATOM    419  N   ASP A   7      10.858   6.898  32.023
ATOM    420  CA  ASP A   7      11.686   5.726  32.267
ATOM    421  C   ASP A   7      10.878   4.502  31.822
ATOM    422  O   ASP A   7      11.009   3.837  30.795
ATOM    423  CB  ASP A   7      13.653   6.401  33.638
ATOM    424  N   SER A   8       9.909   4.090  32.632
ATOM    425  CA  SER A   8       9.097   2.894  32.503
ATOM    426  C   SER A   8       8.210   2.924  31.266
ATOM    427  O   SER A   8       7.056   3.340  31.168
ATOM    428  CB  SER A   8       7.890   3.036  34.095
ATOM    429  N   GLY A   9       8.738   2.445  30.150
ATOM    430  CA  GLY A   9       7.942   1.944  29.050
ATOM    431  C   GLY A   9       8.039   2.700  27.766
ATOM    432  O   GLY A   9       9.062   3.219  27.320
ATOM    433  N   TYR A  10       6.914   2.836  27.013
ATOM    434  CA  TYR A  10       7.085   3.037  25.553
ATOM    435  C   TYR A  10       7.340   4.521  25.296
ATOM    436  O   TYR A  10       7.242   5.457  26.090
ATOM    437  CB  TYR A  10       6.854  -0.825  25.082
ATOM    438  N   GLU A  11       7.709   4.896  24.097
ATOM    439  CA  GLU A  11       7.193   6.023  23.299
ATOM    440  C   GLU A  11       7.003   5.492  21.888
ATOM    441  O   GLU A  11       7.494   4.487  21.374
ATOM    442  CB  GLU A  11       9.558   8.119  23.310
ATOM    443  N   VAL A  12       6.219   6.175  21.098
ATOM    444  CA  VAL A  12       5.704   5.864  19.805
ATOM    445  C   VAL A  12       5.574   7.153  18.993
ATOM    446  O   VAL A  12       4.581   7.866  18.846
ATOM    447  CB  VAL A  12       3.963   4.954  19.969
ATOM    448  N   HIS A  13       6.715   7.530  18.369
ATOM    449  CA  HIS A  13       6.884   8.738  17.610
ATOM    450  C   HIS A  13       6.485   8.581  16.144
ATOM    451  O   HIS A  13       5.432   8.898  15.591
ATOM    452  CB  HIS A  13       9.285   9.684  19.486
ATOM    453  N   HIS A  14       7.390   8.033  15.365
ATOM    454  CA  HIS A  14       7.314   7.911  13.915
ATOM    455  C   HIS A  14       6.252   6.946  13.513
ATOM    456  O   HIS A  14       5.038   7.036  13.697
ATOM    457  CB  HIS A  14       9.192  10.367  13.457
ATOM    458  N   GLN A  15       6.683   5.871  12.883
ATOM    459  CA  GLN A  15       5.895   4.708  12.641
ATOM    460  C   GLN A  15       6.505   3.414  13.213
ATOM    461  O   GLN A  15       7.270   2.588  12.714
ATOM    462  CB  GLN A  15       4.378   5.462   9.785
ATOM    463  N   LYS A  16       6.118   3.196  14.434
ATOM    464  CA  LYS A  16       6.317   2.022  15.289
ATOM    465  C   LYS A  16       5.040   1.634  16.025
ATOM    466  O   LYS A  16       4.053   2.316  16.299
ATOM    467  CB  LYS A  16       8.517   3.048  17.797
ATOM    468  N   LEU A  17       5.015   0.380  16.415
ATOM    469  CA  LEU A  17       3.972  -0.216  17.225
ATOM    470  C   LEU A  17       4.500  -0.904  18.497
ATOM    471  O   LEU A  17       5.372  -1.763  18.626
ATOM    472  CB  LEU A  17       2.766  -1.941  15.585
ATOM    473  N   VAL A  18       3.911  -0.493  19.603
ATOM    474  CA  VAL A  18       4.151  -1.179  20.865
ATOM    475  C   VAL A  18       2.965  -2.115  21.191
ATOM    476  O   VAL A  18       1.756  -1.894  21.116
ATOM    477  CB  VAL A  18       4.644   0.158  22.233
ATOM    478  N   PHE A  19       3.305  -3.330  21.612
ATOM    479  CA  PHE A  19       2.413  -4.368  22.092
ATOM    480  C   PHE A  19       3.062  -5.015  23.311
ATOM    481  O   PHE A  19       4.118  -5.647  23.346
ATOM    482  CB  PHE A  19       3.134  -6.189  19.356
ATOM    483  N   PHE A  20       2.394  -4.873  24.487
ATOM    484  CA  PHE A  20       3.011  -5.236  25.767
ATOM    485  C   PHE A  20       1.919  -5.559  26.775
ATOM    486  O   PHE A  20       1.210  -4.751  27.376
ATOM    487  CB  PHE A  20       3.684  -1.987  26.338
ATOM    488  N   ALA A  21       1.674  -6.848  27.067
ATOM    489  CA  ALA A  21       1.412  -7.339  28.441
ATOM    490  C   ALA A  21       1.908  -8.801  28.484
ATOM    491  O   ALA A  21       1.974  -9.621  27.568
ATOM    492  CB  ALA A  21      -0.087  -7.178  28.882
ATOM    493  N   GLU A  22       2.328  -9.288  29.615
ATOM    494  CA  GLU A  22       2.973 -10.601  29.700
ATOM    495  C   GLU A  22       2.221 -11.384  30.797
ATOM    496  O   GLU A  22       2.224 -11.189  32.012
ATOM    497  CB  GLU A  22       5.936 -10.075  30.659
ATOM    498  N   ASP A  23       1.464 -12.407  30.404
ATOM    499  CA  ASP A  23       0.516 -13.119  31.279
ATOM    500  C   ASP A  23       1.072 -14.557  31.390
ATOM    501  O   ASP A  23       1.611 -15.268  30.542
ATOM    502  CB  ASP A  23      -1.600 -11.821  31.472
ATOM    503  N   VAL A  24       0.915 -15.054  32.622
ATOM    504  CA  VAL A  24       1.814 -16.113  33.104
ATOM    505  C   VAL A  24       1.205 -17.509  32.894
ATOM    506  O   VAL A  24       1.099 -18.443  33.689
ATOM    507  CB  VAL A  24       2.121 -15.701  34.995
ATOM    508  N   GLY A  25       0.728 -17.746  31.695
ATOM    509  CA  GLY A  25       0.108 -18.994  31.267
ATOM    510  C   GLY A  25       0.930 -19.683  30.216
ATOM    511  O   GLY A  25       1.646 -20.669  30.387
ATOM    512  N   SER A  26       0.884 -19.175  28.957
ATOM    513  CA  SER A  26       2.009 -19.166  28.072
ATOM    514  C   SER A  26       2.040 -18.052  27.081
ATOM    515  O   SER A  26       2.374 -18.091  25.897
ATOM    516  CB  SER A  26       1.715 -20.780  26.968
ATOM    517  N   ASN A  27       1.644 -16.889  27.602
ATOM    518  CA  ASN A  27       1.193 -15.808  26.682
ATOM    519  C   ASN A  27       2.008 -14.566  26.751
ATOM    520  O   ASN A  27       2.363 -13.985  27.776
ATOM    521  CB  ASN A  27      -1.106 -15.575  27.590
ATOM    522  N   LYS A  28       2.387 -14.035  25.561
ATOM    523  CA  LYS A  28       2.933 -12.692  25.464
ATOM    524  C   LYS A  28       2.435 -11.852  24.360
ATOM    525  O   LYS A  28       2.805 -11.957  23.190
ATOM    526  CB  LYS A  28       6.322 -13.332  24.940
ATOM    527  N   GLY A  29       1.526 -10.894  24.559
ATOM    528  CA  GLY A  29       0.680 -10.406  23.429
ATOM    529  C   GLY A  29       0.170  -9.007  23.705
ATOM    530  O   GLY A  29       0.794  -8.027  24.111
ATOM    531  N   ALA A  30      -1.109  -8.812  23.483
ATOM    532  CA  ALA A  30      -2.022  -7.911  24.137
ATOM    533  C   ALA A  30      -3.175  -8.566  24.812
ATOM    534  O   ALA A  30      -4.184  -8.007  25.242
ATOM    535  CB  ALA A  30      -2.482  -6.701  23.246
ATOM    536  N   ILE A  31      -3.118  -9.891  24.971
ATOM    537  CA  ILE A  31      -4.392 -10.605  25.159
ATOM    538  C   ILE A  31      -4.694 -10.641  26.616
ATOM    539  O   ILE A  31      -4.663 -11.640  27.334
ATOM    540  CB  ILE A  31      -4.008 -12.674  24.074
ATOM    541  N   ILE A  32      -5.029  -9.575  27.280
ATOM    542  CA  ILE A  32      -5.983  -9.645  28.412
ATOM    543  C   ILE A  32      -6.889  -8.409  28.231
ATOM    544  O   ILE A  32      -7.322  -7.625  29.076
ATOM    545  CB  ILE A  32      -4.561  -9.642  30.340
ATOM    546  N   GLY A  33      -7.244  -8.170  26.975
ATOM    547  CA  GLY A  33      -7.755  -6.843  26.629
ATOM    548  C   GLY A  33      -8.123  -6.808  25.160
ATOM    549  O   GLY A  33      -9.237  -6.975  24.664
ATOM    550  N   LEU A  34      -7.117  -6.567  24.302
ATOM    551  CA  LEU A  34      -7.383  -6.294  22.927
ATOM    552  C   LEU A  34      -6.718  -7.184  21.930
ATOM    553  O   LEU A  34      -5.689  -7.844  22.073
ATOM    554  CB  LEU A  34      -7.353  -3.757  22.561
ATOM    555  N   MET A  35      -7.343  -7.245  20.754
ATOM    556  CA  MET A  35      -6.663  -7.923  19.654
ATOM    557  C   MET A  35      -6.611  -6.967  18.479
ATOM    558  O   MET A  35      -7.435  -6.784  17.584
ATOM    559  CB  MET A  35      -9.235 -10.099  19.139
ATOM    560  N   VAL A  36      -5.484  -6.251  18.470
ATOM    561  CA  VAL A  36      -5.226  -5.007  17.791
ATOM    562  C   VAL A  36      -4.844  -5.293  16.359
ATOM    563  O   VAL A  36      -3.724  -5.212  15.855
ATOM    564  CB  VAL A  36      -3.787  -4.184  18.904
ATOM    565  N   GLY A  37      -5.830  -5.677  15.541
ATOM    566  CA  GLY A  37      -5.756  -6.509  14.378
ATOM    567  C   GLY A  37      -4.934  -5.781  13.298
ATOM    568  O   GLY A  37      -5.300  -5.065  12.365
ATOM    569  N   GLY A  38      -3.645  -5.970  13.413
ATOM    570  CA  GLY A  38      -2.543  -5.236  12.845
ATOM    571  C   GLY A  38      -1.287  -5.175  13.694
ATOM    572  O   GLY A  38      -0.122  -5.274  13.311
ATOM    573  N   VAL A  39      -1.382  -4.999  14.989
ATOM    574  CA  VAL A  39      -0.118  -4.807  15.750
ATOM    575  C   VAL A  39       0.001  -5.913  16.733
ATOM    576  O   VAL A  39       0.788  -5.921  17.679
ATOM    577  CB  VAL A  39      -0.290  -2.928  16.419
ATOM    578  N   VAL A  40      -0.758  -7.009  16.660
ATOM    579  CA  VAL A  40      -0.460  -8.287  17.299
ATOM    580  C   VAL A  40      -0.897  -9.442  16.448
ATOM    581  O   VAL A  40      -1.256 -10.390  15.750
ATOM    582  CB  VAL A  40      -1.246  -8.298  19.099
ATOM    583  N   ASP A   1     -18.763  19.991 -44.518
ATOM    584  CA  ASP A   1     -19.669  21.111 -44.874
ATOM    585  C   ASP A   1     -20.273  21.696 -43.625
ATOM    586  O   ASP A   1     -20.337  22.893 -43.346
ATOM    587  CB  ASP A   1     -19.113  21.668 -47.238
ATOM    588  N   ALA A   2     -20.803  20.895 -42.698
ATOM    589  CA  ALA A   2     -21.525  21.381 -41.503
ATOM    590  C   ALA A   2     -21.017  20.630 -40.255
ATOM    591  O   ALA A   2     -20.318  19.618 -40.212
ATOM    592  CB  ALA A   2     -23.073  21.018 -41.703
ATOM    593  N   GLU A   3     -21.361  21.113 -39.060
ATOM    594  CA  GLU A   3     -20.638  20.817 -37.813
ATOM    595  C   GLU A   3     -21.570  20.709 -36.624
ATOM    596  O   GLU A   3     -21.325  20.885 -35.431
ATOM    597  CB  GLU A   3     -19.019  23.596 -37.526
ATOM    598  N   PHE A   4     -22.816  20.376 -36.964
ATOM    599  CA  PHE A   4     -23.892  20.405 -36.017
ATOM    600  C   PHE A   4     -24.480  19.128 -35.564
ATOM    601  O   PHE A   4     -24.847  18.824 -34.429
ATOM    602  CB  PHE A   4     -25.765  21.508 -38.648
ATOM    603  N   ARG A   5     -24.625  18.216 -36.483
ATOM    604  CA  ARG A   5     -25.521  17.081 -36.550
ATOM    605  C   ARG A   5     -24.856  15.758 -36.296
ATOM    606  O   ARG A   5     -25.192  14.670 -36.762
ATOM    607  CB  ARG A   5     -27.555  18.309 -40.717
ATOM    608  N   HIS A   6     -23.804  15.685 -35.506
ATOM    609  CA  HIS A   6     -23.174  14.404 -35.138
ATOM    610  C   HIS A   6     -23.361  14.039 -33.675
ATOM    611  O   HIS A   6     -24.280  14.376 -32.928
ATOM    612  CB  HIS A   6     -21.320  14.429 -37.716
ATOM    613  N   ASP A   7     -22.394  13.251 -33.149
ATOM    614  CA  ASP A   7     -22.731  12.223 -32.149
ATOM    615  C   ASP A   7     -23.138  12.820 -30.810
ATOM    616  O   ASP A   7     -23.402  14.000 -30.576
ATOM    617  CB  ASP A   7     -21.673  10.146 -33.111
ATOM    618  N   SER A   8     -23.228  12.000 -29.753
ATOM    619  CA  SER A   8     -23.763  12.471 -28.509
ATOM    620  C   SER A   8     -22.737  13.040 -27.534
ATOM    621  O   SER A   8     -22.086  12.460 -26.664
ATOM    622  CB  SER A   8     -24.256  10.723 -27.659
ATOM    623  N   GLY A   9     -22.527  14.335 -27.649
ATOM    624  CA  GLY A   9     -21.248  14.962 -27.352
ATOM    625  C   GLY A   9     -21.428  15.957 -26.243
ATOM    626  O   GLY A   9     -22.487  16.494 -25.918
ATOM    627  N   TYR A  10     -20.445  16.363 -25.493
ATOM    628  CA  TYR A  10     -20.552  17.320 -24.431
ATOM    629  C   TYR A  10     -20.951  18.730 -24.897
ATOM    630  O   TYR A  10     -21.061  19.148 -26.049
ATOM    631  CB  TYR A  10     -18.303  15.286 -22.125
ATOM    632  N   GLU A  11     -21.216  19.628 -23.952
ATOM    633  CA  GLU A  11     -21.630  20.966 -24.281
ATOM    634  C   GLU A  11     -21.417  21.883 -23.132
ATOM    635  O   GLU A  11     -20.752  22.918 -23.163
ATOM    636  CB  GLU A  11     -24.731  20.668 -24.766
ATOM    637  N   VAL A  12     -21.979  21.594 -21.946
ATOM    638  CA  VAL A  12     -22.102  22.612 -20.873
ATOM    639  C   VAL A  12     -20.920  22.586 -19.917
ATOM    640  O   VAL A  12     -20.014  21.754 -19.889
ATOM    641  CB  VAL A  12     -23.737  21.935 -19.862
ATOM    642  N   HIS A  13     -20.808  23.542 -18.995
ATOM    643  CA  HIS A  13     -19.568  23.793 -18.284
ATOM    644  C   HIS A  13     -19.557  23.080 -16.956
ATOM    645  O   HIS A  13     -18.911  23.393 -15.956
ATOM    646  CB  HIS A  13     -18.217  25.593 -20.424
ATOM    647  N   HIS A  14     -20.304  21.999 -16.805
ATOM    648  CA  HIS A  14     -20.803  21.379 -15.603
ATOM    649  C   HIS A  14     -19.888  20.379 -15.005
ATOM    650  O   HIS A  14     -19.347  20.493 -13.905
ATOM    651  CB  HIS A  14     -23.408  23.111 -15.478
ATOM    652  N   GLN A  15     -19.586  19.251 -15.650
ATOM    653  CA  GLN A  15     -19.054  18.021 -15.100
ATOM    654  C   GLN A  15     -17.553  18.118 -14.812
ATOM    655  O   GLN A  15     -16.585  17.918 -15.547
ATOM    656  CB  GLN A  15     -21.126  15.637 -16.148
ATOM    657  N   LYS A  16     -17.280  18.470 -13.592
ATOM    658  CA  LYS A  16     -15.935  18.452 -12.971
ATOM    659  C   LYS A  16     -15.810  17.176 -12.116
ATOM    660  O   LYS A  16     -15.064  16.952 -11.163
ATOM    661  CB  LYS A  16     -15.993  21.319 -10.927
ATOM    662  N   LEU A  17     -16.606  16.175 -12.439
ATOM    663  CA  LEU A  17     -17.040  15.212 -11.479
ATOM    664  C   LEU A  17     -16.794  13.787 -11.814
ATOM    665  O   LEU A  17     -16.621  12.856 -11.028
ATOM    666  CB  LEU A  17     -19.472  15.735 -10.743
ATOM    667  N   VAL A  18     -16.757  13.479 -13.091
ATOM    668  CA  VAL A  18     -16.745  12.176 -13.683
ATOM    669  C   VAL A  18     -15.386  11.574 -13.882
ATOM    670  O   VAL A  18     -14.399  12.062 -14.431
ATOM    671  CB  VAL A  18     -17.969  12.154 -15.290
ATOM    672  N   PHE A  19     -15.266  10.358 -13.393
ATOM    673  CA  PHE A  19     -13.982   9.640 -13.612
ATOM    674  C   PHE A  19     -14.294   8.166 -13.488
ATOM    675  O   PHE A  19     -14.408   7.480 -12.472
ATOM    676  CB  PHE A  19     -12.884  10.457 -10.546
ATOM    677  N   PHE A  20     -14.456   7.599 -14.705
ATOM    678  CA  PHE A  20     -14.507   6.178 -14.966
ATOM    679  C   PHE A  20     -13.772   5.779 -16.234
ATOM    680  O   PHE A  20     -12.919   6.420 -16.849
ATOM    681  CB  PHE A  20     -17.674   6.815 -16.113
ATOM    682  N   ALA A  21     -14.059   4.614 -16.767
ATOM    683  CA  ALA A  21     -13.155   3.789 -17.509
ATOM    684  C   ALA A  21     -13.538   3.655 -18.990
ATOM    685  O   ALA A  21     -14.115   2.728 -19.559
ATOM    686  CB  ALA A  21     -13.064   2.284 -16.954
ATOM    687  N   GLU A  22     -13.185   4.702 -19.746
ATOM    688  CA  GLU A  22     -13.564   4.706 -21.156
ATOM    689  C   GLU A  22     -12.362   4.937 -22.018
ATOM    690  O   GLU A  22     -11.518   5.828 -21.921
ATOM    691  CB  GLU A  22     -15.029   7.604 -21.136
ATOM    692  N   ASP A  23     -12.225   4.044 -23.001
ATOM    693  CA  ASP A  23     -11.009   3.966 -23.811
ATOM    694  C   ASP A  23     -11.424   4.107 -25.279
ATOM    695  O   ASP A  23     -11.073   4.959 -26.095
ATOM    696  CB  ASP A  23      -9.471   2.324 -22.601
ATOM    697  N   VAL A  24     -12.256   3.234 -25.777
ATOM    698  CA  VAL A  24     -13.112   3.475 -26.950
ATOM    699  C   VAL A  24     -14.551   3.395 -26.545
ATOM    700  O   VAL A  24     -15.470   4.025 -27.069
ATOM    701  CB  VAL A  24     -12.529   2.179 -28.347
ATOM    702  N   GLY A  25     -14.916   2.577 -25.529
ATOM    703  CA  GLY A  25     -16.174   2.533 -24.855
ATOM    704  C   GLY A  25     -16.885   1.237 -24.814
ATOM    705  O   GLY A  25     -17.905   0.949 -25.438
ATOM    706  N   SER A  26     -16.421   0.271 -24.054
ATOM    707  CA  SER A  26     -16.854  -1.152 -24.117
ATOM    708  C   SER A  26     -17.142  -1.706 -22.781
ATOM    709  O   SER A  26     -17.221  -2.909 -22.534
ATOM    710  CB  SER A  26     -15.270  -1.944 -24.928
ATOM    711  N   ASN A  27     -17.340  -0.908 -21.721
ATOM    712  CA  ASN A  27     -17.292  -1.430 -20.391
ATOM    713  C   ASN A  27     -18.654  -1.190 -19.725
ATOM    714  O   ASN A  27     -19.581  -0.493 -20.138
ATOM    715  CB  ASN A  27     -15.693   0.295 -19.540
ATOM    716  N   LYS A  28     -18.900  -1.790 -18.562
ATOM    717  CA  LYS A  28     -20.327  -1.895 -18.142
ATOM    718  C   LYS A  28     -20.420  -1.460 -16.728
ATOM    719  O   LYS A  28     -21.254  -1.867 -15.919
ATOM    720  CB  LYS A  28     -20.790  -5.342 -18.549
ATOM    721  N   GLY A  29     -19.598  -0.579 -16.200
ATOM    722  CA  GLY A  29     -19.182  -0.784 -14.782
ATOM    723  C   GLY A  29     -19.318   0.520 -14.043
ATOM    724  O   GLY A  29     -18.422   1.226 -13.582
ATOM    725  N   ALA A  30     -20.522   0.982 -13.855
ATOM    726  CA  ALA A  30     -20.865   2.361 -13.547
ATOM    727  C   ALA A  30     -21.346   2.509 -12.088
ATOM    728  O   ALA A  30     -22.258   1.928 -11.500
ATOM    729  CB  ALA A  30     -22.107   2.817 -14.500
ATOM    730  N   ILE A  31     -20.705   3.373 -11.352
ATOM    731  CA  ILE A  31     -20.994   3.504  -9.913
ATOM    732  C   ILE A  31     -21.118   4.931  -9.463
ATOM    733  O   ILE A  31     -20.226   5.733  -9.185
ATOM    734  CB  ILE A  31     -19.234   2.377  -8.807
ATOM    735  N   ILE A  32     -22.364   5.351  -9.362
ATOM    736  CA  ILE A  32     -22.794   6.686  -9.011
ATOM    737  C   ILE A  32     -22.769   6.879  -7.491
ATOM    738  O   ILE A  32     -22.982   6.043  -6.613
ATOM    739  CB  ILE A  32     -24.808   6.973 -10.177
ATOM    740  N   GLY A  33     -22.476   8.126  -7.078
ATOM    741  CA  GLY A  33     -22.598   8.584  -5.728
ATOM    742  C   GLY A  33     -23.157  10.011  -5.720
ATOM    743  O   GLY A  33     -22.735  11.009  -6.304
ATOM    744  N   LEU A  34     -24.252  10.174  -4.971
ATOM    745  CA  LEU A  34     -24.965  11.407  -4.743
ATOM    746  C   LEU A  34     -24.185  12.217  -3.714
ATOM    747  O   LEU A  34     -23.672  11.823  -2.667
ATOM    748  CB  LEU A  34     -27.376  10.713  -3.908
ATOM    749  N   MET A  35     -24.025  13.502  -3.949
ATOM    750  CA  MET A  35     -23.571  14.513  -3.007
ATOM    751  C   MET A  35     -24.356  15.796  -2.991
ATOM    752  O   MET A  35     -24.853  16.386  -3.950
ATOM    753  CB  MET A  35     -20.748  15.322  -4.719
ATOM    754  N   VAL A  36     -24.558  16.384  -1.848
ATOM    755  CA  VAL A  36     -25.299  17.634  -1.648
ATOM    756  C   VAL A  36     -24.323  18.758  -1.485
ATOM    757  O   VAL A  36     -23.313  18.745  -0.781
ATOM    758  CB  VAL A  36     -26.536  17.404  -0.111
ATOM    759  N   GLY A  37     -24.480  19.897  -2.113
ATOM    760  CA  GLY A  37     -23.890  21.206  -1.696
ATOM    761  C   GLY A  37     -23.532  22.027  -2.911
ATOM    762  O   GLY A  37     -24.302  22.696  -3.600
ATOM    763  N   GLY A  38     -22.256  22.050  -3.304
ATOM    764  CA  GLY A  38     -21.860  22.768  -4.497
ATOM    765  C   GLY A  38     -20.755  23.788  -4.228
ATOM    766  O   GLY A  38     -19.673  23.609  -3.669
ATOM    767  N   VAL A  39     -21.029  25.034  -4.671
ATOM    768  CA  VAL A  39     -20.184  26.176  -4.490
ATOM    769  C   VAL A  39     -20.905  27.434  -3.993
ATOM    770  O   VAL A  39     -21.619  28.197  -4.643
ATOM    771  CB  VAL A  39     -19.225  26.348  -6.229
ATOM    772  N   VAL A  40     -20.733  27.737  -2.683
ATOM    773  CA  VAL A  40     -21.597  28.667  -1.969
ATOM    774  C   VAL A  40     -20.809  29.858  -1.456
ATOM    775  O   VAL A  40     -20.169  30.824  -1.039
ATOM    776  CB  VAL A  40     -22.487  27.693  -0.465
ATOM    777  N   ASP A   1     -51.680  12.994  57.804
ATOM    778  CA  ASP A   1     -50.994  14.179  57.406
ATOM    779  C   ASP A   1     -49.766  13.829  56.546
ATOM    780  O   ASP A   1     -48.567  13.871  56.823
ATOM    781  CB  ASP A   1     -52.676  16.030  57.046
ATOM    782  N   ALA A   2     -50.032  13.425  55.341
ATOM    783  CA  ALA A   2     -49.098  13.532  54.195
ATOM    784  C   ALA A   2     -49.171  14.787  53.422
ATOM    785  O   ALA A   2     -50.015  15.669  53.575
ATOM    786  CB  ALA A   2     -49.306  12.244  53.324
ATOM    787  N   GLU A   3     -48.303  15.057  52.478
ATOM    788  CA  GLU A   3     -48.239  16.237  51.623
ATOM    789  C   GLU A   3     -48.888  16.015  50.292
ATOM    790  O   GLU A   3     -49.457  14.995  49.901
ATOM    791  CB  GLU A   3     -45.068  16.567  51.339
ATOM    792  N   PHE A   4     -48.842  17.038  49.437
ATOM    793  CA  PHE A   4     -49.718  17.029  48.279
ATOM    794  C   PHE A   4     -49.323  15.991  47.228
ATOM    795  O   PHE A   4     -48.232  15.879  46.667
ATOM    796  CB  PHE A   4     -47.987  19.802  47.276
ATOM    797  N   ARG A   5     -50.253  15.090  46.859
ATOM    798  CA  ARG A   5     -49.988  13.790  46.277
ATOM    799  C   ARG A   5     -50.306  13.850  44.804
ATOM    800  O   ARG A   5     -50.810  14.780  44.174
ATOM    801  CB  ARG A   5     -50.105  10.967  50.008
ATOM    802  N   HIS A   6     -49.980  12.719  44.138
ATOM    803  CA  HIS A   6     -50.334  12.394  42.776
ATOM    804  C   HIS A   6     -51.717  11.804  42.667
ATOM    805  O   HIS A   6     -52.601  12.116  41.869
ATOM    806  CB  HIS A   6     -47.447  13.356  41.798
ATOM    807  N   ASP A   7     -52.084  10.853  43.479
ATOM    808  CA  ASP A   7     -52.831   9.652  43.147
ATOM    809  C   ASP A   7     -54.302   9.940  43.412
ATOM    810  O   ASP A   7     -55.284   9.647  42.729
ATOM    811  CB  ASP A   7     -51.330   7.732  43.768
ATOM    812  N   SER A   8     -54.531  10.598  44.540
ATOM    813  CA  SER A   8     -55.661  11.545  44.698
ATOM    814  C   SER A   8     -55.224  12.766  45.481
ATOM    815  O   SER A   8     -54.450  12.796  46.437
ATOM    816  CB  SER A   8     -56.836  10.536  45.933
ATOM    817  N   GLY A   9     -55.694  13.951  45.143
ATOM    818  CA  GLY A   9     -55.226  15.164  45.845
ATOM    819  C   GLY A   9     -54.714  16.169  44.821
ATOM    820  O   GLY A   9     -54.783  17.397  44.880
ATOM    821  N   TYR A  10     -54.122  15.723  43.728
ATOM    822  CA  TYR A  10     -54.142  16.368  42.393
ATOM    823  C   TYR A  10     -54.988  15.536  41.429
ATOM    824  O   TYR A  10     -54.724  14.455  40.901
ATOM    825  CB  TYR A  10     -51.215  18.634  43.452
ATOM    826  N   GLU A  11     -56.169  16.077  41.136
ATOM    827  CA  GLU A  11     -57.120  15.484  40.253
ATOM    828  C   GLU A  11     -56.979  16.084  38.872
ATOM    829  O   GLU A  11     -56.396  17.119  38.551
ATOM    830  CB  GLU A  11     -59.960  15.997  41.437
ATOM    831  N   VAL A  12     -57.530  15.453  37.874
ATOM    832  CA  VAL A  12     -57.472  15.838  36.463
ATOM    833  C   VAL A  12     -58.701  16.590  36.004
ATOM    834  O   VAL A  12     -59.174  16.595  34.868
ATOM    835  CB  VAL A  12     -57.106  14.166  35.405
ATOM    836  N   HIS A  13     -59.351  17.335  36.940
ATOM    837  CA  HIS A  13     -60.738  17.729  36.582
ATOM    838  C   HIS A  13     -60.809  18.863  35.627
ATOM    839  O   HIS A  13     -61.494  18.902  34.605
ATOM    840  CB  HIS A  13     -62.247  15.693  38.395
ATOM    841  N   HIS A  14     -60.107  19.952  35.825
ATOM    842  CA  HIS A  14     -60.495  21.304  35.562
ATOM    843  C   HIS A  14     -60.137  21.696  34.115
ATOM    844  O   HIS A  14     -59.917  21.004  33.122
ATOM    845  CB  HIS A  14     -59.848  22.158  38.540
ATOM    846  N   GLN A  15     -60.065  22.985  33.957
ATOM    847  CA  GLN A  15     -59.664  23.605  32.714
ATOM    848  C   GLN A  15     -58.337  24.267  32.696
ATOM    849  O   GLN A  15     -57.265  23.757  33.020
ATOM    850  CB  GLN A  15     -62.602  23.784  31.034
ATOM    851  N   LYS A  16     -58.295  25.542  32.291
ATOM    852  CA  LYS A  16     -57.087  26.325  32.463
ATOM    853  C   LYS A  16     -57.105  27.042  33.816
ATOM    854  O   LYS A  16     -58.015  27.692  34.331
ATOM    855  CB  LYS A  16     -57.714  28.644  29.875
ATOM    856  N   LEU A  17     -55.962  26.929  34.509
ATOM    857  CA  LEU A  17     -55.522  27.684  35.646
ATOM    858  C   LEU A  17     -54.464  28.661  35.261
ATOM    859  O   LEU A  17     -53.307  28.670  35.682
ATOM    860  CB  LEU A  17     -54.869  25.918  37.415
ATOM    861  N   VAL A  18     -54.808  29.626  34.366
ATOM    862  CA  VAL A  18     -53.780  30.655  34.045
ATOM    863  C   VAL A  18     -53.718  31.735  35.064
ATOM    864  O   VAL A  18     -54.674  32.329  35.562
ATOM    865  CB  VAL A  18     -54.323  31.347  32.239
ATOM    866  N   PHE A  19     -52.498  32.094  35.480
ATOM    867  CA  PHE A  19     -52.324  33.288  36.328
ATOM    868  C   PHE A  19     -51.492  34.339  35.586
ATOM    869  O   PHE A  19     -50.508  34.982  35.952
ATOM    870  CB  PHE A  19     -49.973  31.366  37.956
ATOM    871  N   PHE A  20     -51.957  34.541  34.361
ATOM    872  CA  PHE A  20     -51.638  35.776  33.584
ATOM    873  C   PHE A  20     -52.874  36.203  32.789
ATOM    874  O   PHE A  20     -52.960  37.087  31.937
ATOM    875  CB  PHE A  20     -50.084  33.770  31.244
ATOM    876  N   ALA A  21     -54.011  35.604  32.983
ATOM    877  CA  ALA A  21     -55.262  36.254  32.560
ATOM    878  C   ALA A  21     -56.272  36.220  33.681
ATOM    879  O   ALA A  21     -57.403  36.705  33.688
ATOM    880  CB  ALA A  21     -55.889  35.507  31.252
ATOM    881  N   GLU A  22     -55.960  35.621  34.792
ATOM    882  CA  GLU A  22     -56.448  36.039  36.080
ATOM    883  C   GLU A  22     -55.360  36.234  37.067
ATOM    884  O   GLU A  22     -54.208  35.803  37.012
ATOM    885  CB  GLU A  22     -58.328  33.568  36.964
ATOM    886  N   ASP A  23     -55.724  36.972  38.122
ATOM    887  CA  ASP A  23     -54.732  37.415  39.096
ATOM    888  C   ASP A  23     -54.793  36.647  40.400
ATOM    889  O   ASP A  23     -55.751  36.420  41.139
ATOM    890  CB  ASP A  23     -54.190  39.743  38.458
ATOM    891  N   VAL A  24     -53.644  36.164  40.770
ATOM    892  CA  VAL A  24     -53.399  35.035  41.643
ATOM    893  C   VAL A  24     -53.306  35.412  43.083
ATOM    894  O   VAL A  24     -52.277  35.525  43.749
ATOM    895  CB  VAL A  24     -52.025  33.841  40.879
ATOM    896  N   GLY A  25     -54.496  35.646  43.695
ATOM    897  CA  GLY A  25     -54.577  36.399  44.945
ATOM    898  C   GLY A  25     -56.010  36.662  45.326
ATOM    899  O   GLY A  25     -56.834  37.295  44.665
ATOM    900  N   SER A  26     -56.504  36.206  46.458
ATOM    901  CA  SER A  26     -57.848  35.706  46.685
ATOM    902  C   SER A  26     -58.757  36.701  47.434
ATOM    903  O   SER A  26     -59.740  36.506  48.150
ATOM    904  CB  SER A  26     -57.396  34.320  48.073
ATOM    905  N   ASN A  27     -58.398  37.948  47.259
ATOM    906  CA  ASN A  27     -59.253  39.089  47.321
ATOM    907  C   ASN A  27     -59.469  39.801  46.045
ATOM    908  O   ASN A  27     -60.468  40.455  45.745
ATOM    909  CB  ASN A  27     -57.884  40.384  48.935
ATOM    910  N   LYS A  28     -58.515  39.745  45.122
ATOM    911  CA  LYS A  28     -58.360  40.554  43.949
ATOM    912  C   LYS A  28     -58.903  39.880  42.722
ATOM    913  O   LYS A  28     -59.440  40.430  41.761
ATOM    914  CB  LYS A  28     -54.794  40.862  43.679
ATOM    915  N   GLY A  29     -58.847  38.591  42.568
ATOM    916  CA  GLY A  29     -59.855  37.789  41.910
ATOM    917  C   GLY A  29     -59.676  36.328  42.344
ATOM    918  O   GLY A  29     -60.068  35.783  43.375
ATOM    919  N   ALA A  30     -59.008  35.547  41.494
ATOM    920  CA  ALA A  30     -58.957  34.091  41.575
ATOM    921  C   ALA A  30     -57.676  33.505  42.062
ATOM    922  O   ALA A  30     -56.560  34.025  42.019
ATOM    923  CB  ALA A  30     -59.364  33.506  40.133
ATOM    924  N   ILE A  31     -57.735  32.294  42.602
ATOM    925  CA  ILE A  31     -56.611  31.489  42.977
ATOM    926  C   ILE A  31     -56.689  30.169  42.226
ATOM    927  O   ILE A  31     -57.521  29.265  42.305
ATOM    928  CB  ILE A  31     -56.941  31.301  45.358
ATOM    929  N   ILE A  32     -55.705  30.002  41.374
ATOM    930  CA  ILE A  32     -55.571  28.880  40.411
ATOM    931  C   ILE A  32     -55.209  27.624  41.180
ATOM    932  O   ILE A  32     -55.801  26.544  41.185
ATOM    933  CB  ILE A  32     -53.925  29.684  38.865
ATOM    934  N   GLY A  33     -54.148  27.643  41.944
ATOM    935  CA  GLY A  33     -53.558  26.348  42.395
ATOM    936  C   GLY A  33     -54.190  25.966  43.693
ATOM    937  O   GLY A  33     -55.358  26.197  44.007
ATOM    938  N   LEU A  34     -53.439  25.311  44.617
ATOM    939  CA  LEU A  34     -54.018  24.708  45.816
ATOM    940  C   LEU A  34     -53.919  25.724  46.962
ATOM    941  O   LEU A  34     -54.796  26.045  47.764
ATOM    942  CB  LEU A  34     -52.418  22.691  46.362
ATOM    943  N   MET A  35     -52.791  26.364  47.165
ATOM    944  CA  MET A  35     -52.524  27.567  47.902
ATOM    945  C   MET A  35     -51.646  28.560  47.182
ATOM    946  O   MET A  35     -50.417  28.541  47.112
ATOM    947  CB  MET A  35     -50.255  25.810  49.854
ATOM    948  N   VAL A  36     -52.225  29.576  46.545
ATOM    949  CA  VAL A  36     -51.522  30.741  46.016
ATOM    950  C   VAL A  36     -51.689  31.981  46.812
ATOM    951  O   VAL A  36     -52.710  32.335  47.401
ATOM    952  CB  VAL A  36     -51.977  30.752  44.096
ATOM    953  N   GLY A  37     -50.685  32.817  46.935
ATOM    954  CA  GLY A  37     -50.633  33.999  47.819
ATOM    955  C   GLY A  37     -49.596  34.936  47.165
ATOM    956  O   GLY A  37     -48.501  35.288  47.605
ATOM    957  N   GLY A  38     -49.945  35.427  45.954
ATOM    958  CA  GLY A  38     -48.957  36.253  45.246
ATOM    959  C   GLY A  38     -48.477  35.507  44.016
ATOM    960  O   GLY A  38     -48.737  34.348  43.695
ATOM    961  N   VAL A  39     -47.697  36.108  43.160
ATOM    962  CA  VAL A  39     -47.614  35.867  41.748
ATOM    963  C   VAL A  39     -46.461  34.932  41.409
ATOM    964  O   VAL A  39     -45.340  34.865  41.915
ATOM    965  CB  VAL A  39     -47.670  37.571  40.788
ATOM    966  N   VAL A  40     -46.730  34.082  40.429
ATOM    967  CA  VAL A  40     -45.797  33.288  39.647
ATOM    968  C   VAL A  40     -46.021  33.546  38.154
ATOM    969  O   VAL A  40     -46.201  33.753  36.954
ATOM    970  CB  VAL A  40     -46.281  31.357  40.132
ATOM    971  N   ASP A   1      -7.941  31.756  -0.264
ATOM    972  CA  ASP A   1      -8.727  32.893  -0.705
ATOM    973  C   ASP A   1      -7.849  34.081  -1.132
ATOM    974  O   ASP A   1      -6.680  34.323  -0.834
ATOM    975  CB  ASP A   1     -10.900  31.828  -1.420
ATOM    976  N   ALA A   2      -8.421  34.970  -1.928
ATOM    977  CA  ALA A   2      -8.147  36.422  -1.909
ATOM    978  C   ALA A   2      -9.495  37.146  -2.084
ATOM    979  O   ALA A   2      -9.833  37.944  -2.957
ATOM    980  CB  ALA A   2      -7.115  36.730  -3.083
ATOM    981  N   GLU A   3     -10.420  36.867  -1.162
ATOM    982  CA  GLU A   3     -11.288  37.925  -0.626
ATOM    983  C   GLU A   3     -11.607  37.827   0.825
ATOM    984  O   GLU A   3     -11.747  38.756   1.620
ATOM    985  CB  GLU A   3     -13.864  38.100  -2.424
ATOM    986  N   PHE A   4     -11.749  36.560   1.275
ATOM    987  CA  PHE A   4     -12.583  36.282   2.454
ATOM    988  C   PHE A   4     -12.084  35.152   3.273
ATOM    989  O   PHE A   4     -12.071  35.145   2.042
ATOM    990  CB  PHE A   4     -14.681  34.606   0.244
ATOM    991  N   ARG A   5     -12.911  34.705   4.252
ATOM    992  CA  ARG A   5     -12.382  33.747   5.260
ATOM    993  C   ARG A   5     -12.446  32.333   4.781
ATOM    994  O   ARG A   5     -13.200  31.441   5.167
ATOM    995  CB  ARG A   5     -12.744  36.361   9.026
ATOM    996  N   HIS A   6     -11.608  31.987   3.839
ATOM    997  CA  HIS A   6     -11.479  30.651   3.261
ATOM    998  C   HIS A   6     -10.066  30.110   3.503
ATOM    999  O   HIS A   6      -9.085  30.690   3.968
ATOM   1000  CB  HIS A   6     -13.641  30.985   1.005
ATOM   1001  N   ASP A   7      -9.884  28.840   3.162
ATOM   1002  CA  ASP A   7      -8.619  28.137   3.025
ATOM   1003  C   ASP A   7      -8.066  28.204   1.646
ATOM   1004  O   ASP A   7      -8.056  28.214   2.877
ATOM   1005  CB  ASP A   7      -8.282  26.653   5.010
ATOM   1006  N   SER A   8      -8.505  27.253   0.820
ATOM   1007  CA  SER A   8      -8.210  27.219  -0.589
ATOM   1008  C   SER A   8      -9.435  27.122  -1.435
ATOM   1009  O   SER A   8      -9.506  26.575  -2.535
ATOM   1010  CB  SER A   8      -7.432  25.397  -0.709
ATOM   1011  N   GLY A   9     -10.584  27.622  -1.081
ATOM   1012  CA  GLY A   9     -11.880  26.938  -1.155
ATOM   1013  C   GLY A   9     -13.021  27.877  -1.224
ATOM   1014  O   GLY A   9     -13.159  28.875  -0.516
ATOM   1015  N   TYR A  10     -14.001  27.655  -2.117
ATOM   1016  CA  TYR A  10     -15.212  28.422  -2.101
ATOM   1017  C   TYR A  10     -16.425  27.557  -1.938
ATOM   1018  O   TYR A  10     -17.572  27.801  -2.315
ATOM   1019  CB  TYR A  10     -13.591  31.479  -3.778
ATOM   1020  N   GLU A  11     -16.200  26.386  -1.303
ATOM   1021  CA  GLU A  11     -17.005  25.209  -1.544
ATOM   1022  C   GLU A  11     -17.457  24.489  -0.301
ATOM   1023  O   GLU A  11     -16.828  24.370   0.750
ATOM   1024  CB  GLU A  11     -15.342  23.212  -3.285
ATOM   1025  N   VAL A  12     -18.685  23.914  -0.353
ATOM   1026  CA  VAL A  12     -19.147  22.960   0.652
ATOM   1027  C   VAL A  12     -19.663  21.709   0.059
ATOM   1028  O   VAL A  12     -20.803  21.562  -0.380
ATOM   1029  CB  VAL A  12     -20.349  24.015   1.819
ATOM   1030  N   HIS A  13     -18.923  20.621  -0.050
ATOM   1031  CA  HIS A  13     -19.376  19.291  -0.469
ATOM   1032  C   HIS A  13     -19.582  18.393   0.692
ATOM   1033  O   HIS A  13     -18.817  18.299   1.651
ATOM   1034  CB  HIS A  13     -18.815  19.862  -3.464
ATOM   1035  N   HIS A  14     -20.659  17.601   0.762
ATOM   1036  CA  HIS A  14     -20.692  16.271   1.396
ATOM   1037  C   HIS A  14     -20.838  15.206   0.304
ATOM   1038  O   HIS A  14     -20.822  15.367  -0.916
ATOM   1039  CB  HIS A  14     -21.508  17.254   4.219
ATOM   1040  N   GLN A  15     -21.006  13.939   0.741
ATOM   1041  CA  GLN A  15     -21.843  12.985   0.002
ATOM   1042  C   GLN A  15     -22.447  11.932   0.954
ATOM   1043  O   GLN A  15     -21.933  11.420   1.949
ATOM   1044  CB  GLN A  15     -19.436  12.083  -2.291
ATOM   1045  N   LYS A  16     -23.689  11.512   0.672
ATOM   1046  CA  LYS A  16     -24.423  10.425   1.288
ATOM   1047  C   LYS A  16     -24.470   9.267   0.362
ATOM   1048  O   LYS A  16     -23.578   8.426   0.252
ATOM   1049  CB  LYS A  16     -27.533  11.928   1.914
ATOM   1050  N   LEU A  17     -25.520   9.054  -0.440
ATOM   1051  CA  LEU A  17     -26.006   7.698  -0.779
ATOM   1052  C   LEU A  17     -25.368   7.126  -2.013
ATOM   1053  O   LEU A  17     -25.269   7.631  -3.132
ATOM   1054  CB  LEU A  17     -28.618   8.108  -1.076
ATOM   1055  N   VAL A  18     -24.861   5.890  -1.773
ATOM   1056  CA  VAL A  18     -23.970   5.281  -2.754
ATOM   1057  C   VAL A  18     -24.603   4.109  -3.424
ATOM   1058  O   VAL A  18     -25.126   3.122  -2.905
ATOM   1059  CB  VAL A  18     -22.429   4.652  -1.577
ATOM   1060  N   PHE A  19     -24.590   4.153  -4.733
ATOM   1061  CA  PHE A  19     -25.295   3.169  -5.601
ATOM   1062  C   PHE A  19     -24.399   2.529  -6.627
ATOM   1063  O   PHE A  19     -24.217   2.896  -7.788
ATOM   1064  CB  PHE A  19     -26.584   5.890  -7.279
ATOM   1065  N   PHE A  20     -23.712   1.468  -6.322
ATOM   1066  CA  PHE A  20     -22.768   0.923  -7.323
ATOM   1067  C   PHE A  20     -23.456  -0.283  -7.974
ATOM   1068  O   PHE A  20     -23.975  -1.270  -7.453
ATOM   1069  CB  PHE A  20     -21.290  -0.757  -4.678
ATOM   1070  N   ALA A  21     -23.469  -0.207  -9.301
ATOM   1071  CA  ALA A  21     -24.052  -1.243 -10.149
ATOM   1072  C   ALA A  21     -23.149  -1.586 -11.268
ATOM   1073  O   ALA A  21     -23.079  -0.957 -12.324
ATOM   1074  CB  ALA A  21     -25.530  -0.854 -10.654
ATOM   1075  N   GLU A  22     -22.324  -2.629 -11.216
ATOM   1076  CA  GLU A  22     -21.588  -3.190 -12.379
ATOM   1077  C   GLU A  22     -22.365  -4.278 -13.039
ATOM   1078  O   GLU A  22     -23.422  -4.775 -12.647
ATOM   1079  CB  GLU A  22     -18.964  -4.239 -10.955
ATOM   1080  N   ASP A  23     -21.867  -4.766 -14.172
ATOM   1081  CA  ASP A  23     -22.368  -6.057 -14.664
ATOM   1082  C   ASP A  23     -21.154  -6.950 -14.936
ATOM   1083  O   ASP A  23     -20.121  -7.121 -14.287
ATOM   1084  CB  ASP A  23     -24.179  -5.413 -16.331
ATOM   1085  N   VAL A  24     -21.285  -7.619 -16.053
ATOM   1086  CA  VAL A  24     -20.603  -8.763 -16.563
ATOM   1087  C   VAL A  24     -19.125  -8.492 -16.802
ATOM   1088  O   VAL A  24     -18.584  -7.732 -17.605
ATOM   1089  CB  VAL A  24     -21.610  -9.510 -18.077
ATOM   1090  N   GLY A  25     -18.363  -9.224 -15.979
ATOM   1091  CA  GLY A  25     -16.956  -9.490 -16.041
ATOM   1092  C   GLY A  25     -16.254  -8.912 -14.825
ATOM   1093  O   GLY A  25     -15.807  -9.513 -13.848
ATOM   1094  N   SER A  26     -16.081  -7.622 -14.764
ATOM   1095  CA  SER A  26     -15.031  -6.993 -13.951
ATOM   1096  C   SER A  26     -15.431  -6.925 -12.470
ATOM   1097  O   SER A  26     -16.549  -6.770 -11.979
ATOM   1098  CB  SER A  26     -15.039  -5.154 -14.574
ATOM   1099  N   ASN A  27     -14.439  -7.052 -11.599
ATOM   1100  CA  ASN A  27     -14.661  -7.170 -10.189
ATOM   1101  C   ASN A  27     -14.810  -5.878  -9.439
ATOM   1102  O   ASN A  27     -15.534  -5.669  -8.465
ATOM   1103  CB  ASN A  27     -12.528  -8.240  -9.560
ATOM   1104  N   LYS A  28     -14.080  -4.841  -9.871
ATOM   1105  CA  LYS A  28     -14.430  -3.504  -9.341
ATOM   1106  C   LYS A  28     -15.320  -2.800 -10.299
ATOM   1107  O   LYS A  28     -15.652  -3.205 -11.413
ATOM   1108  CB  LYS A  28     -11.149  -2.164  -9.650
ATOM   1109  N   GLY A  29     -15.821  -1.621  -9.952
ATOM   1110  CA  GLY A  29     -16.318  -0.556 -10.772
ATOM   1111  C   GLY A  29     -15.662   0.766 -10.649
ATOM   1112  O   GLY A  29     -14.783   1.067  -9.842
ATOM   1113  N   ALA A  30     -16.062   1.726 -11.494
ATOM   1114  CA  ALA A  30     -15.432   3.021 -11.598
ATOM   1115  C   ALA A  30     -16.367   4.194 -11.499
ATOM   1116  O   ALA A  30     -17.423   4.385 -12.101
ATOM   1117  CB  ALA A  30     -14.354   3.121 -12.780
ATOM   1118  N   ILE A  31     -15.953   5.123 -10.631
ATOM   1119  CA  ILE A  31     -16.842   6.044  -9.890
ATOM   1120  C   ILE A  31     -17.082   7.336 -10.627
ATOM   1121  O   ILE A  31     -16.265   8.042 -11.217
ATOM   1122  CB  ILE A  31     -15.933   6.104  -7.707
ATOM   1123  N   ILE A  32     -18.378   7.716 -10.601
ATOM   1124  CA  ILE A  32     -18.801   9.035 -10.942
ATOM   1125  C   ILE A  32     -19.460   9.794  -9.821
ATOM   1126  O   ILE A  32     -19.710   9.367  -8.694
ATOM   1127  CB  ILE A  32     -20.326   8.549 -12.734
ATOM   1128  N   GLY A  33     -19.812  11.080 -10.089
ATOM   1129  CA  GLY A  33     -20.342  11.891  -9.002
ATOM   1130  C   GLY A  33     -21.442  12.813  -9.451
ATOM   1131  O   GLY A  33     -21.368  13.701 -10.300
ATOM   1132  N   LEU A  34     -22.631  12.670  -8.883
ATOM   1133  CA  LEU A  34     -23.816  13.415  -9.202
ATOM   1134  C   LEU A  34     -24.130  14.574  -8.249
ATOM   1135  O   LEU A  34     -24.144  14.571  -7.018
ATOM   1136  CB  LEU A  34     -25.798  11.784  -9.478
ATOM   1137  N   MET A  35     -24.428  15.736  -8.753
ATOM   1138  CA  MET A  35     -24.753  16.908  -8.003
ATOM   1139  C   MET A  35     -26.178  17.111  -7.677
ATOM   1140  O   MET A  35     -26.966  17.838  -8.283
ATOM   1141  CB  MET A  35     -23.680  19.228 -10.151
ATOM   1142  N   VAL A  36     -26.695  16.473  -6.653
ATOM   1143  CA  VAL A  36     -28.082  16.481  -6.200
ATOM   1144  C   VAL A  36     -28.458  17.650  -5.333
ATOM   1145  O   VAL A  36     -27.794  18.212  -4.461
ATOM   1146  CB  VAL A  36     -28.247  14.701  -5.314
ATOM   1147  N   GLY A  37     -29.655  18.125  -5.544
ATOM   1148  CA  GLY A  37     -30.058  19.498  -5.182
ATOM   1149  C   GLY A  37     -31.394  19.610  -4.560
ATOM   1150  O   GLY A  37     -32.450  19.342  -5.133
ATOM   1151  N   GLY A  38     -31.580  20.014  -3.314
ATOM   1152  CA  GLY A  38     -32.644  19.539  -2.434
ATOM   1153  C   GLY A  38     -33.040  20.530  -1.350
ATOM   1154  O   GLY A  38     -32.712  21.712  -1.252
ATOM   1155  N   VAL A  39     -33.851  20.019  -0.390
ATOM   1156  CA  VAL A  39     -34.454  20.928   0.584
ATOM   1157  C   VAL A  39     -33.524  21.245   1.728
ATOM   1158  O   VAL A  39     -32.639  20.525   2.192
ATOM   1159  CB  VAL A  39     -36.168  20.063   1.179
ATOM   1160  N   VAL A  40     -33.619  22.394   2.336
ATOM   1161  CA  VAL A  40     -32.977  22.813   3.588
ATOM   1162  C   VAL A  40     -33.675  22.187   4.777
ATOM   1163  O   VAL A  40     -34.243  21.678   5.743
ATOM   1164  CB  VAL A  40     -33.116  24.808   3.694
ATOM   1165  N   LYS B   1     -29.282   6.537  40.673
ATOM   1166  CA  LYS B   1     -30.023   7.542  39.938
ATOM   1167  C   LYS B   1     -29.147   8.230  38.901
ATOM   1168  O   LYS B   1     -28.001   7.945  38.555
ATOM   1169  CB  LYS B   1     -30.564   9.788  42.541
ATOM   1170  N   LEU B   2     -29.648   9.261  38.279
ATOM   1171  CA  LEU B   2     -28.769  10.281  37.664
ATOM   1172  C   LEU B   2     -29.213  11.683  38.021
ATOM   1173  O   LEU B   2     -30.359  12.132  38.062
ATOM   1174  CB  LEU B   2     -28.873   9.699  35.153
ATOM   1175  N   VAL B   3     -28.295  12.551  38.328
ATOM   1176  CA  VAL B   3     -28.494  14.015  38.430
ATOM   1177  C   VAL B   3     -27.503  14.671  37.535
ATOM   1178  O   VAL B   3     -26.347  14.291  37.349
ATOM   1179  CB  VAL B   3     -28.362  14.518  40.334
ATOM   1180  N   PHE B   4     -27.798  15.749  36.848
ATOM   1181  CA  PHE B   4     -26.791  16.744  36.495
ATOM   1182  C   PHE B   4     -27.492  18.105  36.374
ATOM   1183  O   PHE B   4     -28.690  18.382  36.327
ATOM   1184  CB  PHE B   4     -27.246  15.590  33.311
ATOM   1185  N   PHE B   5     -26.665  19.112  36.311
ATOM   1186  CA  PHE B   5     -27.146  20.486  36.084
ATOM   1187  C   PHE B   5     -26.436  21.061  34.846
ATOM   1188  O   PHE B   5     -25.281  20.859  34.473
ATOM   1189  CB  PHE B   5     -24.944  21.317  38.679
ATOM   1190  N   ALA B   6     -27.163  21.885  34.071
ATOM   1191  CA  ALA B   6     -26.553  22.676  32.980
ATOM   1192  C   ALA B   6     -26.456  24.132  33.229
ATOM   1193  O   ALA B   6     -27.392  24.932  33.242
ATOM   1194  CB  ALA B   6     -27.214  22.251  31.573
ATOM   1195  N   GLU B   7     -25.212  24.607  33.464
ATOM   1196  CA  GLU B   7     -25.101  26.077  33.582
ATOM   1197  C   GLU B   7     -24.072  26.602  32.622
ATOM   1198  O   GLU B   7     -23.229  27.032  31.834
ATOM   1199  CB  GLU B   7     -24.606  26.773  36.599
ATOM   1200  N   LYS B   1     -12.396  21.955  27.243
ATOM   1201  CA  LYS B   1     -11.988  20.673  27.775
ATOM   1202  C   LYS B   1     -13.142  19.721  27.918
ATOM   1203  O   LYS B   1     -14.337  19.991  27.800
ATOM   1204  CB  LYS B   1     -10.888  21.618  30.941
ATOM   1205  N   LEU B   2     -12.838  18.441  28.206
ATOM   1206  CA  LEU B   2     -13.657  17.590  29.010
ATOM   1207  C   LEU B   2     -12.864  16.606  29.887
ATOM   1208  O   LEU B   2     -11.817  16.017  29.621
ATOM   1209  CB  LEU B   2     -15.032  16.117  27.288
ATOM   1210  N   VAL B   3     -13.338  16.333  31.086
ATOM   1211  CA  VAL B   3     -12.692  15.609  32.149
ATOM   1212  C   VAL B   3     -13.629  14.690  32.947
ATOM   1213  O   VAL B   3     -14.424  14.969  33.845
ATOM   1214  CB  VAL B   3     -11.767  16.942  33.330
ATOM   1215  N   PHE B   4     -13.583  13.427  32.635
ATOM   1216  CA  PHE B   4     -14.262  12.362  33.385
ATOM   1217  C   PHE B   4     -13.315  11.801  34.422
ATOM   1218  O   PHE B   4     -12.086  11.876  34.420
ATOM   1219  CB  PHE B   4     -13.692  10.194  30.771
ATOM   1220  N   PHE B   5     -13.807  11.151  35.463
ATOM   1221  CA  PHE B   5     -13.300   9.899  35.989
ATOM   1222  C   PHE B   5     -14.431   8.890  36.255
ATOM   1223  O   PHE B   5     -15.307   8.927  37.119
ATOM   1224  CB  PHE B   5     -12.796  11.303  39.040
ATOM   1225  N   ALA B   6     -14.508   7.837  35.481
ATOM   1226  CA  ALA B   6     -15.391   6.697  35.582
ATOM   1227  C   ALA B   6     -14.706   5.665  36.499
ATOM   1228  O   ALA B   6     -13.729   4.954  36.261
ATOM   1229  CB  ALA B   6     -15.634   5.983  34.171
ATOM   1230  N   GLU B   7     -15.240   5.522  37.714
ATOM   1231  CA  GLU B   7     -14.792   4.761  38.835
ATOM   1232  C   GLU B   7     -15.622   3.539  39.162
ATOM   1233  O   GLU B   7     -16.297   2.545  39.428
ATOM   1234  CB  GLU B   7     -15.123   6.798  41.206
ATOM   1235  N   LYS B   1     -22.501  -2.904  24.070
ATOM   1236  CA  LYS B   1     -21.805  -3.106  22.823
ATOM   1237  C   LYS B   1     -21.552  -1.873  22.053
ATOM   1238  O   LYS B   1     -22.304  -1.427  21.186
ATOM   1239  CB  LYS B   1     -23.997  -5.349  21.330
ATOM   1240  N   LEU B   2     -20.457  -1.140  22.253
ATOM   1241  CA  LEU B   2     -20.341   0.177  21.619
ATOM   1242  C   LEU B   2     -19.422   0.042  20.430
ATOM   1243  O   LEU B   2     -18.450  -0.707  20.339
ATOM   1244  CB  LEU B   2     -19.304   1.719  23.462
ATOM   1245  N   VAL B   3     -19.659   0.797  19.349
ATOM   1246  CA  VAL B   3     -18.700   0.977  18.301
ATOM   1247  C   VAL B   3     -18.301   2.374  17.978
ATOM   1248  O   VAL B   3     -18.996   3.388  18.048
ATOM   1249  CB  VAL B   3     -19.324  -0.188  16.844
ATOM   1250  N   PHE B   4     -17.076   2.564  17.572
ATOM   1251  CA  PHE B   4     -16.436   3.854  17.290
ATOM   1252  C   PHE B   4     -15.610   3.772  16.042
ATOM   1253  O   PHE B   4     -14.742   2.943  15.768
ATOM   1254  CB  PHE B   4     -14.254   3.113  19.768
ATOM   1255  N   PHE B   5     -15.815   4.676  15.120
ATOM   1256  CA  PHE B   5     -15.046   4.960  13.924
ATOM   1257  C   PHE B   5     -14.569   6.391  13.985
ATOM   1258  O   PHE B   5     -15.219   7.380  14.325
ATOM   1259  CB  PHE B   5     -18.015   5.021  12.322
ATOM   1260  N   ALA B   6     -13.313   6.636  13.637
ATOM   1261  CA  ALA B   6     -12.858   7.950  13.095
ATOM   1262  C   ALA B   6     -12.595   7.780  11.589
ATOM   1263  O   ALA B   6     -11.814   7.026  11.008
ATOM   1264  CB  ALA B   6     -11.488   8.317  13.782
ATOM   1265  N   GLU B   7     -13.354   8.594  10.842
ATOM   1266  CA  GLU B   7     -12.974   8.974   9.487
ATOM   1267  C   GLU B   7     -13.632  10.295   9.094
ATOM   1268  O   GLU B   7     -14.162  11.360   8.778
ATOM   1269  CB  GLU B   7     -14.570   6.826   7.715
ATOM   1270  N   LYS B   1     -24.432   5.628  33.242
ATOM   1271  CA  LYS B   1     -23.644   5.339  32.019
ATOM   1272  C   LYS B   1     -23.983   6.335  30.919
ATOM   1273  O   LYS B   1     -25.040   6.438  30.296
ATOM   1274  CB  LYS B   1     -25.430   2.433  30.837
ATOM   1275  N   LEU B   2     -22.976   7.198  30.612
ATOM   1276  CA  LEU B   2     -23.298   8.293  29.694
ATOM   1277  C   LEU B   2     -22.464   8.200  28.442
ATOM   1278  O   LEU B   2     -21.422   7.568  28.265
ATOM   1279  CB  LEU B   2     -22.967  10.527  31.025
ATOM   1280  N   VAL B   3     -22.949   8.906  27.415
ATOM   1281  CA  VAL B   3     -22.074   9.440  26.366
ATOM   1282  C   VAL B   3     -22.206  10.903  26.154
ATOM   1283  O   VAL B   3     -23.208  11.592  26.342
ATOM   1284  CB  VAL B   3     -22.375   8.280  24.760
ATOM   1285  N   PHE B   4     -21.164  11.559  25.722
ATOM   1286  CA  PHE B   4     -21.199  12.907  25.189
ATOM   1287  C   PHE B   4     -20.074  13.195  24.198
ATOM   1288  O   PHE B   4     -19.050  12.549  23.975
ATOM   1289  CB  PHE B   4     -19.975  14.097  28.163
ATOM   1290  N   PHE B   5     -20.266  14.315  23.494
ATOM   1291  CA  PHE B   5     -19.241  15.166  22.974
ATOM   1292  C   PHE B   5     -19.264  16.539  23.617
ATOM   1293  O   PHE B   5     -20.207  17.321  23.731
ATOM   1294  CB  PHE B   5     -20.833  15.405  20.028
ATOM   1295  N   ALA B   6     -18.059  16.891  24.112
ATOM   1296  CA  ALA B   6     -17.701  18.226  24.526
ATOM   1297  C   ALA B   6     -16.467  18.764  23.874
ATOM   1298  O   ALA B   6     -15.331  18.290  23.901
ATOM   1299  CB  ALA B   6     -17.603  18.301  26.084
ATOM   1300  N   GLU B   7     -16.702  19.913  23.189
ATOM   1301  CA  GLU B   7     -15.668  20.606  22.462
ATOM   1302  C   GLU B   7     -15.608  22.063  22.849
ATOM   1303  O   GLU B   7     -15.558  23.252  23.165
ATOM   1304  CB  GLU B   7     -16.957  20.600  19.524
ATOM   1305  N   LYS B   1     -37.039  34.696  19.905
ATOM   1306  CA  LYS B   1     -36.128  33.696  19.408
ATOM   1307  C   LYS B   1     -36.190  32.371  20.159
ATOM   1308  O   LYS B   1     -35.353  31.470  20.200
ATOM   1309  CB  LYS B   1     -32.972  35.053  20.420
ATOM   1310  N   LEU B   2     -37.345  32.220  20.856
ATOM   1311  CA  LEU B   2     -37.785  30.913  21.246
ATOM   1312  C   LEU B   2     -39.188  30.538  20.794
ATOM   1313  O   LEU B   2     -40.265  31.062  21.081
ATOM   1314  CB  LEU B   2     -37.442  30.907  23.872
ATOM   1315  N   VAL B   3     -39.187  29.480  19.969
ATOM   1316  CA  VAL B   3     -40.493  28.916  19.541
ATOM   1317  C   VAL B   3     -40.662  27.501  19.986
ATOM   1318  O   VAL B   3     -39.934  26.557  19.681
ATOM   1319  CB  VAL B   3     -40.507  29.245  17.571
ATOM   1320  N   PHE B   4     -41.659  27.158  20.777
ATOM   1321  CA  PHE B   4     -42.148  25.846  21.095
ATOM   1322  C   PHE B   4     -43.496  25.560  20.448
ATOM   1323  O   PHE B   4     -44.609  25.947  20.805
ATOM   1324  CB  PHE B   4     -43.057  26.886  24.208
ATOM   1325  N   PHE B   5     -43.449  24.789  19.353
ATOM   1326  CA  PHE B   5     -44.734  24.238  18.836
ATOM   1327  C   PHE B   5     -44.816  22.727  19.140
ATOM   1328  O   PHE B   5     -43.911  21.895  19.213
ATOM   1329  CB  PHE B   5     -43.045  24.139  15.816
ATOM   1330  N   ALA B   6     -46.083  22.306  19.349
ATOM   1331  CA  ALA B   6     -46.534  20.959  19.507
ATOM   1332  C   ALA B   6     -47.615  20.525  18.500
ATOM   1333  O   ALA B   6     -48.371  21.198  17.800
ATOM   1334  CB  ALA B   6     -47.138  20.693  20.979
ATOM   1335  N   GLU B   7     -47.672  19.179  18.443
ATOM   1336  CA  GLU B   7     -48.202  18.422  17.305
ATOM   1337  C   GLU B   7     -49.092  17.337  17.786
ATOM   1338  O   GLU B   7     -49.831  16.437  18.185
ATOM   1339  CB  GLU B   7     -45.609  17.311  15.877
ATOM   1340  N   LYS B   1     -12.173  19.305  20.330
ATOM   1341  CA  LYS B   1     -13.414  18.511  20.211
ATOM   1342  C   LYS B   1     -13.212  17.069  20.569
ATOM   1343  O   LYS B   1     -12.962  16.150  19.789
ATOM   1344  CB  LYS B   1     -13.898  18.876  16.778
ATOM   1345  N   LEU B   2     -13.295  16.675  21.817
ATOM   1346  CA  LEU B   2     -13.222  15.248  22.163
ATOM   1347  C   LEU B   2     -14.585  14.656  22.493
ATOM   1348  O   LEU B   2     -15.443  15.126  23.240
ATOM   1349  CB  LEU B   2     -11.559  15.389  24.220
ATOM   1350  N   VAL B   3     -14.867  13.474  21.880
ATOM   1351  CA  VAL B   3     -16.064  12.693  22.218
ATOM   1352  C   VAL B   3     -15.571  11.536  23.112
ATOM   1353  O   VAL B   3     -14.597  10.802  22.952
ATOM   1354  CB  VAL B   3     -16.595  12.045  20.350
ATOM   1355  N   PHE B   4     -16.344  11.333  24.214
ATOM   1356  CA  PHE B   4     -16.299  10.062  24.916
ATOM   1357  C   PHE B   4     -17.685   9.455  25.053
ATOM   1358  O   PHE B   4     -18.783  10.011  25.069
ATOM   1359  CB  PHE B   4     -16.257  12.181  27.700
ATOM   1360  N   PHE B   5     -17.670   8.139  25.169
ATOM   1361  CA  PHE B   5     -18.734   7.224  25.473
ATOM   1362  C   PHE B   5     -18.314   6.329  26.635
ATOM   1363  O   PHE B   5     -17.834   5.196  26.596
ATOM   1364  CB  PHE B   5     -17.727   5.453  22.767
ATOM   1365  N   ALA B   6     -18.473   6.806  27.844
ATOM   1366  CA  ALA B   6     -18.079   6.169  29.074
ATOM   1367  C   ALA B   6     -19.183   5.370  29.718
ATOM   1368  O   ALA B   6     -20.069   5.765  30.476
ATOM   1369  CB  ALA B   6     -17.456   7.227  30.046
ATOM   1370  N   GLU B   7     -19.216   4.093  29.444
ATOM   1371  CA  GLU B   7     -20.478   3.317  29.485
ATOM   1372  C   GLU B   7     -20.627   2.800  30.930
ATOM   1373  O   GLU B   7     -20.746   2.387  32.083
ATOM   1374  CB  GLU B   7     -20.228   0.881  27.549
ATOM   1375  N   LYS B   1      -5.241  12.806  15.059
ATOM   1376  CA  LYS B   1      -6.354  11.913  14.973
ATOM   1377  C   LYS B   1      -6.237  10.664  15.793
ATOM   1378  O   LYS B   1      -5.771   9.593  15.405
ATOM   1379  CB  LYS B   1      -6.712  11.353  11.526
ATOM   1380  N   LEU B   2      -6.668  10.676  17.071
ATOM   1381  CA  LEU B   2      -6.488   9.472  17.936
ATOM   1382  C   LEU B   2      -7.850   8.805  18.203
ATOM   1383  O   LEU B   2      -8.999   9.232  18.088
ATOM   1384  CB  LEU B   2      -5.326  10.473  20.008
ATOM   1385  N   VAL B   3      -7.712   7.582  18.620
ATOM   1386  CA  VAL B   3      -8.848   6.962  19.361
ATOM   1387  C   VAL B   3      -8.278   6.153  20.510
ATOM   1388  O   VAL B   3      -7.572   5.147  20.452
ATOM   1389  CB  VAL B   3      -9.743   5.756  17.967
ATOM   1390  N   PHE B   4      -8.565   6.564  21.731
ATOM   1391  CA  PHE B   4      -8.079   5.844  22.878
ATOM   1392  C   PHE B   4      -9.203   5.183  23.623
ATOM   1393  O   PHE B   4     -10.397   5.480  23.586
ATOM   1394  CB  PHE B   4      -7.825   8.885  24.416
ATOM   1395  N   PHE B   5      -8.917   4.170  24.411
ATOM   1396  CA  PHE B   5      -9.843   3.469  25.327
ATOM   1397  C   PHE B   5      -9.067   2.943  26.517
ATOM   1398  O   PHE B   5      -7.966   2.393  26.490
ATOM   1399  CB  PHE B   5      -9.713   0.864  23.005
ATOM   1400  N   ALA B   6      -9.605   3.072  27.741
ATOM   1401  CA  ALA B   6      -9.086   2.455  28.965
ATOM   1402  C   ALA B   6     -10.205   1.847  29.760
ATOM   1403  O   ALA B   6     -11.374   2.230  29.795
ATOM   1404  CB  ALA B   6      -8.236   3.525  29.724
ATOM   1405  N   GLU B   7      -9.973   0.795  30.516
ATOM   1406  CA  GLU B   7     -10.952   0.264  31.422
ATOM   1407  C   GLU B   7     -10.283  -0.099  32.723
ATOM   1408  O   GLU B   7      -9.737  -0.394  33.786
ATOM   1409  CB  GLU B   7     -11.534  -2.514  29.834
ATOM   1410  N   LYS B   1       1.676  11.847  18.291
ATOM   1411  CA  LYS B   1       2.694  10.953  18.862
ATOM   1412  C   LYS B   1       2.296  10.740  20.332
ATOM   1413  O   LYS B   1       1.964  11.570  21.179
ATOM   1414  CB  LYS B   1       5.207  13.490  19.045
ATOM   1415  N   LEU B   2       2.306   9.512  20.765
ATOM   1416  CA  LEU B   2       2.072   9.093  22.123
ATOM   1417  C   LEU B   2       3.352   8.938  22.855
ATOM   1418  O   LEU B   2       4.433   8.584  22.386
ATOM   1419  CB  LEU B   2       0.561   6.976  21.965
ATOM   1420  N   VAL B   3       3.291   9.224  24.169
ATOM   1421  CA  VAL B   3       4.241   8.933  25.196
ATOM   1422  C   VAL B   3       3.650   8.286  26.461
ATOM   1423  O   VAL B   3       3.113   8.789  27.448
ATOM   1424  CB  VAL B   3       5.184  10.697  25.580
ATOM   1425  N   PHE B   4       3.779   6.961  26.401
ATOM   1426  CA  PHE B   4       3.008   6.042  27.283
ATOM   1427  C   PHE B   4       3.935   5.532  28.392
ATOM   1428  O   PHE B   4       4.811   4.671  28.315
ATOM   1429  CB  PHE B   4       3.547   3.559  24.909
ATOM   1430  N   PHE B   5       3.783   6.084  29.597
ATOM   1431  CA  PHE B   5       4.596   5.560  30.719
ATOM   1432  C   PHE B   5       3.700   5.195  31.902
ATOM   1433  O   PHE B   5       2.704   5.766  32.346
ATOM   1434  CB  PHE B   5       5.746   8.706  31.324
ATOM   1435  N   ALA B   6       4.082   4.100  32.515
ATOM   1436  CA  ALA B   6       3.595   3.571  33.752
ATOM   1437  C   ALA B   6       4.473   4.091  34.888
ATOM   1438  O   ALA B   6       5.692   3.998  35.031
ATOM   1439  CB  ALA B   6       3.753   1.944  33.759
ATOM   1440  N   GLU B   7       3.740   4.735  35.836
ATOM   1441  CA  GLU B   7       4.233   4.982  37.219
ATOM   1442  C   GLU B   7       3.226   4.653  38.285
ATOM   1443  O   GLU B   7       2.402   4.383  39.159
ATOM   1444  CB  GLU B   7       4.512   8.200  37.062
ATOM   1445  N   LYS B   1      -5.446  -2.249  31.933
ATOM   1446  CA  LYS B   1      -5.708  -2.335  30.507
ATOM   1447  C   LYS B   1      -6.186  -1.014  29.953
ATOM   1448  O   LYS B   1      -7.219  -0.395  30.207
ATOM   1449  CB  LYS B   1      -8.638  -4.481  30.603
ATOM   1450  N   LEU B   2      -5.382  -0.462  29.086
ATOM   1451  CA  LEU B   2      -5.612   0.591  28.137
ATOM   1452  C   LEU B   2      -4.746   0.349  26.883
ATOM   1453  O   LEU B   2      -3.552   0.061  26.802
ATOM   1454  CB  LEU B   2      -5.084   2.856  29.327
ATOM   1455  N   VAL B   3      -5.419   0.479  25.735
ATOM   1456  CA  VAL B   3      -4.680   0.720  24.481
ATOM   1457  C   VAL B   3      -5.272   1.895  23.801
ATOM   1458  O   VAL B   3      -6.447   2.068  23.477
ATOM   1459  CB  VAL B   3      -4.830  -1.081  23.574
ATOM   1460  N   PHE B   4      -4.412   2.857  23.523
ATOM   1461  CA  PHE B   4      -4.796   3.920  22.600
ATOM   1462  C   PHE B   4      -4.041   3.837  21.293
ATOM   1463  O   PHE B   4      -2.956   3.292  21.088
ATOM   1464  CB  PHE B   4      -2.416   5.769  24.374
ATOM   1465  N   PHE B   5      -4.549   4.388  20.225
ATOM   1466  CA  PHE B   5      -3.858   4.346  18.954
ATOM   1467  C   PHE B   5      -3.793   5.700  18.296
ATOM   1468  O   PHE B   5      -4.722   6.482  18.091
ATOM   1469  CB  PHE B   5      -6.543   2.903  17.542
ATOM   1470  N   ALA B   6      -2.622   6.124  17.880
ATOM   1471  CA  ALA B   6      -2.453   7.490  17.376
ATOM   1472  C   ALA B   6      -2.058   7.477  15.939
ATOM   1473  O   ALA B   6      -0.930   7.225  15.514
ATOM   1474  CB  ALA B   6      -1.356   8.181  18.338
ATOM   1475  N   GLU B   7      -2.991   7.759  15.004
ATOM   1476  CA  GLU B   7      -2.666   8.014  13.633
ATOM   1477  C   GLU B   7      -3.399   9.252  13.162
ATOM   1478  O   GLU B   7      -3.994  10.259  12.778
ATOM   1479  CB  GLU B   7      -3.592   5.384  12.098
ATOM   1480  N   LYS B   1     -54.563  18.278  23.696
ATOM   1481  CA  LYS B   1     -53.265  17.697  23.408
ATOM   1482  C   LYS B   1     -52.155  18.728  23.252
ATOM   1483  O   LYS B   1     -51.188  18.674  22.492
ATOM   1484  CB  LYS B   1     -54.080  16.735  20.064
ATOM   1485  N   LEU B   2     -52.245  19.827  24.040
ATOM   1486  CA  LEU B   2     -51.537  21.089  23.706
ATOM   1487  C   LEU B   2     -50.372  21.332  24.581
ATOM   1488  O   LEU B   2     -49.979  20.552  25.449
ATOM   1489  CB  LEU B   2     -53.475  22.923  23.938
ATOM   1490  N   VAL B   3     -49.632  22.421  24.513
ATOM   1491  CA  VAL B   3     -48.798  22.991  25.542
ATOM   1492  C   VAL B   3     -48.880  24.470  25.507
ATOM   1493  O   VAL B   3     -47.954  25.260  25.326
ATOM   1494  CB  VAL B   3     -46.967  22.326  25.093
ATOM   1495  N   PHE B   4     -50.045  25.024  25.684
ATOM   1496  CA  PHE B   4     -50.249  26.393  26.167
ATOM   1497  C   PHE B   4     -51.237  26.389  27.301
ATOM   1498  O   PHE B   4     -51.591  25.420  27.973
ATOM   1499  CB  PHE B   4     -52.351  26.864  23.406
ATOM   1500  N   PHE B   5     -51.818  27.496  27.664
ATOM   1501  CA  PHE B   5     -52.913  27.685  28.638
ATOM   1502  C   PHE B   5     -54.246  27.507  27.957
ATOM   1503  O   PHE B   5     -55.314  27.265  28.518
ATOM   1504  CB  PHE B   5     -52.239  31.064  28.224
ATOM   1505  N   ALA B   6     -54.321  27.615  26.616
ATOM   1506  CA  ALA B   6     -55.464  28.079  25.860
ATOM   1507  C   ALA B   6     -56.371  26.981  25.320
ATOM   1508  O   ALA B   6     -56.715  26.788  24.154
ATOM   1509  CB  ALA B   6     -54.885  28.961  24.636
ATOM   1510  N   GLU B   7     -56.840  26.129  26.263
ATOM   1511  CA  GLU B   7     -57.851  25.123  25.882
ATOM   1512  C   GLU B   7     -59.049  25.247  26.821
ATOM   1513  O   GLU B   7     -60.015  25.348  27.578
ATOM   1514  CB  GLU B   7     -56.136  22.510  26.784
ATOM   1515  N   LYS B   1      10.760  -3.247   8.642
ATOM   1516  CA  LYS B   1      10.468  -3.225  10.046
ATOM   1517  C   LYS B   1      11.261  -4.255  10.873
ATOM   1518  O   LYS B   1      11.836  -5.290  10.536
ATOM   1519  CB  LYS B   1       7.086  -3.960  10.244
ATOM   1520  N   LEU B   2      11.274  -3.881  12.158
ATOM   1521  CA  LEU B   2      12.057  -4.659  13.156
ATOM   1522  C   LEU B   2      11.234  -4.817  14.434
ATOM   1523  O   LEU B   2      10.343  -4.089  14.871
ATOM   1524  CB  LEU B   2      14.096  -3.011  13.684
ATOM   1525  N   VAL B   3      11.499  -5.864  15.178
ATOM   1526  CA  VAL B   3      10.977  -6.006  16.570
ATOM   1527  C   VAL B   3      12.200  -6.127  17.465
ATOM   1528  O   VAL B   3      13.261  -6.693  17.203
ATOM   1529  CB  VAL B   3       9.828  -7.597  16.477
ATOM   1530  N   PHE B   4      12.111  -5.550  18.685
ATOM   1531  CA  PHE B   4      13.097  -5.760  19.746
ATOM   1532  C   PHE B   4      12.511  -5.444  21.133
ATOM   1533  O   PHE B   4      11.767  -4.523  21.469
ATOM   1534  CB  PHE B   4      14.616  -2.985  18.660
ATOM   1535  N   PHE B   5      12.908  -6.342  22.076
ATOM   1536  CA  PHE B   5      12.049  -6.751  23.194
ATOM   1537  C   PHE B   5      12.016  -5.711  24.298
ATOM   1538  O   PHE B   5      12.930  -5.041  24.779
ATOM   1539  CB  PHE B   5      14.731  -8.685  24.157
ATOM   1540  N   ALA B   6      10.814  -5.529  24.786
ATOM   1541  CA  ALA B   6      10.482  -4.617  25.870
ATOM   1542  C   ALA B   6      10.269  -5.344  27.161
ATOM   1543  O   ALA B   6       9.193  -5.451  27.749
ATOM   1544  CB  ALA B   6       9.241  -3.663  25.516
ATOM   1545  N   GLU B   7      11.331  -5.945  27.755
ATOM   1546  CA  GLU B   7      11.338  -6.259  29.190
ATOM   1547  C   GLU B   7      12.330  -5.319  29.858
ATOM   1548  O   GLU B   7      13.133  -4.558  30.399
ATOM   1549  CB  GLU B   7      12.150  -9.266  29.391
ATOM   1550  N   LYS B   1     -18.318  24.546  24.692
ATOM   1551  CA  LYS B   1     -19.715  24.092  24.627
ATOM   1552  C   LYS B   1     -19.741  22.596  24.520
ATOM   1553  O   LYS B   1     -18.900  21.872  23.988
ATOM   1554  CB  LYS B   1     -20.321  25.314  21.285
ATOM   1555  N   LEU B   2     -20.798  21.986  25.065
ATOM   1556  CA  LEU B   2     -20.910  20.510  25.053
ATOM   1557  C   LEU B   2     -22.397  20.113  24.956
ATOM   1558  O   LEU B   2     -23.412  20.783  25.146
ATOM   1559  CB  LEU B   2     -19.970  19.870  27.465
ATOM   1560  N   VAL B   3     -22.515  18.812  24.601
ATOM   1561  CA  VAL B   3     -23.794  18.109  24.690
ATOM   1562  C   VAL B   3     -23.671  16.677  25.169
ATOM   1563  O   VAL B   3     -22.977  15.765  24.719
ATOM   1564  CB  VAL B   3     -24.587  18.189  22.804
ATOM   1565  N   PHE B   4     -24.408  16.375  26.205
ATOM   1566  CA  PHE B   4     -24.430  15.090  26.909
ATOM   1567  C   PHE B   4     -25.669  14.265  26.657
ATOM   1568  O   PHE B   4     -26.693  14.604  26.065
ATOM   1569  CB  PHE B   4     -24.912  16.565  29.877
ATOM   1570  N   PHE B   5     -25.669  13.029  27.118
ATOM   1571  CA  PHE B   5     -26.845  12.182  27.135
ATOM   1572  C   PHE B   5     -26.782  10.978  28.018
ATOM   1573  O   PHE B   5     -26.562   9.823  27.652
ATOM   1574  CB  PHE B   5     -25.385  10.971  24.215
ATOM   1575  N   ALA B   6     -26.989  11.183  29.347
ATOM   1576  CA  ALA B   6     -26.598  10.226  30.364
ATOM   1577  C   ALA B   6     -27.815   9.554  30.999
ATOM   1578  O   ALA B   6     -28.720  10.097  31.631
ATOM   1579  CB  ALA B   6     -25.780  11.030  31.478
ATOM   1580  N   GLU B   7     -27.968   8.245  30.890
ATOM   1581  CA  GLU B   7     -28.684   7.514  31.973
ATOM   1582  C   GLU B   7     -27.895   6.303  32.429
ATOM   1583  O   GLU B   7     -27.253   5.320  32.799
ATOM   1584  CB  GLU B   7     -31.139   6.246  30.281
ATOM   1585  N   LYS B   1     -39.823   9.424  37.928
ATOM   1586  CA  LYS B   1     -39.979  10.177  39.168
ATOM   1587  C   LYS B   1     -38.859  11.224  39.190
ATOM   1588  O   LYS B   1     -37.763  11.194  39.750
ATOM   1589  CB  LYS B   1     -39.254   7.507  41.413
ATOM   1590  N   LEU B   2     -39.115  12.311  38.509
ATOM   1591  CA  LEU B   2     -38.056  13.208  38.014
ATOM   1592  C   LEU B   2     -38.307  14.657  38.414
ATOM   1593  O   LEU B   2     -39.210  15.388  38.005
ATOM   1594  CB  LEU B   2     -38.259  13.079  35.343
ATOM   1595  N   VAL B   3     -37.460  15.217  39.310
ATOM   1596  CA  VAL B   3     -37.659  16.547  39.818
ATOM   1597  C   VAL B   3     -36.491  17.407  39.471
ATOM   1598  O   VAL B   3     -35.313  17.056  39.546
ATOM   1599  CB  VAL B   3     -37.994  16.246  41.808
ATOM   1600  N   PHE B   4     -36.682  18.671  39.038
ATOM   1601  CA  PHE B   4     -35.602  19.603  38.874
ATOM   1602  C   PHE B   4     -35.972  20.926  39.468
ATOM   1603  O   PHE B   4     -37.110  21.279  39.779
ATOM   1604  CB  PHE B   4     -36.524  20.037  35.574
ATOM   1605  N   PHE B   5     -35.020  21.838  39.702
ATOM   1606  CA  PHE B   5     -35.171  23.258  39.787
ATOM   1607  C   PHE B   5     -34.757  24.063  38.590
ATOM   1608  O   PHE B   5     -33.978  23.722  37.700
ATOM   1609  CB  PHE B   5     -32.447  23.363  41.883
ATOM   1610  N   ALA B   6     -35.236  25.257  38.412
ATOM   1611  CA  ALA B   6     -34.968  26.159  37.307
ATOM   1612  C   ALA B   6     -34.993  27.598  37.801
ATOM   1613  O   ALA B   6     -35.954  28.314  38.083
ATOM   1614  CB  ALA B   6     -35.974  25.958  36.086
ATOM   1615  N   GLU B   7     -33.798  28.130  37.936
ATOM   1616  CA  GLU B   7     -33.420  29.336  38.637
ATOM   1617  C   GLU B   7     -32.828  30.402  37.780
ATOM   1618  O   GLU B   7     -32.339  31.282  37.072
ATOM   1619  CB  GLU B   7     -31.214  28.171  40.667
ATOM   1620  N   LYS B   1     -50.205  19.434  30.101
ATOM   1621  CA  LYS B   1     -50.149  20.475  29.048
ATOM   1622  C   LYS B   1     -49.825  21.781  29.723
ATOM   1623  O   LYS B   1     -50.487  22.819  29.705
ATOM   1624  CB  LYS B   1     -53.455  20.666  27.886
ATOM   1625  N   LEU B   2     -48.679  21.800  30.420
ATOM   1626  CA  LEU B   2     -48.353  22.990  31.206
ATOM   1627  C   LEU B   2     -47.260  23.730  30.522
ATOM   1628  O   LEU B   2     -46.226  23.220  30.092
ATOM   1629  CB  LEU B   2     -47.685  22.196  33.611
ATOM   1630  N   VAL B   3     -47.284  25.020  30.303
ATOM   1631  CA  VAL B   3     -46.151  25.846  30.037
ATOM   1632  C   VAL B   3     -46.023  26.952  31.072
ATOM   1633  O   VAL B   3     -46.909  27.637  31.583
ATOM   1634  CB  VAL B   3     -46.056  26.310  28.136
ATOM   1635  N   PHE B   4     -44.778  27.194  31.462
ATOM   1636  CA  PHE B   4     -44.559  27.956  32.693
ATOM   1637  C   PHE B   4     -43.262  28.739  32.727
ATOM   1638  O   PHE B   4     -42.159  28.319  33.076
ATOM   1639  CB  PHE B   4     -43.966  24.990  34.241
ATOM   1640  N   PHE B   5     -43.295  30.030  32.340
ATOM   1641  CA  PHE B   5     -42.113  30.824  32.038
ATOM   1642  C   PHE B   5     -42.066  32.034  32.898
ATOM   1643  O   PHE B   5     -43.004  32.598  33.463
ATOM   1644  CB  PHE B   5     -44.112  32.087  29.458
ATOM   1645  N   ALA B   6     -40.845  32.539  33.049
ATOM   1646  CA  ALA B   6     -40.475  33.760  33.691
ATOM   1647  C   ALA B   6     -39.753  34.674  32.752
ATOM   1648  O   ALA B   6     -39.228  34.360  31.683
ATOM   1649  CB  ALA B   6     -39.513  33.323  34.939
ATOM   1650  N   GLU B   7     -39.647  35.956  33.067
ATOM   1651  CA  GLU B   7     -38.683  36.859  32.455
ATOM   1652  C   GLU B   7     -38.409  38.032  33.376
ATOM   1653  O   GLU B   7     -38.186  38.984  34.124
ATOM   1654  CB  GLU B   7     -40.294  38.121  29.985
ATOM   1655  N   LYS B   1     -29.254  29.803  35.247
ATOM   1656  CA  LYS B   1     -28.985  28.406  35.338
ATOM   1657  C   LYS B   1     -30.123  27.465  35.488
ATOM   1658  O   LYS B   1     -31.229  27.778  35.927
ATOM   1659  CB  LYS B   1     -27.639  28.590  38.653
ATOM   1660  N   LEU B   2     -29.981  26.161  35.130
ATOM   1661  CA  LEU B   2     -31.014  25.219  35.595
ATOM   1662  C   LEU B   2     -30.339  23.921  36.015
ATOM   1663  O   LEU B   2     -29.206  23.532  35.733
ATOM   1664  CB  LEU B   2     -32.714  24.939  33.644
ATOM   1665  N   VAL B   3     -31.101  23.116  36.792
ATOM   1666  CA  VAL B   3     -30.714  21.755  37.075
ATOM   1667  C   VAL B   3     -31.809  20.738  36.893
ATOM   1668  O   VAL B   3     -33.018  20.938  37.005
ATOM   1669  CB  VAL B   3     -29.853  21.755  38.862
ATOM   1670  N   PHE B   4     -31.505  19.490  36.581
ATOM   1671  CA  PHE B   4     -32.424  18.417  36.869
ATOM   1672  C   PHE B   4     -31.775  17.188  37.508
ATOM   1673  O   PHE B   4     -30.639  16.749  37.329
ATOM   1674  CB  PHE B   4     -32.131  17.784  33.482
ATOM   1675  N   PHE B   5     -32.497  16.487  38.362
ATOM   1676  CA  PHE B   5     -32.239  15.081  38.580
ATOM   1677  C   PHE B   5     -33.482  14.288  38.139
ATOM   1678  O   PHE B   5     -34.680  14.550  38.247
ATOM   1679  CB  PHE B   5     -32.853  15.806  41.856
ATOM   1680  N   ALA B   6     -33.148  13.152  37.555
ATOM   1681  CA  ALA B   6     -34.073  12.080  37.222
ATOM   1682  C   ALA B   6     -33.776  10.744  37.805
ATOM   1683  O   ALA B   6     -32.661  10.230  37.884
ATOM   1684  CB  ALA B   6     -34.298  12.065  35.654
ATOM   1685  N   GLU B   7     -34.750   9.994  38.299
ATOM   1686  CA  GLU B   7     -34.455   8.733  38.920
ATOM   1687  C   GLU B   7     -35.424   7.687  38.407
ATOM   1688  O   GLU B   7     -36.212   6.837  37.989
ATOM   1689  CB  GLU B   7     -34.738   9.170  42.020
ATOM   1690  N   LYS B   1     -26.250  29.649  26.365
ATOM   1691  CA  LYS B   1     -27.570  29.210  26.857
ATOM   1692  C   LYS B   1     -27.678  27.695  26.578
ATOM   1693  O   LYS B   1     -27.082  27.010  25.747
ATOM   1694  CB  LYS B   1     -29.580  30.594  24.240
ATOM   1695  N   LEU B   2     -28.569  27.080  27.392
ATOM   1696  CA  LEU B   2     -28.822  25.671  27.475
ATOM   1697  C   LEU B   2     -30.240  25.380  27.157
ATOM   1698  O   LEU B   2     -31.201  26.060  27.517
ATOM   1699  CB  LEU B   2     -28.102  24.932  29.929
ATOM   1700  N   VAL B   3     -30.628  24.359  26.453
ATOM   1701  CA  VAL B   3     -31.860  23.601  26.455
ATOM   1702  C   VAL B   3     -31.656  22.172  26.787
ATOM   1703  O   VAL B   3     -30.924  21.367  26.211
ATOM   1704  CB  VAL B   3     -32.715  24.052  24.662
ATOM   1705  N   PHE B   4     -32.336  21.717  27.815
ATOM   1706  CA  PHE B   4     -32.384  20.282  28.140
ATOM   1707  C   PHE B   4     -33.804  19.700  28.039
ATOM   1708  O   PHE B   4     -34.861  20.285  27.803
ATOM   1709  CB  PHE B   4     -32.447  21.368  31.442
ATOM   1710  N   PHE B   5     -33.945  18.409  28.225
ATOM   1711  CA  PHE B   5     -35.139  17.656  28.582
ATOM   1712  C   PHE B   5     -34.859  16.228  28.998
ATOM   1713  O   PHE B   5     -34.143  15.411  28.418
ATOM   1714  CB  PHE B   5     -35.891  17.353  25.334
ATOM   1715  N   ALA B   6     -35.409  15.746  30.084
ATOM   1716  CA  ALA B   6     -35.432  14.364  30.572
ATOM   1717  C   ALA B   6     -36.774  13.781  30.319
ATOM   1718  O   ALA B   6     -37.746  14.417  29.912
ATOM   1719  CB  ALA B   6     -35.162  14.325  32.159
ATOM   1720  N   GLU B   7     -36.994  12.462  30.535
ATOM   1721  CA  GLU B   7     -38.215  11.739  30.326
ATOM   1722  C   GLU B   7     -38.748  11.042  31.573
ATOM   1723  O   GLU B   7     -39.178  10.479  32.579
ATOM   1724  CB  GLU B   7     -37.550   9.366  28.335
ATOM   1725  N   LYS B   1       5.989  -9.793  24.803
ATOM   1726  CA  LYS B   1       6.218  -8.336  24.914
ATOM   1727  C   LYS B   1       7.129  -7.832  23.857
ATOM   1728  O   LYS B   1       8.333  -8.078  23.784
ATOM   1729  CB  LYS B   1       7.564  -8.131  28.132
ATOM   1730  N   LEU B   2       6.642  -7.044  22.883
ATOM   1731  CA  LEU B   2       7.470  -6.574  21.778
ATOM   1732  C   LEU B   2       7.294  -5.144  21.388
ATOM   1733  O   LEU B   2       6.310  -4.622  20.864
ATOM   1734  CB  LEU B   2       6.732  -8.368  19.950
ATOM   1735  N   VAL B   3       8.298  -4.338  21.628
ATOM   1736  CA  VAL B   3       8.345  -2.881  21.360
ATOM   1737  C   VAL B   3       9.182  -2.729  20.090
ATOM   1738  O   VAL B   3      10.386  -2.931  19.932
ATOM   1739  CB  VAL B   3       9.066  -2.152  23.055
ATOM   1740  N   PHE B   4       8.511  -2.323  19.016
ATOM   1741  CA  PHE B   4       9.131  -2.341  17.701
ATOM   1742  C   PHE B   4       9.170  -1.001  16.994
ATOM   1743  O   PHE B   4       8.389  -0.057  17.109
ATOM   1744  CB  PHE B   4       6.221  -3.650  16.460
ATOM   1745  N   PHE B   5      10.187  -0.844  16.142
ATOM   1746  CA  PHE B   5      10.239   0.295  15.230
ATOM   1747  C   PHE B   5      10.378  -0.105  13.768
ATOM   1748  O   PHE B   5      10.671  -1.194  13.272
ATOM   1749  CB  PHE B   5      13.633   0.461  16.089
ATOM   1750  N   ALA B   6      10.130   0.937  12.961
ATOM   1751  CA  ALA B   6      10.566   0.769  11.546
ATOM   1752  C   ALA B   6      11.323   2.026  11.079
ATOM   1753  O   ALA B   6      11.285   3.177  11.514
ATOM   1754  CB  ALA B   6       9.370   0.451  10.570
ATOM   1755  N   GLU B   7      12.130   1.806  10.054
ATOM   1756  CA  GLU B   7      12.835   2.822   9.290
ATOM   1757  C   GLU B   7      13.362   2.401   7.971
ATOM   1758  O   GLU B   7      13.799   2.052   6.875
ATOM   1759  CB  GLU B   7      15.034   4.016  11.164
ATOM   1760  N   LYS B   1     -45.683  32.207  48.682
ATOM   1761  CA  LYS B   1     -45.501  31.368  47.525
ATOM   1762  C   LYS B   1     -46.833  31.072  46.810
ATOM   1763  O   LYS B   1     -47.982  31.437  47.059
ATOM   1764  CB  LYS B   1     -44.646  28.440  49.341
ATOM   1765  N   LEU B   2     -46.649  30.293  45.766
ATOM   1766  CA  LEU B   2     -47.835  29.745  45.063
ATOM   1767  C   LEU B   2     -47.556  28.328  44.608
ATOM   1768  O   LEU B   2     -46.781  27.985  43.715
ATOM   1769  CB  LEU B   2     -47.851  31.464  43.001
ATOM   1770  N   VAL B   3     -48.156  27.301  45.165
ATOM   1771  CA  VAL B   3     -48.091  25.897  44.910
ATOM   1772  C   VAL B   3     -49.303  25.358  44.120
ATOM   1773  O   VAL B   3     -50.481  25.212  44.445
ATOM   1774  CB  VAL B   3     -48.197  25.094  46.777
ATOM   1775  N   PHE B   4     -48.951  25.015  42.898
ATOM   1776  CA  PHE B   4     -49.982  24.537  41.939
ATOM   1777  C   PHE B   4     -49.505  23.262  41.249
ATOM   1778  O   PHE B   4     -48.389  23.028  40.784
ATOM   1779  CB  PHE B   4     -48.856  26.934  39.769
ATOM   1780  N   PHE B   5     -50.330  22.259  41.103
ATOM   1781  CA  PHE B   5     -50.319  21.145  40.208
ATOM   1782  C   PHE B   5     -50.748  21.390  38.799
ATOM   1783  O   PHE B   5     -51.488  22.278  38.377
ATOM   1784  CB  PHE B   5     -53.376  20.344  41.578
ATOM   1785  N   ALA B   6     -50.217  20.483  37.939
ATOM   1786  CA  ALA B   6     -50.675  20.434  36.579
ATOM   1787  C   ALA B   6     -50.772  18.989  36.065
ATOM   1788  O   ALA B   6     -50.121  17.992  36.377
ATOM   1789  CB  ALA B   6     -49.845  21.307  35.576
ATOM   1790  N   GLU B   7     -51.719  18.843  35.145
ATOM   1791  CA  GLU B   7     -51.822  17.607  34.389
ATOM   1792  C   GLU B   7     -52.464  17.809  33.025
ATOM   1793  O   GLU B   7     -52.984  17.973  31.921
ATOM   1794  CB  GLU B   7     -53.838  15.834  36.171
ATOM   1795  N   LYS B   1     -15.106  12.620   9.839
ATOM   1796  CA  LYS B   1     -16.434  12.630  10.426
ATOM   1797  C   LYS B   1     -16.740  11.472  11.345
ATOM   1798  O   LYS B   1     -16.976  10.303  11.038
ATOM   1799  CB  LYS B   1     -18.295  12.561   7.443
ATOM   1800  N   LEU B   2     -16.762  11.729  12.635
ATOM   1801  CA  LEU B   2     -16.657  10.644  13.625
ATOM   1802  C   LEU B   2     -18.000  10.230  14.104
ATOM   1803  O   LEU B   2     -18.938  10.967  14.409
ATOM   1804  CB  LEU B   2     -15.173  11.630  15.481
ATOM   1805  N   VAL B   3     -18.236   8.947  14.222
ATOM   1806  CA  VAL B   3     -19.465   8.297  14.714
ATOM   1807  C   VAL B   3     -19.249   7.437  15.904
ATOM   1808  O   VAL B   3     -18.641   6.367  15.935
ATOM   1809  CB  VAL B   3     -20.183   7.370  13.128
ATOM   1810  N   PHE B   4     -19.760   7.859  17.058
ATOM   1811  CA  PHE B   4     -19.694   7.003  18.242
ATOM   1812  C   PHE B   4     -21.064   6.651  18.692
ATOM   1813  O   PHE B   4     -21.932   7.436  19.072
ATOM   1814  CB  PHE B   4     -19.272   9.999  19.990
ATOM   1815  N   PHE B   5     -21.438   5.399  18.707
ATOM   1816  CA  PHE B   5     -22.809   5.031  19.149
ATOM   1817  C   PHE B   5     -22.637   3.778  20.016
ATOM   1818  O   PHE B   5     -22.029   2.738  19.765
ATOM   1819  CB  PHE B   5     -23.010   3.782  15.892
ATOM   1820  N   ALA B   6     -23.267   3.896  21.214
ATOM   1821  CA  ALA B   6     -23.220   2.762  22.152
ATOM   1822  C   ALA B   6     -24.647   2.275  22.404
ATOM   1823  O   ALA B   6     -25.651   2.962  22.592
ATOM   1824  CB  ALA B   6     -22.510   3.319  23.492
ATOM   1825  N   GLU B   7     -24.828   0.938  22.423
ATOM   1826  CA  GLU B   7     -25.929   0.341  23.194
ATOM   1827  C   GLU B   7     -25.487  -0.988  23.729
ATOM   1828  O   GLU B   7     -25.123  -2.079  24.168
ATOM   1829  CB  GLU B   7     -28.128   0.006  20.935
ATOM   1830  N   LYS B   1     -19.908   4.297  39.314
ATOM   1831  CA  LYS B   1     -20.319   5.698  39.350
ATOM   1832  C   LYS B   1     -19.493   6.563  38.472
ATOM   1833  O   LYS B   1     -18.323   6.899  38.653
ATOM   1834  CB  LYS B   1     -19.177   6.339  42.665
ATOM   1835  N   LEU B   2     -20.123   7.009  37.369
ATOM   1836  CA  LEU B   2     -19.344   7.876  36.475
ATOM   1837  C   LEU B   2     -19.572   9.342  36.891
ATOM   1838  O   LEU B   2     -20.611   9.893  37.257
ATOM   1839  CB  LEU B   2     -20.048   7.259  34.078
ATOM   1840  N   VAL B   3     -18.510  10.124  36.854
ATOM   1841  CA  VAL B   3     -18.670  11.560  36.980
ATOM   1842  C   VAL B   3     -17.958  12.323  35.911
ATOM   1843  O   VAL B   3     -16.744  12.316  35.709
ATOM   1844  CB  VAL B   3     -18.143  12.070  38.810
ATOM   1845  N   PHE B   4     -18.636  13.093  35.074
ATOM   1846  CA  PHE B   4     -17.976  13.612  33.864
ATOM   1847  C   PHE B   4     -18.610  14.904  33.461
ATOM   1848  O   PHE B   4     -19.809  15.181  33.421
ATOM   1849  CB  PHE B   4     -19.807  11.340  32.169
ATOM   1850  N   PHE B   5     -17.782  15.858  33.106
ATOM   1851  CA  PHE B   5     -18.258  17.250  32.885
ATOM   1852  C   PHE B   5     -17.432  17.953  31.819
ATOM   1853  O   PHE B   5     -16.298  17.653  31.443
ATOM   1854  CB  PHE B   5     -16.423  17.847  35.795
ATOM   1855  N   ALA B   6     -17.955  19.013  31.199
ATOM   1856  CA  ALA B   6     -17.030  19.778  30.323
ATOM   1857  C   ALA B   6     -17.259  21.262  30.504
ATOM   1858  O   ALA B   6     -18.304  21.853  30.772
ATOM   1859  CB  ALA B   6     -17.480  19.387  28.816
ATOM   1860  N   GLU B   7     -16.159  21.993  30.344
ATOM   1861  CA  GLU B   7     -16.117  23.431  30.505
ATOM   1862  C   GLU B   7     -15.070  23.986  29.529
ATOM   1863  O   GLU B   7     -14.230  24.431  28.746
ATOM   1864  CB  GLU B   7     -15.048  23.768  33.459
ATOM   1865  N   LYS B   1     -47.861  13.803  34.146
ATOM   1866  CA  LYS B   1     -48.556  14.378  35.330
ATOM   1867  C   LYS B   1     -47.513  14.834  36.308
ATOM   1868  O   LYS B   1     -46.494  14.236  36.655
ATOM   1869  CB  LYS B   1     -50.304  11.548  36.618
ATOM   1870  N   LEU B   2     -47.747  16.040  36.851
ATOM   1871  CA  LEU B   2     -46.775  16.756  37.725
ATOM   1872  C   LEU B   2     -47.455  17.361  38.912
ATOM   1873  O   LEU B   2     -48.631  17.715  38.999
ATOM   1874  CB  LEU B   2     -45.641  18.516  36.104
ATOM   1875  N   VAL B   3     -46.710  17.538  39.995
ATOM   1876  CA  VAL B   3     -46.957  18.597  41.003
ATOM   1877  C   VAL B   3     -45.701  19.449  41.205
ATOM   1878  O   VAL B   3     -44.533  19.145  40.963
ATOM   1879  CB  VAL B   3     -47.521  17.722  42.707
ATOM   1880  N   PHE B   4     -45.871  20.673  41.703
ATOM   1881  CA  PHE B   4     -44.790  21.658  41.812
ATOM   1882  C   PHE B   4     -45.141  22.885  42.591
ATOM   1883  O   PHE B   4     -46.150  23.103  43.262
ATOM   1884  CB  PHE B   4     -45.403  22.665  38.595
ATOM   1885  N   PHE B   5     -44.195  23.832  42.506
ATOM   1886  CA  PHE B   5     -44.173  25.010  43.344
ATOM   1887  C   PHE B   5     -43.355  26.070  42.726
ATOM   1888  O   PHE B   5     -42.132  26.048  42.586
ATOM   1889  CB  PHE B   5     -41.875  23.331  45.227
ATOM   1890  N   ALA B   6     -43.980  27.155  42.272
ATOM   1891  CA  ALA B   6     -43.327  28.366  41.864
ATOM   1892  C   ALA B   6     -43.471  29.505  42.890
ATOM   1893  O   ALA B   6     -44.498  30.038  43.309
ATOM   1894  CB  ALA B   6     -44.084  28.878  40.520
ATOM   1895  N   GLU B   7     -42.341  29.980  43.394
ATOM   1896  CA  GLU B   7     -42.236  30.986  44.432
ATOM   1897  C   GLU B   7     -41.736  32.341  43.957
ATOM   1898  O   GLU B   7     -41.331  33.438  43.572
ATOM   1899  CB  GLU B   7     -40.379  29.913  46.712
ATOM   1900  N   LYS B   1     -38.452   9.208  22.841
ATOM   1901  CA  LYS B   1     -37.061   9.406  22.430
ATOM   1902  C   LYS B   1     -36.801  10.852  22.107
ATOM   1903  O   LYS B   1     -37.543  11.643  21.525
ATOM   1904  CB  LYS B   1     -37.281   7.750  19.274
ATOM   1905  N   LEU B   2     -35.652  11.351  22.482
ATOM   1906  CA  LEU B   2     -35.291  12.768  22.447
ATOM   1907  C   LEU B   2     -34.109  13.105  21.591
ATOM   1908  O   LEU B   2     -32.927  13.117  21.935
ATOM   1909  CB  LEU B   2     -35.056  13.434  24.954
ATOM   1910  N   VAL B   3     -34.311  13.428  20.333
ATOM   1911  CA  VAL B   3     -33.345  13.765  19.302
ATOM   1912  C   VAL B   3     -33.097  15.261  19.204
ATOM   1913  O   VAL B   3     -33.890  16.174  18.973
ATOM   1914  CB  VAL B   3     -33.971  12.923  17.641
ATOM   1915  N   PHE B   4     -31.788  15.539  19.414
ATOM   1916  CA  PHE B   4     -31.403  16.945  19.424
ATOM   1917  C   PHE B   4     -30.196  17.207  18.593
ATOM   1918  O   PHE B   4     -29.457  16.386  18.049
ATOM   1919  CB  PHE B   4     -30.273  16.448  22.647
ATOM   1920  N   PHE B   5     -29.918  18.500  18.446
ATOM   1921  CA  PHE B   5     -28.908  19.032  17.579
ATOM   1922  C   PHE B   5     -28.465  20.430  18.002
ATOM   1923  O   PHE B   5     -29.143  21.440  18.195
ATOM   1924  CB  PHE B   5     -31.234  19.419  15.105
ATOM   1925  N   ALA B   6     -27.167  20.554  18.181
ATOM   1926  CA  ALA B   6     -26.434  21.812  18.423
ATOM   1927  C   ALA B   6     -25.592  22.238  17.210
ATOM   1928  O   ALA B   6     -24.550  21.757  16.764
ATOM   1929  CB  ALA B   6     -25.479  21.646  19.699
ATOM   1930  N   GLU B   7     -26.153  23.310  16.598
ATOM   1931  CA  GLU B   7     -25.683  23.785  15.320
ATOM   1932  C   GLU B   7     -24.937  25.085  15.335
ATOM   1933  O   GLU B   7     -24.325  26.153  15.348
ATOM   1934  CB  GLU B   7     -28.448  24.223  13.826
ATOM   1935  N   LYS B   1     -14.273   1.624  32.368
ATOM   1936  CA  LYS B   1     -14.671   1.464  30.988
ATOM   1937  C   LYS B   1     -15.113   2.778  30.381
ATOM   1938  O   LYS B   1     -16.197   3.086  29.887
ATOM   1939  CB  LYS B   1     -17.318  -0.871  31.153
ATOM   1940  N   LEU B   2     -14.205   3.709  30.388
ATOM   1941  CA  LEU B   2     -14.169   4.946  29.670
ATOM   1942  C   LEU B   2     -13.409   4.918  28.369
ATOM   1943  O   LEU B   2     -12.198   4.748  28.224
ATOM   1944  CB  LEU B   2     -13.102   6.692  31.356
ATOM   1945  N   VAL B   3     -14.071   5.089  27.237
ATOM   1946  CA  VAL B   3     -13.327   5.146  25.945
ATOM   1947  C   VAL B   3     -14.009   6.143  25.045
ATOM   1948  O   VAL B   3     -15.134   6.630  25.161
ATOM   1949  CB  VAL B   3     -13.445   3.260  25.184
ATOM   1950  N   PHE B   4     -13.291   6.533  24.001
ATOM   1951  CA  PHE B   4     -13.783   7.519  23.027
ATOM   1952  C   PHE B   4     -12.869   7.588  21.788
ATOM   1953  O   PHE B   4     -12.041   6.763  21.403
ATOM   1954  CB  PHE B   4     -12.549   9.921  25.075
ATOM   1955  N   PHE B   5     -13.016   8.714  21.042
ATOM   1956  CA  PHE B   5     -11.985   9.288  20.178
ATOM   1957  C   PHE B   5     -11.876  10.772  20.347
ATOM   1958  O   PHE B   5     -12.780  11.531  20.697
ATOM   1959  CB  PHE B   5     -14.299   8.853  17.598
ATOM   1960  N   ALA B   6     -10.689  11.351  20.098
ATOM   1961  CA  ALA B   6     -10.431  12.765  20.215
ATOM   1962  C   ALA B   6      -9.799  13.256  18.934
ATOM   1963  O   ALA B   6      -8.857  12.764  18.313
ATOM   1964  CB  ALA B   6      -9.551  13.035  21.486
ATOM   1965  N   GLU B   7     -10.383  14.382  18.455
ATOM   1966  CA  GLU B   7      -9.668  15.388  17.667
ATOM   1967  C   GLU B   7     -10.333  16.735  17.783
ATOM   1968  O   GLU B   7     -10.876  17.836  17.878
ATOM   1969  CB  GLU B   7     -10.313  14.319  14.733
ATOM   1970  N   LYS B   1     -41.797  37.305  24.199
ATOM   1971  CA  LYS B   1     -40.636  36.943  23.379
ATOM   1972  C   LYS B   1     -40.729  35.479  22.920
ATOM   1973  O   LYS B   1     -40.299  34.978  21.881
ATOM   1974  CB  LYS B   1     -38.220  36.996  25.888
ATOM   1975  N   LEU B   2     -41.330  34.606  23.689
ATOM   1976  CA  LEU B   2     -41.528  33.211  23.255
ATOM   1977  C   LEU B   2     -42.928  33.074  22.664
ATOM   1978  O   LEU B   2     -43.888  33.840  22.747
ATOM   1979  CB  LEU B   2     -41.244  31.857  25.427
ATOM   1980  N   VAL B   3     -43.099  31.957  21.966
ATOM   1981  CA  VAL B   3     -44.380  31.525  21.512
ATOM   1982  C   VAL B   3     -44.643  30.089  21.719
ATOM   1983  O   VAL B   3     -43.995  29.167  21.223
ATOM   1984  CB  VAL B   3     -44.708  32.127  19.655
ATOM   1985  N   PHE B   4     -45.641  29.697  22.486
ATOM   1986  CA  PHE B   4     -45.948  28.315  22.758
ATOM   1987  C   PHE B   4     -47.315  27.998  22.235
ATOM   1988  O   PHE B   4     -48.406  28.195  22.770
ATOM   1989  CB  PHE B   4     -46.656  29.223  25.955
ATOM   1990  N   PHE B   5     -47.262  27.425  21.017
ATOM   1991  CA  PHE B   5     -48.528  27.146  20.283
ATOM   1992  C   PHE B   5     -48.882  25.710  20.174
ATOM   1993  O   PHE B   5     -48.063  24.796  20.083
ATOM   1994  CB  PHE B   5     -46.547  27.512  17.441
ATOM   1995  N   ALA B   6     -50.171  25.317  20.170
ATOM   1996  CA  ALA B   6     -50.506  23.892  19.935
ATOM   1997  C   ALA B   6     -51.347  23.753  18.672
ATOM   1998  O   ALA B   6     -52.411  24.320  18.424
ATOM   1999  CB  ALA B   6     -51.177  23.273  21.219
ATOM   2000  N   GLU B   7     -50.925  22.939  17.704
ATOM   2001  CA  GLU B   7     -51.642  22.957  16.418
ATOM   2002  C   GLU B   7     -52.498  21.716  16.347
ATOM   2003  O   GLU B   7     -53.196  20.704  16.290
ATOM   2004  CB  GLU B   7     -49.473  23.047  14.140
ATOM   2005  N   LYS B   1     -42.913  36.882  33.046
ATOM   2006  CA  LYS B   1     -43.311  36.613  34.425
ATOM   2007  C   LYS B   1     -44.707  35.990  34.367
ATOM   2008  O   LYS B   1     -45.706  36.303  35.014
ATOM   2009  CB  LYS B   1     -43.763  39.994  35.607
ATOM   2010  N   LEU B   2     -44.891  34.987  33.525
ATOM   2011  CA  LEU B   2     -46.301  34.551  33.296
ATOM   2012  C   LEU B   2     -46.357  33.055  33.349
ATOM   2013  O   LEU B   2     -45.594  32.279  32.774
ATOM   2014  CB  LEU B   2     -46.636  35.497  30.811
ATOM   2015  N   VAL B   3     -47.260  32.420  34.042
ATOM   2016  CA  VAL B   3     -47.564  31.003  33.883
ATOM   2017  C   VAL B   3     -49.010  30.732  33.468
ATOM   2018  O   VAL B   3     -50.065  31.193  33.903
ATOM   2019  CB  VAL B   3     -46.985  30.080  35.564
ATOM   2020  N   PHE B   4     -49.098  29.870  32.492
ATOM   2021  CA  PHE B   4     -50.351  29.143  32.185
ATOM   2022  C   PHE B   4     -50.125  27.656  32.369
ATOM   2023  O   PHE B   4     -49.080  27.031  32.185
ATOM   2024  CB  PHE B   4     -49.254  29.641  28.915
ATOM   2025  N   PHE B   5     -51.208  26.951  32.783
ATOM   2026  CA  PHE B   5     -51.031  25.487  32.955
ATOM   2027  C   PHE B   5     -52.348  24.770  33.081
ATOM   2028  O   PHE B   5     -53.421  25.284  33.399
ATOM   2029  CB  PHE B   5     -50.356  26.229  36.233
ATOM   2030  N   ALA B   6     -52.439  23.466  32.844
ATOM   2031  CA  ALA B   6     -53.727  22.818  32.771
ATOM   2032  C   ALA B   6     -54.020  22.035  34.049
ATOM   2033  O   ALA B   6     -53.310  21.178  34.575
ATOM   2034  CB  ALA B   6     -53.664  21.757  31.577
ATOM   2035  N   GLU B   7     -55.196  22.319  34.673
ATOM   2036  CA  GLU B   7     -55.569  21.916  36.006
ATOM   2037  C   GLU B   7     -56.314  20.641  36.103
ATOM   2038  O   GLU B   7     -56.933  19.580  36.184
ATOM   2039  CB  GLU B   7     -57.747  24.211  36.564
ATOM   2040  N   LYS B   1     -34.329   8.655  30.244
ATOM   2041  CA  LYS B   1     -32.983   9.292  30.371
ATOM   2042  C   LYS B   1     -33.035  10.741  30.748
ATOM   2043  O   LYS B   1     -34.032  11.439  30.935
ATOM   2044  CB  LYS B   1     -31.610   9.062  27.158
ATOM   2045  N   LEU B   2     -31.855  11.327  30.894
ATOM   2046  CA  LEU B   2     -31.618  12.742  30.981
ATOM   2047  C   LEU B   2     -30.650  13.190  29.898
ATOM   2048  O   LEU B   2     -29.460  12.899  29.780
ATOM   2049  CB  LEU B   2     -30.492  12.928  33.324
ATOM   2050  N   VAL B   3     -31.098  13.983  28.956
ATOM   2051  CA  VAL B   3     -30.233  14.507  27.908
ATOM   2052  C   VAL B   3     -30.317  16.036  27.845
ATOM   2053  O   VAL B   3     -31.257  16.750  28.195
ATOM   2054  CB  VAL B   3     -30.756  13.496  26.291
ATOM   2055  N   PHE B   4     -29.223  16.673  27.342
ATOM   2056  CA  PHE B   4     -29.314  18.098  26.959
ATOM   2057  C   PHE B   4     -28.098  18.620  26.260
ATOM   2058  O   PHE B   4     -26.973  18.123  26.208
ATOM   2059  CB  PHE B   4     -28.688  18.892  30.236
ATOM   2060  N   PHE B   5     -28.313  19.772  25.628
ATOM   2061  CA  PHE B   5     -27.271  20.510  24.959
ATOM   2062  C   PHE B   5     -27.156  21.930  25.527
ATOM   2063  O   PHE B   5     -27.921  22.883  25.382
ATOM   2064  CB  PHE B   5     -29.339  20.904  22.322
ATOM   2065  N   ALA B   6     -26.081  22.157  26.277
ATOM   2066  CA  ALA B   6     -25.692  23.499  26.587
ATOM   2067  C   ALA B   6     -24.445  23.869  25.861
ATOM   2068  O   ALA B   6     -23.366  23.276  25.881
ATOM   2069  CB  ALA B   6     -25.642  23.758  28.154
ATOM   2070  N   GLU B   7     -24.551  24.983  25.108
ATOM   2071  CA  GLU B   7     -23.377  25.455  24.407
ATOM   2072  C   GLU B   7     -23.224  26.954  24.536
ATOM   2073  O   GLU B   7     -23.100  28.174  24.642
ATOM   2074  CB  GLU B   7     -23.897  24.517  21.439
ATOM   2075  N   LYS B   1     -27.166  27.453  17.575
ATOM   2076  CA  LYS B   1     -28.320  27.551  18.450
ATOM   2077  C   LYS B   1     -28.602  26.182  19.008
ATOM   2078  O   LYS B   1     -27.863  25.198  19.009
ATOM   2079  CB  LYS B   1     -30.666  28.158  15.821
ATOM   2080  N   LEU B   2     -29.816  26.051  19.565
ATOM   2081  CA  LEU B   2     -30.114  24.776  20.219
ATOM   2082  C   LEU B   2     -31.460  24.243  19.842
ATOM   2083  O   LEU B   2     -32.526  24.525  20.388
ATOM   2084  CB  LEU B   2     -29.839  25.283  22.719
ATOM   2085  N   VAL B   3     -31.589  23.389  18.841
ATOM   2086  CA  VAL B   3     -32.887  22.771  18.567
ATOM   2087  C   VAL B   3     -32.985  21.387  19.140
ATOM   2088  O   VAL B   3     -32.076  20.632  19.486
ATOM   2089  CB  VAL B   3     -33.187  22.894  16.579
ATOM   2090  N   PHE B   4     -34.222  20.949  19.279
ATOM   2091  CA  PHE B   4     -34.676  19.722  19.863
ATOM   2092  C   PHE B   4     -36.072  19.322  19.608
ATOM   2093  O   PHE B   4     -37.005  20.101  19.409
ATOM   2094  CB  PHE B   4     -34.412  21.073  22.930
ATOM   2095  N   PHE B   5     -36.392  18.024  19.582
ATOM   2096  CA  PHE B   5     -37.700  17.482  19.335
ATOM   2097  C   PHE B   5     -37.857  16.174  20.101
ATOM   2098  O   PHE B   5     -37.415  15.066  19.797
ATOM   2099  CB  PHE B   5     -36.552  16.599  16.207
ATOM   2100  N   ALA B   6     -38.566  16.246  21.245
ATOM   2101  CA  ALA B   6     -38.829  15.098  22.138
ATOM   2102  C   ALA B   6     -40.229  14.550  21.866
ATOM   2103  O   ALA B   6     -41.322  14.947  22.270
ATOM   2104  CB  ALA B   6     -38.746  15.683  23.635
ATOM   2105  N   GLU B   7     -40.208  13.484  21.067
ATOM   2106  CA  GLU B   7     -41.272  12.594  20.704
ATOM   2107  C   GLU B   7     -41.387  11.348  21.548
ATOM   2108  O   GLU B   7     -41.481  10.332  22.237
ATOM   2109  CB  GLU B   7     -40.205  11.638  17.788
ATOM   2110  N   LYS B   1     -37.890  31.845  42.690
ATOM   2111  CA  LYS B   1     -37.416  30.780  41.788
ATOM   2112  C   LYS B   1     -38.506  29.813  41.403
ATOM   2113  O   LYS B   1     -39.701  29.890  41.690
ATOM   2114  CB  LYS B   1     -34.909  29.366  43.808
ATOM   2115  N   LEU B   2     -38.212  28.758  40.685
ATOM   2116  CA  LEU B   2     -39.079  27.629  40.560
ATOM   2117  C   LEU B   2     -38.473  26.337  41.030
ATOM   2118  O   LEU B   2     -37.295  26.000  40.911
ATOM   2119  CB  LEU B   2     -40.359  27.672  38.339
ATOM   2120  N   VAL B   3     -39.196  25.426  41.634
ATOM   2121  CA  VAL B   3     -38.869  24.034  41.678
ATOM   2122  C   VAL B   3     -39.967  23.088  41.324
ATOM   2123  O   VAL B   3     -40.885  22.759  42.076
ATOM   2124  CB  VAL B   3     -37.946  23.679  43.378
ATOM   2125  N   PHE B   4     -39.992  22.526  40.092
ATOM   2126  CA  PHE B   4     -41.023  21.561  39.792
ATOM   2127  C   PHE B   4     -40.552  20.168  40.091
ATOM   2128  O   PHE B   4     -39.410  19.812  40.379
ATOM   2129  CB  PHE B   4     -40.093  21.888  36.526
ATOM   2130  N   PHE B   5     -41.447  19.201  40.047
ATOM   2131  CA  PHE B   5     -41.191  17.770  40.369
ATOM   2132  C   PHE B   5     -42.385  17.005  39.828
ATOM   2133  O   PHE B   5     -43.475  16.867  40.384
ATOM   2134  CB  PHE B   5     -42.045  18.288  43.605
ATOM   2135  N   ALA B   6     -42.258  16.407  38.612
ATOM   2136  CA  ALA B   6     -43.220  15.599  37.932
ATOM   2137  C   ALA B   6     -42.908  14.133  38.061
ATOM   2138  O   ALA B   6     -41.860  13.641  38.479
ATOM   2139  CB  ALA B   6     -43.140  15.962  36.370
ATOM   2140  N   GLU B   7     -43.856  13.259  37.686
ATOM   2141  CA  GLU B   7     -43.597  11.831  37.986
ATOM   2142  C   GLU B   7     -43.453  10.981  36.732
ATOM   2143  O   GLU B   7     -43.337  10.294  35.718
ATOM   2144  CB  GLU B   7     -46.101  10.886  39.597
ATOM   2145  N   LYS B   1     -31.068   3.047  22.543
ATOM   2146  CA  LYS B   1     -29.668   3.167  22.140
ATOM   2147  C   LYS B   1     -29.248   4.600  22.332
ATOM   2148  O   LYS B   1     -29.901   5.519  22.826
ATOM   2149  CB  LYS B   1     -29.936   2.709  18.663
ATOM   2150  N   LEU B   2     -28.056   4.944  21.938
ATOM   2151  CA  LEU B   2     -27.681   6.372  21.891
ATOM   2152  C   LEU B   2     -26.512   6.573  20.932
ATOM   2153  O   LEU B   2     -25.334   6.234  21.043
ATOM   2154  CB  LEU B   2     -26.721   6.884  24.336
ATOM   2155  N   VAL B   3     -26.856   7.209  19.830
ATOM   2156  CA  VAL B   3     -25.989   7.337  18.698
ATOM   2157  C   VAL B   3     -25.737   8.779  18.342
ATOM   2158  O   VAL B   3     -26.527   9.604  17.885
ATOM   2159  CB  VAL B   3     -26.896   6.412  17.151
ATOM   2160  N   PHE B   4     -24.525   9.222  18.541
ATOM   2161  CA  PHE B   4     -24.101  10.645  18.498
ATOM   2162  C   PHE B   4     -22.948  10.799  17.531
ATOM   2163  O   PHE B   4     -21.826  10.303  17.639
ATOM   2164  CB  PHE B   4     -22.445  10.003  21.417
ATOM   2165  N   PHE B   5     -23.107  11.533  16.436
ATOM   2166  CA  PHE B   5     -22.092  11.883  15.481
ATOM   2167  C   PHE B   5     -21.852  13.382  15.439
ATOM   2168  O   PHE B   5     -22.683  14.289  15.475
ATOM   2169  CB  PHE B   5     -24.545  11.622  13.092
ATOM   2170  N   ALA B   6     -20.536  13.710  15.349
ATOM   2171  CA  ALA B   6     -20.052  15.040  15.103
ATOM   2172  C   ALA B   6     -19.381  15.171  13.755
ATOM   2173  O   ALA B   6     -18.449  14.506  13.304
ATOM   2174  CB  ALA B   6     -19.012  15.386  16.286
ATOM   2175  N   GLU B   7     -19.842  16.109  12.953
ATOM   2176  CA  GLU B   7     -19.576  16.193  11.486
ATOM   2177  C   GLU B   7     -19.039  17.590  11.187
ATOM   2178  O   GLU B   7     -18.605  18.717  10.947
ATOM   2179  CB  GLU B   7     -22.696  16.048  10.610
ATOM   2180  N   LYS B   1     -54.651  24.531  15.365
ATOM   2181  CA  LYS B   1     -54.371  25.975  15.438
ATOM   2182  C   LYS B   1     -55.043  26.593  16.597
ATOM   2183  O   LYS B   1     -56.189  27.040  16.635
ATOM   2184  CB  LYS B   1     -56.136  26.833  12.503
ATOM   2185  N   LEU B   2     -54.296  26.656  17.710
ATOM   2186  CA  LEU B   2     -54.570  27.625  18.780
ATOM   2187  C   LEU B   2     -53.309  28.255  19.232
ATOM   2188  O   LEU B   2     -52.462  27.737  19.960
ATOM   2189  CB  LEU B   2     -55.769  26.201  20.604
ATOM   2190  N   VAL B   3     -53.016  29.475  18.852
ATOM   2191  CA  VAL B   3     -51.687  30.112  19.079
ATOM   2192  C   VAL B   3     -51.718  30.710  20.473
ATOM   2193  O   VAL B   3     -52.717  31.075  21.092
ATOM   2194  CB  VAL B   3     -51.407  31.404  17.547
ATOM   2195  N   PHE B   4     -50.537  30.865  21.118
ATOM   2196  CA  PHE B   4     -50.325  31.848  22.147
ATOM   2197  C   PHE B   4     -49.013  32.556  22.144
ATOM   2198  O   PHE B   4     -47.910  32.024  22.019
ATOM   2199  CB  PHE B   4     -50.053  29.545  24.571
ATOM   2200  N   PHE B   5     -48.982  33.883  22.287
ATOM   2201  CA  PHE B   5     -47.760  34.656  22.077
ATOM   2202  C   PHE B   5     -47.436  35.508  23.251
ATOM   2203  O   PHE B   5     -47.945  36.593  23.530
ATOM   2204  CB  PHE B   5     -49.915  36.723  20.320
ATOM   2205  N   ALA B   6     -46.505  35.066  24.094
ATOM   2206  CA  ALA B   6     -46.233  35.619  25.436
ATOM   2207  C   ALA B   6     -45.910  37.105  25.421
ATOM   2208  O   ALA B   6     -44.959  37.641  24.851
ATOM   2209  CB  ALA B   6     -45.071  34.797  26.102
ATOM   2210  N   GLU B   7     -46.736  37.941  26.096
ATOM   2211  CA  GLU B   7     -46.300  39.324  26.224
ATOM   2212  C   GLU B   7     -46.703  39.882  27.578
ATOM   2213  O   GLU B   7     -47.029  40.335  28.676
ATOM   2214  CB  GLU B   7     -47.819  40.867  23.934
ATOM   2215  N   LYS B   1     -21.133  20.886  12.109
ATOM   2216  CA  LYS B   1     -21.887  21.012  13.364
ATOM   2217  C   LYS B   1     -21.794  19.778  14.198
ATOM   2218  O   LYS B   1     -21.133  18.774  13.932
ATOM   2219  CB  LYS B   1     -25.118  21.435  12.179
ATOM   2220  N   LEU B   2     -22.447  19.675  15.332
ATOM   2221  CA  LEU B   2     -22.763  18.376  15.989
ATOM   2222  C   LEU B   2     -24.247  18.085  15.844
ATOM   2223  O   LEU B   2     -25.181  18.848  16.092
ATOM   2224  CB  LEU B   2     -22.051  19.013  18.496
ATOM   2225  N   VAL B   3     -24.637  16.901  15.408
ATOM   2226  CA  VAL B   3     -25.951  16.359  15.650
ATOM   2227  C   VAL B   3     -25.895  14.935  16.242
ATOM   2228  O   VAL B   3     -25.289  13.927  15.877
ATOM   2229  CB  VAL B   3     -27.090  16.487  14.041
ATOM   2230  N   PHE B   4     -26.627  14.821  17.308
ATOM   2231  CA  PHE B   4     -26.590  13.707  18.286
ATOM   2232  C   PHE B   4     -28.022  13.323  18.684
ATOM   2233  O   PHE B   4     -29.030  14.030  18.670
ATOM   2234  CB  PHE B   4     -25.820  16.196  20.499
ATOM   2235  N   PHE B   5     -28.261  12.100  19.099
ATOM   2236  CA  PHE B   5     -29.619  11.674  19.438
ATOM   2237  C   PHE B   5     -29.518  10.555  20.488
ATOM   2238  O   PHE B   5     -28.619   9.727  20.634
ATOM   2239  CB  PHE B   5     -29.422   9.965  16.436
ATOM   2240  N   ALA B   6     -30.567  10.492  21.349
ATOM   2241  CA  ALA B   6     -30.618   9.326  22.268
ATOM   2242  C   ALA B   6     -32.074   8.946  22.468
ATOM   2243  O   ALA B   6     -33.056   9.686  22.509
ATOM   2244  CB  ALA B   6     -30.073   9.750  23.736
ATOM   2245  N   GLU B   7     -32.284   7.628  22.615
ATOM   2246  CA  GLU B   7     -33.637   7.017  22.758
ATOM   2247  C   GLU B   7     -33.625   5.996  23.822
ATOM   2248  O   GLU B   7     -33.616   5.144  24.710
ATOM   2249  CB  GLU B   7     -33.911   5.526  19.894
ATOM   2250  N   LYS B   1     -10.132   1.296  38.150
ATOM   2251  CA  LYS B   1     -10.844   2.588  38.139
ATOM   2252  C   LYS B   1     -10.001   3.611  37.461
ATOM   2253  O   LYS B   1      -8.798   3.813  37.624
ATOM   2254  CB  LYS B   1     -11.205   3.459  41.494
ATOM   2255  N   LEU B   2     -10.571   4.397  36.590
ATOM   2256  CA  LEU B   2      -9.825   5.164  35.630
ATOM   2257  C   LEU B   2     -10.248   6.588  35.657
ATOM   2258  O   LEU B   2     -11.294   7.017  36.145
ATOM   2259  CB  LEU B   2     -10.351   3.889  33.347
ATOM   2260  N   VAL B   3      -9.523   7.543  35.150
ATOM   2261  CA  VAL B   3      -9.826   8.893  34.761
ATOM   2262  C   VAL B   3      -9.195   9.222  33.419
ATOM   2263  O   VAL B   3      -8.008   9.103  33.115
ATOM   2264  CB  VAL B   3      -9.164  10.119  36.191
ATOM   2265  N   PHE B   4     -10.004   9.697  32.446
ATOM   2266  CA  PHE B   4      -9.411  10.398  31.336
ATOM   2267  C   PHE B   4      -9.915  11.784  31.196
ATOM   2268  O   PHE B   4     -11.085  12.166  31.205
ATOM   2269  CB  PHE B   4     -11.146   8.505  29.193
ATOM   2270  N   PHE B   5      -8.979  12.700  31.045
ATOM   2271  CA  PHE B   5      -9.139  14.111  30.809
ATOM   2272  C   PHE B   5      -8.327  14.474  29.553
ATOM   2273  O   PHE B   5      -7.197  14.129  29.209
ATOM   2274  CB  PHE B   5      -7.113  14.868  33.423
ATOM   2275  N   ALA B   6      -9.022  15.297  28.757
ATOM   2276  CA  ALA B   6      -8.572  15.875  27.489
ATOM   2277  C   ALA B   6      -8.576  17.363  27.559
ATOM   2278  O   ALA B   6      -9.470  18.104  27.969
ATOM   2279  CB  ALA B   6      -9.437  15.312  26.277
ATOM   2280  N   GLU B   7      -7.471  17.932  27.122
ATOM   2281  CA  GLU B   7      -7.375  19.403  26.916
ATOM   2282  C   GLU B   7      -7.298  19.573  25.384
ATOM   2283  O   GLU B   7      -7.236  19.710  24.162
ATOM   2284  CB  GLU B   7      -4.598  20.010  28.245
ATOM   2285  N   LYS B   1       0.744   1.788  38.335
ATOM   2286  CA  LYS B   1      -0.300   1.961  37.363
ATOM   2287  C   LYS B   1       0.075   2.317  35.980
ATOM   2288  O   LYS B   1       1.166   2.059  35.472
ATOM   2289  CB  LYS B   1      -2.001   4.831  38.719
ATOM   2290  N   LEU B   2      -0.771   2.962  35.166
ATOM   2291  CA  LEU B   2      -0.398   3.474  33.845
ATOM   2292  C   LEU B   2      -0.992   4.799  33.477
ATOM   2293  O   LEU B   2      -2.186   5.062  33.336
ATOM   2294  CB  LEU B   2      -1.088   1.549  32.204
ATOM   2295  N   VAL B   3      -0.110   5.800  33.284
ATOM   2296  CA  VAL B   3      -0.498   7.049  32.688
ATOM   2297  C   VAL B   3       0.173   7.236  31.373
ATOM   2298  O   VAL B   3       1.358   7.503  31.174
ATOM   2299  CB  VAL B   3       0.102   8.392  34.054
ATOM   2300  N   PHE B   4      -0.588   7.100  30.300
ATOM   2301  CA  PHE B   4      -0.134   7.556  29.004
ATOM   2302  C   PHE B   4      -1.177   8.315  28.220
ATOM   2303  O   PHE B   4      -2.404   8.268  28.309
ATOM   2304  CB  PHE B   4      -0.469   4.397  27.752
ATOM   2305  N   PHE B   5      -0.652   9.133  27.321
ATOM   2306  CA  PHE B   5      -1.258  10.197  26.566
ATOM   2307  C   PHE B   5      -0.856  10.284  25.109
ATOM   2308  O   PHE B   5       0.156   9.808  24.595
ATOM   2309  CB  PHE B   5       0.680  12.450  28.240
ATOM   2310  N   ALA B   6      -1.648  10.931  24.260
ATOM   2311  CA  ALA B   6      -1.324  11.168  22.848
ATOM   2312  C   ALA B   6      -1.835  12.543  22.396
ATOM   2313  O   ALA B   6      -2.550  13.352  22.987
ATOM   2314  CB  ALA B   6      -1.906   9.984  21.907
ATOM   2315  N   GLU B   7      -1.416  12.866  21.175
ATOM   2316  CA  GLU B   7      -1.456  14.182  20.615
ATOM   2317  C   GLU B   7      -1.174  14.180  19.135
ATOM   2318  O   GLU B   7      -0.944  14.178  17.925
ATOM   2319  CB  GLU B   7       0.534  16.056  22.119
ATOM   2320  N   LYS B   1     -46.353  15.413  20.444
ATOM   2321  CA  LYS B   1     -44.911  15.261  20.114
ATOM   2322  C   LYS B   1     -44.291  16.550  19.752
ATOM   2323  O   LYS B   1     -44.479  17.140  18.688
ATOM   2324  CB  LYS B   1     -45.105  13.073  17.339
ATOM   2325  N   LEU B   2     -43.465  17.192  20.556
ATOM   2326  CA  LEU B   2     -43.218  18.635  20.319
ATOM   2327  C   LEU B   2     -41.907  18.765  19.609
ATOM   2328  O   LEU B   2     -40.874  18.134  19.836
ATOM   2329  CB  LEU B   2     -43.279  19.572  22.749
ATOM   2330  N   VAL B   3     -41.887  19.682  18.616
ATOM   2331  CA  VAL B   3     -40.691  20.268  18.022
ATOM   2332  C   VAL B   3     -40.400  21.670  18.565
ATOM   2333  O   VAL B   3     -40.929  22.731  18.234
ATOM   2334  CB  VAL B   3     -40.931  20.261  16.076
ATOM   2335  N   PHE B   4     -39.489  21.825  19.498
ATOM   2336  CA  PHE B   4     -39.089  23.112  20.087
ATOM   2337  C   PHE B   4     -37.696  23.554  19.702
ATOM   2338  O   PHE B   4     -36.829  22.870  19.159
ATOM   2339  CB  PHE B   4     -38.740  21.481  23.032
ATOM   2340  N   PHE B   5     -37.330  24.808  19.961
ATOM   2341  CA  PHE B   5     -36.063  25.445  19.510
ATOM   2342  C   PHE B   5     -35.885  26.831  20.127
ATOM   2343  O   PHE B   5     -36.628  27.803  19.991
ATOM   2344  CB  PHE B   5     -37.590  26.196  16.521
ATOM   2345  N   ALA B   6     -34.809  27.039  20.908
ATOM   2346  CA  ALA B   6     -34.335  28.370  21.347
ATOM   2347  C   ALA B   6     -33.013  28.687  20.668
ATOM   2348  O   ALA B   6     -32.105  27.895  20.417
ATOM   2349  CB  ALA B   6     -34.328  28.528  22.916
ATOM   2350  N   GLU B   7     -32.783  29.957  20.289
ATOM   2351  CA  GLU B   7     -31.619  30.286  19.414
ATOM   2352  C   GLU B   7     -30.804  31.429  20.019
ATOM   2353  O   GLU B   7     -30.147  32.349  20.506
ATOM   2354  CB  GLU B   7     -33.068  31.494  16.802
ATOM   2355  N   LYS B   1       1.592   2.853  13.998
ATOM   2356  CA  LYS B   1       1.536   3.568  15.232
ATOM   2357  C   LYS B   1       0.364   3.323  16.111
ATOM   2358  O   LYS B   1      -0.692   3.956  16.131
ATOM   2359  CB  LYS B   1       1.358   6.909  14.187
ATOM   2360  N   LEU B   2       0.468   2.312  16.965
ATOM   2361  CA  LEU B   2      -0.426   2.054  18.051
ATOM   2362  C   LEU B   2       0.411   1.808  19.306
ATOM   2363  O   LEU B   2       1.480   1.203  19.399
ATOM   2364  CB  LEU B   2      -1.837   0.026  17.190
ATOM   2365  N   VAL B   3      -0.003   2.270  20.454
ATOM   2366  CA  VAL B   3       0.577   2.056  21.784
ATOM   2367  C   VAL B   3      -0.414   1.446  22.703
ATOM   2368  O   VAL B   3      -1.236   2.031  23.409
ATOM   2369  CB  VAL B   3       1.651   3.618  22.298
ATOM   2370  N   PHE B   4      -0.377   0.105  22.740
ATOM   2371  CA  PHE B   4      -1.250  -0.699  23.639
ATOM   2372  C   PHE B   4      -0.345  -1.394  24.651
ATOM   2373  O   PHE B   4       0.633  -2.107  24.429
ATOM   2374  CB  PHE B   4      -1.695  -2.927  21.091
ATOM   2375  N   PHE B   5      -0.690  -1.179  25.945
ATOM   2376  CA  PHE B   5      -0.361  -2.046  27.059
ATOM   2377  C   PHE B   5      -1.594  -2.435  27.904
ATOM   2378  O   PHE B   5      -2.217  -1.763  28.725
ATOM   2379  CB  PHE B   5       0.801   0.784  28.723
ATOM   2380  N   ALA B   6      -2.042  -3.672  27.714
ATOM   2381  CA  ALA B   6      -3.215  -4.194  28.479
ATOM   2382  C   ALA B   6      -2.640  -4.668  29.832
ATOM   2383  O   ALA B   6      -1.476  -4.657  30.230
ATOM   2384  CB  ALA B   6      -4.010  -5.297  27.701
ATOM   2385  N   GLU B   7      -3.562  -5.157  30.673
ATOM   2386  CA  GLU B   7      -3.357  -5.537  32.042
ATOM   2387  C   GLU B   7      -2.510  -6.751  32.151
ATOM   2388  O   GLU B   7      -1.807  -7.757  32.241
ATOM   2389  CB  GLU B   7      -6.275  -6.180  33.232
ATOM   2390  N   LYS B   1     -57.808  29.792  17.368
ATOM   2391  CA  LYS B   1     -57.452  31.210  17.071
ATOM   2392  C   LYS B   1     -56.723  31.806  18.285
ATOM   2393  O   LYS B   1     -56.487  31.279  19.372
ATOM   2394  CB  LYS B   1     -60.655  32.685  17.149
ATOM   2395  N   LEU B   2     -56.274  33.030  18.206
ATOM   2396  CA  LEU B   2     -54.988  33.428  18.780
ATOM   2397  C   LEU B   2     -55.235  34.260  20.011
ATOM   2398  O   LEU B   2     -55.928  35.276  20.064
ATOM   2399  CB  LEU B   2     -53.752  34.785  16.949
ATOM   2400  N   VAL B   3     -54.657  33.883  21.178
ATOM   2401  CA  VAL B   3     -54.529  34.844  22.249
ATOM   2402  C   VAL B   3     -53.073  35.287  22.391
ATOM   2403  O   VAL B   3     -52.038  34.671  22.137
ATOM   2404  CB  VAL B   3     -55.187  33.833  23.899
ATOM   2405  N   PHE B   4     -52.981  36.542  22.866
ATOM   2406  CA  PHE B   4     -51.742  37.116  23.381
ATOM   2407  C   PHE B   4     -51.742  37.290  24.874
ATOM   2408  O   PHE B   4     -52.127  38.258  25.530
ATOM   2409  CB  PHE B   4     -52.617  40.093  21.956
ATOM   2410  N   PHE B   5     -51.249  36.225  25.524
ATOM   2411  CA  PHE B   5     -51.517  36.083  26.965
ATOM   2412  C   PHE B   5     -50.595  36.828  27.868
ATOM   2413  O   PHE B   5     -49.378  36.674  27.972
ATOM   2414  CB  PHE B   5     -49.891  33.046  26.418
ATOM   2415  N   ALA B   6     -51.128  37.756  28.648
ATOM   2416  CA  ALA B   6     -50.491  38.917  29.247
ATOM   2417  C   ALA B   6     -49.574  38.616  30.380
ATOM   2418  O   ALA B   6     -49.469  37.546  30.979
ATOM   2419  CB  ALA B   6     -51.663  39.920  29.744
ATOM   2420  N   GLU B   7     -48.785  39.617  30.782
ATOM   2421  CA  GLU B   7     -47.822  39.514  31.856
ATOM   2422  C   GLU B   7     -48.339  39.921  33.185
ATOM   2423  O   GLU B   7     -48.768  40.258  34.289
ATOM   2424  CB  GLU B   7     -45.198  40.902  30.877
ATOM   2425  N   LYS B   1      -5.128  16.975  22.569
ATOM   2426  CA  LYS B   1      -3.929  16.451  23.248
ATOM   2427  C   LYS B   1      -4.294  16.090  24.665
ATOM   2428  O   LYS B   1      -4.427  16.824  25.644
ATOM   2429  CB  LYS B   1      -1.654  19.081  23.194
ATOM   2430  N   LEU B   2      -4.485  14.777  24.810
ATOM   2431  CA  LEU B   2      -5.041  14.321  26.093
ATOM   2432  C   LEU B   2      -4.028  13.604  26.967
ATOM   2433  O   LEU B   2      -2.944  13.123  26.638
ATOM   2434  CB  LEU B   2      -7.005  12.743  25.263
ATOM   2435  N   VAL B   3      -4.303  13.457  28.231
ATOM   2436  CA  VAL B   3      -3.765  12.381  29.042
ATOM   2437  C   VAL B   3      -4.887  11.579  29.658
ATOM   2438  O   VAL B   3      -5.981  11.960  30.073
ATOM   2439  CB  VAL B   3      -2.381  13.124  30.237
ATOM   2440  N   PHE B   4      -4.601  10.288  29.740
ATOM   2441  CA  PHE B   4      -5.492   9.360  30.360
ATOM   2442  C   PHE B   4      -4.696   8.405  31.226
ATOM   2443  O   PHE B   4      -3.570   7.941  31.049
ATOM   2444  CB  PHE B   4      -6.114   7.890  27.380
ATOM   2445  N   PHE B   5      -5.387   8.061  32.327
ATOM   2446  CA  PHE B   5      -4.789   7.112  33.267
ATOM   2447  C   PHE B   5      -5.742   6.029  33.658
ATOM   2448  O   PHE B   5      -6.959   5.983  33.480
ATOM   2449  CB  PHE B   5      -5.065   9.540  35.694
ATOM   2450  N   ALA B   6      -5.176   5.002  34.269
ATOM   2451  CA  ALA B   6      -5.765   3.943  35.030
ATOM   2452  C   ALA B   6      -5.032   3.624  36.290
ATOM   2453  O   ALA B   6      -3.837   3.836  36.496
ATOM   2454  CB  ALA B   6      -5.920   2.591  34.136
ATOM   2455  N   GLU B   7      -5.689   3.057  37.310
ATOM   2456  CA  GLU B   7      -5.070   2.691  38.590
ATOM   2457  C   GLU B   7      -6.002   1.749  39.345
ATOM   2458  O   GLU B   7      -6.754   0.989  39.955
ATOM   2459  CB  GLU B   7      -5.360   5.404  40.344
ATOM   2460  N   LYS B   1      -8.613   6.898  10.579
ATOM   2461  CA  LYS B   1      -8.678   5.610   9.847
ATOM   2462  C   LYS B   1      -8.628   4.476  10.813
ATOM   2463  O   LYS B   1      -7.827   3.542  10.807
ATOM   2464  CB  LYS B   1      -5.847   5.523   7.843
ATOM   2465  N   LEU B   2      -9.496   4.414  11.787
ATOM   2466  CA  LEU B   2      -9.805   3.200  12.496
ATOM   2467  C   LEU B   2     -11.298   2.945  12.518
ATOM   2468  O   LEU B   2     -12.216   3.689  12.863
ATOM   2469  CB  LEU B   2      -8.597   3.145  14.765
ATOM   2470  N   VAL B   3     -11.622   1.742  12.101
ATOM   2471  CA  VAL B   3     -12.922   1.110  12.408
ATOM   2472  C   VAL B   3     -12.740   0.026  13.429
ATOM   2473  O   VAL B   3     -12.092  -1.015  13.318
ATOM   2474  CB  VAL B   3     -13.807   0.712  10.682
ATOM   2475  N   PHE B   4     -13.354   0.218  14.585
ATOM   2476  CA  PHE B   4     -13.305  -0.837  15.592
ATOM   2477  C   PHE B   4     -14.463  -0.775  16.555
ATOM   2478  O   PHE B   4     -15.203   0.185  16.764
ATOM   2479  CB  PHE B   4     -11.061   1.125  17.366
ATOM   2480  N   PHE B   5     -14.764  -1.824  17.277
ATOM   2481  CA  PHE B   5     -15.790  -1.773  18.299
ATOM   2482  C   PHE B   5     -15.337  -2.470  19.537
ATOM   2483  O   PHE B   5     -14.789  -3.571  19.600
ATOM   2484  CB  PHE B   5     -17.346  -4.289  16.636
ATOM   2485  N   ALA B   6     -15.526  -1.876  20.702
ATOM   2486  CA  ALA B   6     -15.315  -2.438  22.013
ATOM   2487  C   ALA B   6     -16.591  -3.056  22.611
ATOM   2488  O   ALA B   6     -17.773  -2.839  22.346
ATOM   2489  CB  ALA B   6     -14.841  -1.240  22.993
ATOM   2490  N   GLU B   7     -16.359  -3.950  23.548
ATOM   2491  CA  GLU B   7     -17.411  -4.695  24.283
ATOM   2492  C   GLU B   7     -16.788  -5.552  25.348
ATOM   2493  O   GLU B   7     -16.278  -6.254  26.221
ATOM   2494  CB  GLU B   7     -18.854  -6.618  22.273
ATOM   2495  N   LYS B   1     -33.734  33.611  32.874
ATOM   2496  CA  LYS B   1     -35.099  33.373  32.400
ATOM   2497  C   LYS B   1     -35.167  32.054  31.611
ATOM   2498  O   LYS B   1     -34.557  31.710  30.599
ATOM   2499  CB  LYS B   1     -34.873  36.080  29.991
ATOM   2500  N   LEU B   2     -36.047  31.193  32.170
ATOM   2501  CA  LEU B   2     -36.455  30.001  31.474
ATOM   2502  C   LEU B   2     -37.908  30.012  31.209
ATOM   2503  O   LEU B   2     -38.784  30.565  31.873
ATOM   2504  CB  LEU B   2     -35.716  28.066  33.070
ATOM   2505  N   VAL B   3     -38.265  29.332  30.116
ATOM   2506  CA  VAL B   3     -39.592  28.776  29.867
ATOM   2507  C   VAL B   3     -39.469  27.276  29.724
ATOM   2508  O   VAL B   3     -38.627  26.671  29.060
ATOM   2509  CB  VAL B   3     -40.320  29.688  28.293
ATOM   2510  N   PHE B   4     -40.363  26.506  30.381
ATOM   2511  CA  PHE B   4     -40.308  25.067  30.126
ATOM   2512  C   PHE B   4     -41.726  24.557  29.866
ATOM   2513  O   PHE B   4     -42.784  25.170  30.007
ATOM   2514  CB  PHE B   4     -40.210  24.798  33.606
ATOM   2515  N   PHE B   5     -41.895  23.321  29.439
ATOM   2516  CA  PHE B   5     -43.155  22.724  29.042
ATOM   2517  C   PHE B   5     -43.126  21.237  29.329
ATOM   2518  O   PHE B   5     -42.526  20.354  28.716
ATOM   2519  CB  PHE B   5     -42.504  23.326  25.804
ATOM   2520  N   ALA B   6     -43.838  20.840  30.374
ATOM   2521  CA  ALA B   6     -43.927  19.488  30.915
ATOM   2522  C   ALA B   6     -45.317  18.886  30.722
ATOM   2523  O   ALA B   6     -46.351  19.461  30.384
ATOM   2524  CB  ALA B   6     -43.510  19.458  32.498
ATOM   2525  N   GLU B   7     -45.488  17.604  30.929
ATOM   2526  CA  GLU B   7     -46.799  17.011  30.897
ATOM   2527  C   GLU B   7     -46.907  15.926  31.990
ATOM   2528  O   GLU B   7     -46.993  15.060  32.862
ATOM   2529  CB  GLU B   7     -46.745  15.197  28.195
ATOM   2530  N   LYS B   1     -41.715  13.298  32.318
ATOM   2531  CA  LYS B   1     -41.858  13.746  30.918
ATOM   2532  C   LYS B   1     -41.773  15.252  30.756
ATOM   2533  O   LYS B   1     -42.700  16.053  30.638
ATOM   2534  CB  LYS B   1     -45.268  12.884  30.241
ATOM   2535  N   LEU B   2     -40.571  15.794  30.734
ATOM   2536  CA  LEU B   2     -40.454  17.246  30.685
ATOM   2537  C   LEU B   2     -39.369  17.788  29.827
ATOM   2538  O   LEU B   2     -38.190  17.439  29.887
ATOM   2539  CB  LEU B   2     -40.490  18.086  33.193
ATOM   2540  N   VAL B   3     -39.626  18.728  28.900
ATOM   2541  CA  VAL B   3     -38.592  19.527  28.307
ATOM   2542  C   VAL B   3     -38.618  20.997  28.777
ATOM   2543  O   VAL B   3     -39.563  21.786  28.767
ATOM   2544  CB  VAL B   3     -38.835  19.371  26.317
ATOM   2545  N   PHE B   4     -37.467  21.485  29.260
ATOM   2546  CA  PHE B   4     -37.290  22.881  29.702
ATOM   2547  C   PHE B   4     -36.088  23.456  28.921
ATOM   2548  O   PHE B   4     -35.039  22.903  28.592
ATOM   2549  CB  PHE B   4     -35.758  21.482  32.433
ATOM   2550  N   PHE B   5     -36.246  24.748  28.567
ATOM   2551  CA  PHE B   5     -35.231  25.541  27.896
ATOM   2552  C   PHE B   5     -34.884  26.805  28.614
ATOM   2553  O   PHE B   5     -35.664  27.705  28.927
ATOM   2554  CB  PHE B   5     -37.735  26.488  25.805
ATOM   2555  N   ALA B   6     -33.635  27.029  28.968
ATOM   2556  CA  ALA B   6     -33.276  28.266  29.716
ATOM   2557  C   ALA B   6     -32.197  29.029  28.928
ATOM   2558  O   ALA B   6     -31.463  28.664  28.010
ATOM   2559  CB  ALA B   6     -32.765  27.830  31.126
ATOM   2560  N   GLU B   7     -32.108  30.283  29.379
ATOM   2561  CA  GLU B   7     -31.310  31.249  28.686
ATOM   2562  C   GLU B   7     -30.213  31.824  29.579
ATOM   2563  O   GLU B   7     -29.329  32.288  30.300
ATOM   2564  CB  GLU B   7     -33.357  33.616  27.929
ATOM   2565  N   LYS B   1     -20.237  25.519  31.762
ATOM   2566  CA  LYS B   1     -20.067  24.070  31.910
ATOM   2567  C   LYS B   1     -21.425  23.442  31.773
ATOM   2568  O   LYS B   1     -22.501  23.923  32.129
ATOM   2569  CB  LYS B   1     -18.592  23.753  35.042
ATOM   2570  N   LEU B   2     -21.506  22.243  31.213
ATOM   2571  CA  LEU B   2     -22.571  21.330  31.598
ATOM   2572  C   LEU B   2     -22.064  19.997  32.099
ATOM   2573  O   LEU B   2     -21.368  19.156  31.530
ATOM   2574  CB  LEU B   2     -24.219  21.294  29.590
ATOM   2575  N   VAL B   3     -22.444  19.736  33.325
ATOM   2576  CA  VAL B   3     -21.987  18.557  34.118
ATOM   2577  C   VAL B   3     -23.093  17.502  34.255
ATOM   2578  O   VAL B   3     -24.211  17.589  34.763
ATOM   2579  CB  VAL B   3     -21.616  19.389  35.923
ATOM   2580  N   PHE B   4     -22.744  16.334  33.730
ATOM   2581  CA  PHE B   4     -23.599  15.168  33.954
ATOM   2582  C   PHE B   4     -22.978  14.248  34.944
ATOM   2583  O   PHE B   4     -21.769  14.058  35.074
ATOM   2584  CB  PHE B   4     -22.461  14.092  30.866
ATOM   2585  N   PHE B   5     -23.716  13.540  35.787
ATOM   2586  CA  PHE B   5     -23.241  12.460  36.677
ATOM   2587  C   PHE B   5     -24.370  11.412  36.764
ATOM   2588  O   PHE B   5     -25.586  11.581  36.675
ATOM   2589  CB  PHE B   5     -23.642  14.402  39.406
ATOM   2590  N   ALA B   6     -23.951  10.148  36.963
ATOM   2591  CA  ALA B   6     -24.834   8.974  37.071
ATOM   2592  C   ALA B   6     -24.176   7.883  37.855
ATOM   2593  O   ALA B   6     -22.968   7.646  37.889
ATOM   2594  CB  ALA B   6     -25.152   8.397  35.606
ATOM   2595  N   GLU B   7     -24.890   7.061  38.599
ATOM   2596  CA  GLU B   7     -24.263   6.101  39.536
ATOM   2597  C   GLU B   7     -25.266   5.036  39.985
ATOM   2598  O   GLU B   7     -26.073   4.179  40.345
ATOM   2599  CB  GLU B   7     -23.370   7.790  42.059
ATOM   2600  N   LYS B   1     -12.809  -7.016  25.642
ATOM   2601  CA  LYS B   1     -12.283  -7.278  24.329
ATOM   2602  C   LYS B   1     -12.689  -6.348  23.253
ATOM   2603  O   LYS B   1     -13.827  -6.238  22.796
ATOM   2604  CB  LYS B   1     -13.356 -10.558  23.800
ATOM   2605  N   LEU B   2     -11.737  -5.549  22.723
ATOM   2606  CA  LEU B   2     -11.909  -4.724  21.557
ATOM   2607  C   LEU B   2     -11.074  -5.112  20.356
ATOM   2608  O   LEU B   2      -9.962  -5.640  20.344
ATOM   2609  CB  LEU B   2     -11.677  -2.216  22.301
ATOM   2610  N   VAL B   3     -11.563  -4.872  19.169
ATOM   2611  CA  VAL B   3     -10.882  -5.309  17.980
ATOM   2612  C   VAL B   3     -10.977  -4.181  16.952
ATOM   2613  O   VAL B   3     -11.985  -3.737  16.402
ATOM   2614  CB  VAL B   3     -11.526  -7.076  17.392
ATOM   2615  N   PHE B   4      -9.818  -3.607  16.609
ATOM   2616  CA  PHE B   4      -9.712  -2.462  15.762
ATOM   2617  C   PHE B   4      -8.744  -2.627  14.643
ATOM   2618  O   PHE B   4      -7.766  -3.373  14.639
ATOM   2619  CB  PHE B   4      -7.554  -1.407  18.290
ATOM   2620  N   PHE B   5      -8.941  -1.903  13.528
ATOM   2621  CA  PHE B   5      -8.058  -2.173  12.397
ATOM   2622  C   PHE B   5      -6.937  -1.229  12.195
ATOM   2623  O   PHE B   5      -6.951  -0.281  11.410
ATOM   2624  CB  PHE B   5     -10.551  -1.313  10.252
ATOM   2625  N   ALA B   6      -5.799  -1.400  12.917
ATOM   2626  CA  ALA B   6      -4.722  -0.378  12.989
ATOM   2627  C   ALA B   6      -3.645  -0.781  12.018
ATOM   2628  O   ALA B   6      -2.436  -0.797  12.250
ATOM   2629  CB  ALA B   6      -4.181  -0.295  14.478
ATOM   2630  N   GLU B   7      -3.960  -1.167  10.779
ATOM   2631  CA  GLU B   7      -3.068  -1.235   9.626
ATOM   2632  C   GLU B   7      -3.595  -0.627   8.357
ATOM   2633  O   GLU B   7      -4.027  -0.129   7.318
ATOM   2634  CB  GLU B   7      -2.668  -4.330   9.163
