# Supplementary material for: Molecular insights into the surface-catalyzed secondary nucleation of amyloid-β40 (Aβ40) by the peptide fragment Aβ16–22
Source: Sci Adv. 2019 Jun 21;5(6):eaav8216. doi: 10.1126/sciadv.aav8216 (PMC6588359; doi:10.1126/sciadv.aav8216)
Supplement: Data file S7 [file aav8216_Data_file_S7.pdb]

ATOM      1  N   ASP A   1     -45.193  46.147  14.710
ATOM      2  CA  ASP A   1     -44.488  46.834  13.605
ATOM      3  C   ASP A   1     -43.479  47.785  14.141
ATOM      4  O   ASP A   1     -43.641  48.974  14.418
ATOM      5  CB  ASP A   1     -45.819  46.274  11.600
ATOM      6  N   ALA A   2     -42.278  47.317  14.345
ATOM      7  CA  ALA A   2     -41.075  48.115  14.611
ATOM      8  C   ALA A   2     -39.915  47.575  13.847
ATOM      9  O   ALA A   2     -39.240  46.581  14.115
ATOM     10  CB  ALA A   2     -40.704  48.079  16.166
ATOM     11  N   GLU A   3     -39.554  48.211  12.766
ATOM     12  CA  GLU A   3     -38.474  47.814  11.918
ATOM     13  C   GLU A   3     -37.235  48.543  12.264
ATOM     14  O   GLU A   3     -37.163  49.694  12.695
ATOM     15  CB  GLU A   3     -39.446  48.821   8.982
ATOM     16  N   PHE A   4     -36.080  47.964  12.119
ATOM     17  CA  PHE A   4     -34.787  48.430  12.578
ATOM     18  C   PHE A   4     -33.738  47.760  11.668
ATOM     19  O   PHE A   4     -33.111  46.719  11.867
ATOM     20  CB  PHE A   4     -34.871  46.316  15.240
ATOM     21  N   ARG A   5     -33.438  48.334  10.520
ATOM     22  CA  ARG A   5     -32.037  48.264  10.056
ATOM     23  C   ARG A   5     -31.942  47.783   8.643
ATOM     24  O   ARG A   5     -32.864  47.648   7.839
ATOM     25  CB  ARG A   5     -30.514  52.293  11.951
ATOM     26  N   HIS A   6     -30.749  47.463   8.189
ATOM     27  CA  HIS A   6     -30.388  47.286   6.790
ATOM     28  C   HIS A   6     -30.175  45.868   6.363
ATOM     29  O   HIS A   6     -31.014  45.080   5.926
ATOM     30  CB  HIS A   6     -29.978  50.322   6.281
ATOM     31  N   ASP A   7     -28.952  45.401   6.461
ATOM     32  CA  ASP A   7     -28.401  44.137   6.061
ATOM     33  C   ASP A   7     -28.617  43.072   7.078
ATOM     34  O   ASP A   7     -29.026  41.925   6.900
ATOM     35  CB  ASP A   7     -27.343  44.513   3.778
ATOM     36  N   SER A   8     -28.301  43.493   8.327
ATOM     37  CA  SER A   8     -28.285  42.655   9.507
ATOM     38  C   SER A   8     -29.290  43.210  10.506
ATOM     39  O   SER A   8     -29.082  43.919  11.492
ATOM     40  CB  SER A   8     -26.527  43.274  10.228
ATOM     41  N   GLY A   9     -30.549  42.897  10.299
ATOM     42  CA  GLY A   9     -31.690  43.776  10.467
ATOM     43  C   GLY A   9     -32.890  42.977  10.783
ATOM     44  O   GLY A   9     -33.168  41.853  10.365
ATOM     45  N   TYR A  10     -33.760  43.522  11.599
ATOM     46  CA  TYR A  10     -35.041  43.011  11.990
ATOM     47  C   TYR A  10     -36.247  43.607  11.348
ATOM     48  O   TYR A  10     -36.287  44.660  10.712
ATOM     49  CB  TYR A  10     -33.291  40.629  14.578
ATOM     50  N   GLU A  11     -37.407  43.025  11.418
ATOM     51  CA  GLU A  11     -38.718  43.642  11.704
ATOM     52  C   GLU A  11     -39.464  42.767  12.669
ATOM     53  O   GLU A  11     -39.911  41.641  12.449
ATOM     54  CB  GLU A  11     -40.219  43.259   8.925
ATOM     55  N   VAL A  12     -39.683  43.220  13.893
ATOM     56  CA  VAL A  12     -40.561  42.517  14.867
ATOM     57  C   VAL A  12     -42.005  42.936  14.798
ATOM     58  O   VAL A  12     -42.423  44.071  14.566
ATOM     59  CB  VAL A  12     -39.701  42.737  16.683
ATOM     60  N   HIS A  13     -42.980  42.080  14.989
ATOM     61  CA  HIS A  13     -44.339  42.563  15.327
ATOM     62  C   HIS A  13     -44.542  42.354  16.787
ATOM     63  O   HIS A  13     -43.812  41.729  17.556
ATOM     64  CB  HIS A  13     -45.304  43.066  12.429
ATOM     65  N   HIS A  14     -45.641  42.913  17.300
ATOM     66  CA  HIS A  14     -45.905  43.128  18.743
ATOM     67  C   HIS A  14     -46.031  41.799  19.463
ATOM     68  O   HIS A  14     -45.497  41.476  20.524
ATOM     69  CB  HIS A  14     -45.404  46.272  18.660
ATOM     70  N   GLN A  15     -46.790  40.854  18.929
ATOM     71  CA  GLN A  15     -46.829  39.477  19.391
ATOM     72  C   GLN A  15     -45.509  38.756  19.400
ATOM     73  O   GLN A  15     -44.380  39.234  19.505
ATOM     74  CB  GLN A  15     -50.087  38.808  19.846
ATOM     75  N   LYS A  16     -45.634  37.424  19.276
ATOM     76  CA  LYS A  16     -44.508  36.505  19.374
ATOM     77  C   LYS A  16     -44.181  36.011  17.957
ATOM     78  O   LYS A  16     -43.837  34.888  17.589
ATOM     79  CB  LYS A  16     -46.378  33.955  21.059
ATOM     80  N   LEU A  17     -44.297  36.959  17.012
ATOM     81  CA  LEU A  17     -43.909  36.785  15.621
ATOM     82  C   LEU A  17     -42.804  37.825  15.330
ATOM     83  O   LEU A  17     -42.918  39.006  15.003
ATOM     84  CB  LEU A  17     -46.000  37.330  14.149
ATOM     85  N   VAL A  18     -41.555  37.363  15.453
ATOM     86  CA  VAL A  18     -40.366  38.108  14.955
ATOM     87  C   VAL A  18     -39.774  37.534  13.704
ATOM     88  O   VAL A  18     -39.859  36.376  13.297
ATOM     89  CB  VAL A  18     -39.199  38.257  16.539
ATOM     90  N   PHE A  19     -39.081  38.362  12.946
ATOM     91  CA  PHE A  19     -38.269  37.945  11.765
ATOM     92  C   PHE A  19     -36.899  38.633  11.849
ATOM     93  O   PHE A  19     -36.645  39.770  12.246
ATOM     94  CB  PHE A  19     -40.210  39.770   9.740
ATOM     95  N   PHE A  20     -35.845  37.905  11.441
ATOM     96  CA  PHE A  20     -34.564  38.551  11.159
ATOM     97  C   PHE A  20     -33.887  38.123   9.904
ATOM     98  O   PHE A  20     -33.891  36.985   9.434
ATOM     99  CB  PHE A  20     -33.183  36.311  13.465
ATOM    100  N   ALA A  21     -33.206  38.971   9.175
ATOM    101  CA  ALA A  21     -32.294  38.540   8.096
ATOM    102  C   ALA A  21     -30.872  39.094   8.274
ATOM    103  O   ALA A  21     -30.493  40.218   8.603
ATOM    104  CB  ALA A  21     -32.901  39.085   6.704
ATOM    105  N   GLU A  22     -29.945  38.181   8.023
ATOM    106  CA  GLU A  22     -28.489  38.486   7.913
ATOM    107  C   GLU A  22     -27.958  38.040   6.607
ATOM    108  O   GLU A  22     -27.469  36.942   6.339
ATOM    109  CB  GLU A  22     -27.475  36.122   9.900
ATOM    110  N   ASP A  23     -28.014  38.913   5.624
ATOM    111  CA  ASP A  23     -27.341  38.769   4.353
ATOM    112  C   ASP A  23     -26.050  39.550   4.225
ATOM    113  O   ASP A  23     -25.929  40.742   3.939
ATOM    114  CB  ASP A  23     -29.013  38.013   2.658
ATOM    115  N   VAL A  24     -24.900  38.947   4.428
ATOM    116  CA  VAL A  24     -23.551  39.511   4.233
ATOM    117  C   VAL A  24     -22.720  38.710   3.276
ATOM    118  O   VAL A  24     -22.720  38.697   2.045
ATOM    119  CB  VAL A  24     -22.751  39.696   6.016
ATOM    120  N   GLY A  25     -21.824  39.276   2.486
ATOM    121  CA  GLY A  25     -21.198  38.545   1.354
ATOM    122  C   GLY A  25     -22.048  38.537   0.136
ATOM    123  O   GLY A  25     -23.279  38.528   0.112
ATOM    124  N   SER A  26     -21.526  38.539  -1.054
ATOM    125  CA  SER A  26     -22.371  38.931  -2.222
ATOM    126  C   SER A  26     -22.535  37.727  -3.117
ATOM    127  O   SER A  26     -21.655  36.942  -3.469
ATOM    128  CB  SER A  26     -21.003  40.124  -3.068
ATOM    129  N   ASN A  27     -23.742  37.452  -3.596
ATOM    130  CA  ASN A  27     -24.236  36.095  -3.954
ATOM    131  C   ASN A  27     -24.808  36.195  -5.350
ATOM    132  O   ASN A  27     -25.893  36.681  -5.670
ATOM    133  CB  ASN A  27     -25.931  35.760  -2.161
ATOM    134  N   LYS A  28     -24.031  35.689  -6.346
ATOM    135  CA  LYS A  28     -24.304  36.079  -7.725
ATOM    136  C   LYS A  28     -24.144  34.907  -8.699
ATOM    137  O   LYS A  28     -23.114  34.382  -9.121
ATOM    138  CB  LYS A  28     -21.467  38.120  -8.284
ATOM    139  N   GLY A  29     -25.312  34.412  -9.129
ATOM    140  CA  GLY A  29     -25.473  33.117  -9.768
ATOM    141  C   GLY A  29     -26.702  32.423  -9.200
ATOM    142  O   GLY A  29     -27.715  32.932  -8.721
ATOM    143  N   ALA A  30     -26.674  31.098  -9.228
ATOM    144  CA  ALA A  30     -27.724  30.148  -8.958
ATOM    145  C   ALA A  30     -27.603  29.564  -7.578
ATOM    146  O   ALA A  30     -26.659  28.900  -7.150
ATOM    147  CB  ALA A  30     -27.740  28.946 -10.059
ATOM    148  N   ILE A  31     -28.526  29.714  -6.671
ATOM    149  CA  ILE A  31     -28.605  28.738  -5.565
ATOM    150  C   ILE A  31     -29.873  27.916  -5.657
ATOM    151  O   ILE A  31     -30.981  28.198  -5.202
ATOM    152  CB  ILE A  31     -28.527  30.175  -3.696
ATOM    153  N   ILE A  32     -29.757  26.740  -6.316
ATOM    154  CA  ILE A  32     -30.857  25.835  -6.617
ATOM    155  C   ILE A  32     -31.394  25.110  -5.394
ATOM    156  O   ILE A  32     -30.846  24.983  -4.299
ATOM    157  CB  ILE A  32     -29.943  24.296  -8.237
ATOM    158  N   GLY A  33     -32.591  24.539  -5.490
ATOM    159  CA  GLY A  33     -33.295  24.016  -4.349
ATOM    160  C   GLY A  33     -34.486  24.821  -3.921
ATOM    161  O   GLY A  33     -35.656  24.449  -3.836
ATOM    162  N   LEU A  34     -34.296  26.063  -3.595
ATOM    163  CA  LEU A  34     -35.163  26.794  -2.676
ATOM    164  C   LEU A  34     -35.751  27.962  -3.447
ATOM    165  O   LEU A  34     -35.140  28.818  -4.087
ATOM    166  CB  LEU A  34     -33.792  27.217  -0.546
ATOM    167  N   MET A  35     -37.080  28.090  -3.441
ATOM    168  CA  MET A  35     -37.810  29.377  -3.350
ATOM    169  C   MET A  35     -38.804  29.334  -2.235
ATOM    170  O   MET A  35     -39.995  29.040  -2.340
ATOM    171  CB  MET A  35     -39.826  28.551  -6.018
ATOM    172  N   VAL A  36     -38.467  29.619  -1.003
ATOM    173  CA  VAL A  36     -38.965  28.937   0.199
ATOM    174  C   VAL A  36     -40.197  29.663   0.731
ATOM    175  O   VAL A  36     -40.434  30.021   1.884
ATOM    176  CB  VAL A  36     -37.390  28.857   1.491
ATOM    177  N   GLY A  37     -41.143  29.956  -0.133
ATOM    178  CA  GLY A  37     -42.522  30.210   0.280
ATOM    179  C   GLY A  37     -43.443  29.289  -0.511
ATOM    180  O   GLY A  37     -44.627  29.043  -0.284
ATOM    181  N   GLY A  38     -42.944  28.662  -1.575
ATOM    182  CA  GLY A  38     -43.337  27.394  -2.144
ATOM    183  C   GLY A  38     -42.559  26.187  -1.585
ATOM    184  O   GLY A  38     -42.720  25.544  -0.548
ATOM    185  N   VAL A  39     -41.567  25.837  -2.407
ATOM    186  CA  VAL A  39     -40.752  24.637  -2.209
ATOM    187  C   VAL A  39     -39.334  25.002  -1.728
ATOM    188  O   VAL A  39     -38.625  25.978  -1.975
ATOM    189  CB  VAL A  39     -40.723  23.789  -4.001
ATOM    190  N   VAL A  40     -38.857  24.076  -0.918
ATOM    191  CA  VAL A  40     -37.915  24.245   0.171
ATOM    192  C   VAL A  40     -36.457  24.059  -0.259
ATOM    193  O   VAL A  40     -35.285  23.910  -0.604
ATOM    194  CB  VAL A  40     -38.349  22.886   1.604
ATOM    195  N   ASP A   1     -55.408   8.730 -11.385
ATOM    196  CA  ASP A   1     -55.717   7.557 -12.165
ATOM    197  C   ASP A   1     -55.559   6.253 -11.358
ATOM    198  O   ASP A   1     -56.090   5.894 -10.307
ATOM    199  CB  ASP A   1     -55.675   8.207 -14.615
ATOM    200  N   ALA A   2     -54.699   5.424 -11.940
ATOM    201  CA  ALA A   2     -54.473   4.077 -11.480
ATOM    202  C   ALA A   2     -53.751   3.907 -10.185
ATOM    203  O   ALA A   2     -54.166   3.299  -9.199
ATOM    204  CB  ALA A   2     -53.769   3.173 -12.634
ATOM    205  N   GLU A   3     -52.563   4.420  -9.996
ATOM    206  CA  GLU A   3     -51.843   4.257  -8.723
ATOM    207  C   GLU A   3     -50.852   5.360  -8.577
ATOM    208  O   GLU A   3     -49.869   5.348  -7.836
ATOM    209  CB  GLU A   3     -50.282   1.534  -9.100
ATOM    210  N   PHE A   4     -50.961   6.477  -9.259
ATOM    211  CA  PHE A   4     -49.748   7.282  -9.514
ATOM    212  C   PHE A   4     -49.670   8.460  -8.528
ATOM    213  O   PHE A   4     -50.554   9.207  -8.108
ATOM    214  CB  PHE A   4     -51.593   8.685 -12.075
ATOM    215  N   ARG A   5     -48.382   8.617  -8.119
ATOM    216  CA  ARG A   5     -48.028   9.368  -6.957
ATOM    217  C   ARG A   5     -48.110  10.890  -7.172
ATOM    218  O   ARG A   5     -48.480  11.505  -8.172
ATOM    219  CB  ARG A   5     -48.576   6.014  -3.680
ATOM    220  N   HIS A   6     -47.715  11.618  -6.098
ATOM    221  CA  HIS A   6     -47.926  13.090  -6.040
ATOM    222  C   HIS A   6     -46.784  13.779  -6.805
ATOM    223  O   HIS A   6     -46.837  14.416  -7.857
ATOM    224  CB  HIS A   6     -49.950  13.049  -3.632
ATOM    225  N   ASP A   7     -45.576  13.682  -6.271
ATOM    226  CA  ASP A   7     -44.395  14.335  -6.807
ATOM    227  C   ASP A   7     -43.833  13.466  -7.940
ATOM    228  O   ASP A   7     -43.184  12.425  -7.839
ATOM    229  CB  ASP A   7     -43.373  15.497  -4.843
ATOM    230  N   SER A   8     -44.082  13.896  -9.201
ATOM    231  CA  SER A   8     -43.339  13.469 -10.388
ATOM    232  C   SER A   8     -43.023  14.661 -11.227
ATOM    233  O   SER A   8     -43.112  14.745 -12.452
ATOM    234  CB  SER A   8     -44.600  12.276 -11.230
ATOM    235  N   GLY A   9     -42.598  15.749 -10.534
ATOM    236  CA  GLY A   9     -42.897  17.142 -10.915
ATOM    237  C   GLY A   9     -41.632  17.743 -11.489
ATOM    238  O   GLY A   9     -41.500  18.242 -12.606
ATOM    239  N   TYR A  10     -40.516  17.773 -10.786
ATOM    240  CA  TYR A  10     -39.437  18.683 -11.261
ATOM    241  C   TYR A  10     -38.147  17.933 -11.242
ATOM    242  O   TYR A  10     -37.815  17.023 -10.482
ATOM    243  CB  TYR A  10     -41.405  21.755 -10.073
ATOM    244  N   GLU A  11     -37.287  18.359 -12.204
ATOM    245  CA  GLU A  11     -35.868  18.099 -12.261
ATOM    246  C   GLU A  11     -35.161  19.272 -12.900
ATOM    247  O   GLU A  11     -35.378  19.737 -14.019
ATOM    248  CB  GLU A  11     -35.345  15.515 -13.961
ATOM    249  N   VAL A  12     -34.211  19.925 -12.290
ATOM    250  CA  VAL A  12     -34.121  21.405 -12.330
ATOM    251  C   VAL A  12     -33.185  21.913 -13.389
ATOM    252  O   VAL A  12     -32.937  23.079 -13.696
ATOM    253  CB  VAL A  12     -33.581  21.957 -10.462
ATOM    254  N   HIS A  13     -32.553  20.982 -14.069
ATOM    255  CA  HIS A  13     -31.601  21.138 -15.170
ATOM    256  C   HIS A  13     -32.251  21.419 -16.492
ATOM    257  O   HIS A  13     -31.895  22.267 -17.310
ATOM    258  CB  HIS A  13     -29.253  20.099 -13.434
ATOM    259  N   HIS A  14     -33.321  20.703 -16.854
ATOM    260  CA  HIS A  14     -34.182  20.999 -17.962
ATOM    261  C   HIS A  14     -35.336  21.958 -17.603
ATOM    262  O   HIS A  14     -35.999  22.682 -18.346
ATOM    263  CB  HIS A  14     -32.739  19.006 -19.997
ATOM    264  N   GLN A  15     -35.694  22.048 -16.350
ATOM    265  CA  GLN A  15     -36.569  23.134 -15.908
ATOM    266  C   GLN A  15     -35.764  24.386 -15.523
ATOM    267  O   GLN A  15     -34.626  24.714 -15.860
ATOM    268  CB  GLN A  15     -39.409  21.725 -14.921
ATOM    269  N   LYS A  16     -36.367  25.233 -14.720
ATOM    270  CA  LYS A  16     -35.587  26.194 -13.893
ATOM    271  C   LYS A  16     -36.194  26.455 -12.560
ATOM    272  O   LYS A  16     -35.944  27.421 -11.838
ATOM    273  CB  LYS A  16     -36.244  29.034 -15.850
ATOM    274  N   LEU A  17     -37.097  25.572 -12.081
ATOM    275  CA  LEU A  17     -38.267  26.011 -11.318
ATOM    276  C   LEU A  17     -38.164  25.550  -9.860
ATOM    277  O   LEU A  17     -38.943  25.753  -8.929
ATOM    278  CB  LEU A  17     -40.239  25.024 -12.635
ATOM    279  N   VAL A  18     -37.110  24.841  -9.536
ATOM    280  CA  VAL A  18     -36.566  24.634  -8.208
ATOM    281  C   VAL A  18     -35.155  25.186  -8.099
ATOM    282  O   VAL A  18     -34.277  24.809  -7.323
ATOM    283  CB  VAL A  18     -36.760  22.624  -8.010
ATOM    284  N   PHE A  19     -34.769  26.176  -8.893
ATOM    285  CA  PHE A  19     -33.748  27.122  -8.571
ATOM    286  C   PHE A  19     -34.179  28.550  -8.657
ATOM    287  O   PHE A  19     -35.256  29.001  -9.047
ATOM    288  CB  PHE A  19     -32.603  26.513 -11.809
ATOM    289  N   PHE A  20     -33.228  29.401  -8.244
ATOM    290  CA  PHE A  20     -33.461  30.873  -8.173
ATOM    291  C   PHE A  20     -32.150  31.563  -8.413
ATOM    292  O   PHE A  20     -31.084  31.339  -7.840
ATOM    293  CB  PHE A  20     -33.383  30.529  -4.767
ATOM    294  N   ALA A  21     -32.122  32.523  -9.344
ATOM    295  CA  ALA A  21     -30.882  33.309  -9.447
ATOM    296  C   ALA A  21     -31.055  34.690  -8.863
ATOM    297  O   ALA A  21     -32.059  35.403  -8.877
ATOM    298  CB  ALA A  21     -30.451  33.391 -10.987
ATOM    299  N   GLU A  22     -29.940  35.154  -8.261
ATOM    300  CA  GLU A  22     -29.880  36.468  -7.676
ATOM    301  C   GLU A  22     -28.568  37.185  -7.764
ATOM    302  O   GLU A  22     -27.434  36.756  -7.555
ATOM    303  CB  GLU A  22     -30.351  35.869  -4.619
ATOM    304  N   ASP A  23     -28.666  38.437  -8.114
ATOM    305  CA  ASP A  23     -27.551  39.397  -8.363
ATOM    306  C   ASP A  23     -27.373  40.287  -7.167
ATOM    307  O   ASP A  23     -27.001  39.929  -6.049
ATOM    308  CB  ASP A  23     -26.371  38.761 -10.463
ATOM    309  N   VAL A  24     -27.631  41.598  -7.279
ATOM    310  CA  VAL A  24     -27.060  42.664  -6.467
ATOM    311  C   VAL A  24     -27.764  42.860  -5.181
ATOM    312  O   VAL A  24     -28.748  42.224  -4.803
ATOM    313  CB  VAL A  24     -27.053  44.202  -7.785
ATOM    314  N   GLY A  25     -27.371  43.764  -4.316
ATOM    315  CA  GLY A  25     -27.665  43.696  -2.897
ATOM    316  C   GLY A  25     -28.125  44.976  -2.292
ATOM    317  O   GLY A  25     -28.086  45.270  -1.097
ATOM    318  N   SER A  26     -28.631  45.909  -3.099
ATOM    319  CA  SER A  26     -29.136  47.134  -2.542
ATOM    320  C   SER A  26     -30.655  47.231  -2.626
ATOM    321  O   SER A  26     -31.375  48.209  -2.421
ATOM    322  CB  SER A  26     -28.534  48.332  -4.003
ATOM    323  N   ASN A  27     -31.280  46.114  -2.965
ATOM    324  CA  ASN A  27     -32.676  45.925  -2.694
ATOM    325  C   ASN A  27     -33.013  44.448  -2.707
ATOM    326  O   ASN A  27     -33.705  43.811  -3.502
ATOM    327  CB  ASN A  27     -33.552  46.873  -4.876
ATOM    328  N   LYS A  28     -32.434  43.816  -1.667
ATOM    329  CA  LYS A  28     -32.641  42.361  -1.501
ATOM    330  C   LYS A  28     -33.929  41.994  -0.828
ATOM    331  O   LYS A  28     -34.740  42.748  -0.292
ATOM    332  CB  LYS A  28     -30.303  41.729   1.185
ATOM    333  N   GLY A  29     -34.195  40.677  -0.831
ATOM    334  CA  GLY A  29     -35.506  40.173  -0.555
ATOM    335  C   GLY A  29     -35.382  38.786   0.110
ATOM    336  O   GLY A  29     -34.520  37.917  -0.021
ATOM    337  N   ALA A  30     -36.385  38.535   0.945
ATOM    338  CA  ALA A  30     -36.190  37.541   2.024
ATOM    339  C   ALA A  30     -36.816  36.200   1.697
ATOM    340  O   ALA A  30     -38.009  35.952   1.524
ATOM    341  CB  ALA A  30     -36.736  38.121   3.379
ATOM    342  N   ILE A  31     -36.015  35.155   1.578
ATOM    343  CA  ILE A  31     -36.376  33.963   0.779
ATOM    344  C   ILE A  31     -37.501  33.153   1.432
ATOM    345  O   ILE A  31     -38.326  32.414   0.896
ATOM    346  CB  ILE A  31     -34.399  32.757   0.411
ATOM    347  N   ILE A  32     -37.643  33.224   2.722
ATOM    348  CA  ILE A  32     -38.677  32.476   3.468
ATOM    349  C   ILE A  32     -39.793  33.432   3.898
ATOM    350  O   ILE A  32     -39.734  34.355   4.710
ATOM    351  CB  ILE A  32     -37.473  31.752   5.463
ATOM    352  N   GLY A  33     -40.983  33.240   3.321
ATOM    353  CA  GLY A  33     -42.073  34.169   3.510
ATOM    354  C   GLY A  33     -43.251  33.563   4.280
ATOM    355  O   GLY A  33     -43.730  32.436   4.158
ATOM    356  N   LEU A  34     -43.871  34.273   5.193
ATOM    357  CA  LEU A  34     -44.547  33.698   6.358
ATOM    358  C   LEU A  34     -45.934  33.230   6.052
ATOM    359  O   LEU A  34     -46.645  33.626   5.128
ATOM    360  CB  LEU A  34     -44.563  35.705   8.102
ATOM    361  N   MET A  35     -46.530  32.321   6.773
ATOM    362  CA  MET A  35     -47.295  31.152   6.332
ATOM    363  C   MET A  35     -48.769  31.368   6.170
ATOM    364  O   MET A  35     -49.684  30.865   6.821
ATOM    365  CB  MET A  35     -46.787  29.481   9.222
ATOM    366  N   VAL A  36     -49.067  32.230   5.169
ATOM    367  CA  VAL A  36     -50.433  32.393   4.623
ATOM    368  C   VAL A  36     -50.525  32.186   3.141
ATOM    369  O   VAL A  36     -50.525  32.195   1.910
ATOM    370  CB  VAL A  36     -50.995  34.283   5.100
ATOM    371  N   GLY A  37     -50.694  30.976   2.639
ATOM    372  CA  GLY A  37     -50.308  30.610   1.248
ATOM    373  C   GLY A  37     -50.405  29.111   1.020
ATOM    374  O   GLY A  37     -51.387  28.454   0.674
ATOM    375  N   GLY A  38     -49.332  28.397   1.202
ATOM    376  CA  GLY A  38     -49.103  27.048   0.739
ATOM    377  C   GLY A  38     -48.385  26.155   1.673
ATOM    378  O   GLY A  38     -47.172  26.104   1.875
ATOM    379  N   VAL A  39     -49.168  25.325   2.357
ATOM    380  CA  VAL A  39     -48.657  24.293   3.305
ATOM    381  C   VAL A  39     -47.861  23.208   2.622
ATOM    382  O   VAL A  39     -47.861  23.206   3.853
ATOM    383  CB  VAL A  39     -50.244  23.648   4.314
ATOM    384  N   VAL A  40     -46.942  22.622   3.349
ATOM    385  CA  VAL A  40     -45.895  21.720   2.864
ATOM    386  C   VAL A  40     -45.825  20.466   3.757
ATOM    387  O   VAL A  40     -45.824  20.454   2.526
ATOM    388  CB  VAL A  40     -44.166  22.720   2.857
ATOM    389  N   ASP A   1     -26.520 -52.752 -14.935
ATOM    390  CA  ASP A   1     -25.078 -52.974 -14.653
ATOM    391  C   ASP A   1     -24.693 -52.319 -13.351
ATOM    392  O   ASP A   1     -25.100 -52.598 -12.223
ATOM    393  CB  ASP A   1     -24.540 -55.012 -15.942
ATOM    394  N   ALA A   2     -23.796 -51.313 -13.469
ATOM    395  CA  ALA A   2     -23.129 -50.616 -12.416
ATOM    396  C   ALA A   2     -24.062 -49.841 -11.560
ATOM    397  O   ALA A   2     -25.211 -49.498 -11.841
ATOM    398  CB  ALA A   2     -22.013 -49.690 -13.084
ATOM    399  N   GLU A   3     -23.620 -49.478 -10.367
ATOM    400  CA  GLU A   3     -24.325 -48.762  -9.351
ATOM    401  C   GLU A   3     -23.960 -47.332  -9.189
ATOM    402  O   GLU A   3     -22.847 -46.837  -9.366
ATOM    403  CB  GLU A   3     -23.894 -50.216  -6.582
ATOM    404  N   PHE A   4     -24.874 -46.471  -8.825
ATOM    405  CA  PHE A   4     -24.676 -45.114  -8.418
ATOM    406  C   PHE A   4     -25.438 -44.846  -7.129
ATOM    407  O   PHE A   4     -26.186 -45.607  -6.514
ATOM    408  CB  PHE A   4     -27.183 -44.476 -10.711
ATOM    409  N   ARG A   5     -25.280 -43.642  -6.598
ATOM    410  CA  ARG A   5     -26.156 -43.028  -5.616
ATOM    411  C   ARG A   5     -25.515 -42.106  -4.640
ATOM    412  O   ARG A   5     -24.741 -42.410  -3.732
ATOM    413  CB  ARG A   5     -30.199 -45.325  -6.212
ATOM    414  N   HIS A   6     -25.848 -40.801  -4.807
ATOM    415  CA  HIS A   6     -25.565 -39.823  -3.780
ATOM    416  C   HIS A   6     -26.855 -39.490  -3.011
ATOM    417  O   HIS A   6     -27.966 -40.016  -3.082
ATOM    418  CB  HIS A   6     -22.477 -39.534  -4.480
ATOM    419  N   ASP A   7     -26.678 -38.465  -2.147
ATOM    420  CA  ASP A   7     -27.761 -37.966  -1.330
ATOM    421  C   ASP A   7     -28.323 -36.648  -1.866
ATOM    422  O   ASP A   7     -29.010 -36.461  -2.870
ATOM    423  CB  ASP A   7     -27.536 -39.228   0.808
ATOM    424  N   SER A   8     -28.054 -35.556  -1.186
ATOM    425  CA  SER A   8     -28.688 -34.289  -1.412
ATOM    426  C   SER A   8     -27.694 -33.165  -1.314
ATOM    427  O   SER A   8     -27.299 -32.588  -0.301
ATOM    428  CB  SER A   8     -29.703 -34.166   0.321
ATOM    429  N   GLY A   9     -27.189 -32.756  -2.469
ATOM    430  CA  GLY A   9     -25.985 -31.988  -2.567
ATOM    431  C   GLY A   9     -26.160 -30.525  -2.909
ATOM    432  O   GLY A   9     -25.873 -29.984  -3.977
ATOM    433  N   TYR A  10     -26.664 -29.679  -2.032
ATOM    434  CA  TYR A  10     -26.659 -28.247  -2.369
ATOM    435  C   TYR A  10     -25.711 -27.550  -1.411
ATOM    436  O   TYR A  10     -25.955 -26.575  -0.701
ATOM    437  CB  TYR A  10     -30.045 -28.395  -4.221
ATOM    438  N   GLU A  11     -24.472 -28.008  -1.294
ATOM    439  CA  GLU A  11     -23.642 -27.923  -0.132
ATOM    440  C   GLU A  11     -22.977 -26.563  -0.112
ATOM    441  O   GLU A  11     -22.837 -25.748  -1.024
ATOM    442  CB  GLU A  11     -21.572 -30.235  -0.736
ATOM    443  N   VAL A  12     -22.494 -26.270   1.099
ATOM    444  CA  VAL A  12     -22.076 -24.876   1.435
ATOM    445  C   VAL A  12     -20.593 -24.804   1.507
ATOM    446  O   VAL A  12     -19.906 -24.371   2.432
ATOM    447  CB  VAL A  12     -22.963 -24.507   3.165
ATOM    448  N   HIS A  13     -19.995 -25.289   0.384
ATOM    449  CA  HIS A  13     -18.598 -25.487   0.157
ATOM    450  C   HIS A  13     -17.930 -24.277  -0.484
ATOM    451  O   HIS A  13     -16.769 -24.187  -0.881
ATOM    452  CB  HIS A  13     -18.545 -28.284   1.534
ATOM    453  N   HIS A  14     -18.636 -23.175  -0.656
ATOM    454  CA  HIS A  14     -17.978 -21.927  -1.065
ATOM    455  C   HIS A  14     -17.331 -21.270   0.128
ATOM    456  O   HIS A  14     -17.611 -21.455   1.313
ATOM    457  CB  HIS A  14     -18.986 -22.158  -4.063
ATOM    458  N   GLN A  15     -16.343 -20.388  -0.118
ATOM    459  CA  GLN A  15     -15.418 -19.970   0.883
ATOM    460  C   GLN A  15     -15.463 -18.433   1.026
ATOM    461  O   GLN A  15     -14.591 -17.648   1.397
ATOM    462  CB  GLN A  15     -12.779 -21.962   0.092
ATOM    463  N   LYS A  16     -16.616 -17.891   0.697
ATOM    464  CA  LYS A  16     -16.882 -16.486   0.554
ATOM    465  C   LYS A  16     -17.620 -15.890   1.745
ATOM    466  O   LYS A  16     -18.098 -14.760   1.851
ATOM    467  CB  LYS A  16     -19.143 -16.557  -2.207
ATOM    468  N   LEU A  17     -17.791 -16.638   2.809
ATOM    469  CA  LEU A  17     -17.650 -16.234   4.208
ATOM    470  C   LEU A  17     -16.837 -17.236   4.946
ATOM    471  O   LEU A  17     -16.633 -18.402   4.609
ATOM    472  CB  LEU A  17     -20.092 -15.869   5.104
ATOM    473  N   VAL A  18     -16.271 -16.828   6.091
ATOM    474  CA  VAL A  18     -15.613 -17.689   7.055
ATOM    475  C   VAL A  18     -16.363 -17.819   8.328
ATOM    476  O   VAL A  18     -16.091 -17.269   9.395
ATOM    477  CB  VAL A  18     -13.798 -16.817   7.340
ATOM    478  N   PHE A  19     -17.431 -18.589   8.356
ATOM    479  CA  PHE A  19     -18.136 -18.869   9.626
ATOM    480  C   PHE A  19     -17.467 -19.945  10.440
ATOM    481  O   PHE A  19     -17.077 -21.049  10.060
ATOM    482  CB  PHE A  19     -20.368 -20.531   7.569
ATOM    483  N   PHE A  20     -17.285 -19.640  11.730
ATOM    484  CA  PHE A  20     -17.163 -20.761  12.707
ATOM    485  C   PHE A  20     -18.100 -20.524  13.910
ATOM    486  O   PHE A  20     -17.838 -20.323  15.096
ATOM    487  CB  PHE A  20     -14.209 -19.542  13.721
ATOM    488  N   ALA A  21     -19.390 -20.556  13.523
ATOM    489  CA  ALA A  21     -20.464 -20.425  14.466
ATOM    490  C   ALA A  21     -21.443 -21.547  14.459
ATOM    491  O   ALA A  21     -22.670 -21.455  14.423
ATOM    492  CB  ALA A  21     -21.036 -18.976  14.583
ATOM    493  N   GLU A  22     -20.915 -22.782  14.497
ATOM    494  CA  GLU A  22     -21.638 -23.874  15.179
ATOM    495  C   GLU A  22     -20.709 -25.000  15.601
ATOM    496  O   GLU A  22     -20.969 -25.915  16.382
ATOM    497  CB  GLU A  22     -23.394 -25.158  12.814
ATOM    498  N   ASP A  23     -19.476 -25.052  15.105
ATOM    499  CA  ASP A  23     -18.430 -26.010  15.414
ATOM    500  C   ASP A  23     -17.284 -25.417  16.167
ATOM    501  O   ASP A  23     -16.225 -25.984  16.435
ATOM    502  CB  ASP A  23     -18.611 -27.770  13.565
ATOM    503  N   VAL A  24     -17.366 -24.168  16.611
ATOM    504  CA  VAL A  24     -16.438 -23.534  17.501
ATOM    505  C   VAL A  24     -17.166 -23.001  18.706
ATOM    506  O   VAL A  24     -16.660 -22.701  19.787
ATOM    507  CB  VAL A  24     -15.377 -22.171  16.486
ATOM    508  N   GLY A  25     -18.511 -22.834  18.594
ATOM    509  CA  GLY A  25     -19.297 -23.074  19.831
ATOM    510  C   GLY A  25     -20.400 -22.102  20.047
ATOM    511  O   GLY A  25     -20.566 -21.423  21.060
ATOM    512  N   SER A  26     -21.316 -21.900  19.115
ATOM    513  CA  SER A  26     -22.555 -21.221  19.399
ATOM    514  C   SER A  26     -23.685 -21.504  18.455
ATOM    515  O   SER A  26     -23.637 -21.378  17.231
ATOM    516  CB  SER A  26     -22.080 -19.341  19.094
ATOM    517  N   ASN A  27     -24.871 -21.934  18.937
ATOM    518  CA  ASN A  27     -26.007 -22.378  18.147
ATOM    519  C   ASN A  27     -27.099 -21.335  18.016
ATOM    520  O   ASN A  27     -27.979 -21.287  17.158
ATOM    521  CB  ASN A  27     -26.581 -24.339  19.551
ATOM    522  N   LYS A  28     -27.177 -20.346  18.874
ATOM    523  CA  LYS A  28     -28.384 -19.608  19.161
ATOM    524  C   LYS A  28     -28.537 -18.415  18.232
ATOM    525  O   LYS A  28     -29.585 -17.849  17.919
ATOM    526  CB  LYS A  28     -28.002 -18.642  22.478
ATOM    527  N   GLY A  29     -27.401 -17.920  17.688
ATOM    528  CA  GLY A  29     -27.414 -16.963  16.616
ATOM    529  C   GLY A  29     -27.674 -17.520  15.268
ATOM    530  O   GLY A  29     -27.588 -18.711  14.971
ATOM    531  N   ALA A  30     -28.037 -16.666  14.272
ATOM    532  CA  ALA A  30     -28.405 -17.309  12.985
ATOM    533  C   ALA A  30     -27.369 -17.086  11.951
ATOM    534  O   ALA A  30     -27.518 -17.237  10.739
ATOM    535  CB  ALA A  30     -29.836 -16.749  12.489
ATOM    536  N   ILE A  31     -26.162 -16.690  12.309
ATOM    537  CA  ILE A  31     -25.126 -16.302  11.387
ATOM    538  C   ILE A  31     -24.311 -17.466  10.876
ATOM    539  O   ILE A  31     -23.084 -17.565  10.880
ATOM    540  CB  ILE A  31     -23.739 -14.745  12.522
ATOM    541  N   ILE A  32     -24.910 -18.514  10.358
ATOM    542  CA  ILE A  32     -24.465 -19.205   9.162
ATOM    543  C   ILE A  32     -25.512 -19.626   8.213
ATOM    544  O   ILE A  32     -25.388 -19.643   6.988
ATOM    545  CB  ILE A  32     -23.013 -20.942   9.924
ATOM    546  N   GLY A  33     -26.708 -20.027   8.722
ATOM    547  CA  GLY A  33     -27.742 -20.657   7.952
ATOM    548  C   GLY A  33     -28.684 -19.657   7.388
ATOM    549  O   GLY A  33     -29.440 -19.803   6.427
ATOM    550  N   LEU A  34     -28.716 -18.481   7.980
ATOM    551  CA  LEU A  34     -29.420 -17.371   7.381
ATOM    552  C   LEU A  34     -28.463 -16.198   7.182
ATOM    553  O   LEU A  34     -28.662 -15.013   7.447
ATOM    554  CB  LEU A  34     -31.270 -16.661   9.181
ATOM    555  N   MET A  35     -27.271 -16.431   6.668
ATOM    556  CA  MET A  35     -26.620 -15.540   5.750
ATOM    557  C   MET A  35     -26.204 -16.171   4.455
ATOM    558  O   MET A  35     -26.242 -15.683   3.326
ATOM    559  CB  MET A  35     -23.956 -14.631   7.518
ATOM    560  N   VAL A  36     -25.742 -17.385   4.505
ATOM    561  CA  VAL A  36     -25.181 -18.185   3.463
ATOM    562  C   VAL A  36     -26.178 -19.114   2.830
ATOM    563  O   VAL A  36     -26.177 -19.128   4.061
ATOM    564  CB  VAL A  36     -23.669 -19.170   4.417
ATOM    565  N   GLY A  37     -27.287 -18.652   2.315
ATOM    566  CA  GLY A  37     -28.555 -19.324   2.301
ATOM    567  C   GLY A  37     -29.743 -18.473   1.866
ATOM    568  O   GLY A  37     -29.958 -17.932   0.781
ATOM    569  N   GLY A  38     -30.659 -18.303   2.798
ATOM    570  CA  GLY A  38     -31.584 -17.143   2.642
ATOM    571  C   GLY A  38     -31.867 -16.635   4.017
ATOM    572  O   GLY A  38     -31.857 -16.631   2.787
ATOM    573  N   VAL A  39     -33.172 -16.535   4.307
ATOM    574  CA  VAL A  39     -33.593 -16.075   5.665
ATOM    575  C   VAL A  39     -34.055 -17.239   6.487
ATOM    576  O   VAL A  39     -34.706 -17.165   7.529
ATOM    577  CB  VAL A  39     -34.945 -14.670   5.240
ATOM    578  N   VAL A  40     -33.790 -18.484   6.142
ATOM    579  CA  VAL A  40     -34.455 -19.693   6.549
ATOM    580  C   VAL A  40     -34.572 -19.929   8.031
ATOM    581  O   VAL A  40     -34.668 -20.121   9.243
ATOM    582  CB  VAL A  40     -33.479 -21.165   5.642
ATOM    583  N   ASP A   1     -33.470 -15.976  11.628
ATOM    584  CA  ASP A   1     -34.207 -14.739  11.890
ATOM    585  C   ASP A   1     -33.985 -13.644  10.897
ATOM    586  O   ASP A   1     -32.967 -13.485  10.223
ATOM    587  CB  ASP A   1     -36.131 -15.310  13.356
ATOM    588  N   ALA A   2     -34.970 -12.736  10.705
ATOM    589  CA  ALA A   2     -35.329 -12.108   9.460
ATOM    590  C   ALA A   2     -34.633 -10.838   9.147
ATOM    591  O   ALA A   2     -34.064 -10.072   9.926
ATOM    592  CB  ALA A   2     -36.900 -12.081   9.264
ATOM    593  N   GLU A   3     -34.640 -10.515   7.869
ATOM    594  CA  GLU A   3     -33.810  -9.450   7.241
ATOM    595  C   GLU A   3     -34.666  -8.224   7.018
ATOM    596  O   GLU A   3     -35.776  -7.987   7.494
ATOM    597  CB  GLU A   3     -33.230 -10.772   4.366
ATOM    598  N   PHE A   4     -34.142  -7.294   6.203
ATOM    599  CA  PHE A   4     -34.798  -6.002   6.054
ATOM    600  C   PHE A   4     -34.771  -5.560   4.593
ATOM    601  O   PHE A   4     -33.908  -5.819   3.754
ATOM    602  CB  PHE A   4     -32.009  -4.466   7.312
ATOM    603  N   ARG A   5     -35.791  -4.805   4.152
ATOM    604  CA  ARG A   5     -35.814  -3.971   2.978
ATOM    605  C   ARG A   5     -35.219  -2.609   3.167
ATOM    606  O   ARG A   5     -35.206  -2.605   1.936
ATOM    607  CB  ARG A   5     -39.166  -6.104   0.620
ATOM    608  N   HIS A   6     -35.956  -1.585   2.710
ATOM    609  CA  HIS A   6     -35.741  -0.176   2.966
ATOM    610  C   HIS A   6     -36.484   0.298   4.208
ATOM    611  O   HIS A   6     -36.618  -0.264   5.295
ATOM    612  CB  HIS A   6     -33.223   0.053   1.126
ATOM    613  N   ASP A   7     -37.056   1.491   4.065
ATOM    614  CA  ASP A   7     -37.474   2.335   5.181
ATOM    615  C   ASP A   7     -38.507   1.689   6.096
ATOM    616  O   ASP A   7     -39.280   0.769   5.831
ATOM    617  CB  ASP A   7     -36.525   4.654   4.800
ATOM    618  N   SER A   8     -38.617   2.141   7.325
ATOM    619  CA  SER A   8     -39.631   1.787   8.301
ATOM    620  C   SER A   8     -39.967   2.986   9.158
ATOM    621  O   SER A   8     -41.081   3.285   9.587
ATOM    622  CB  SER A   8     -38.787   0.388   9.313
ATOM    623  N   GLY A   9     -39.000   3.837   9.514
ATOM    624  CA  GLY A   9     -39.080   4.668  10.753
ATOM    625  C   GLY A   9     -39.583   6.053  10.341
ATOM    626  O   GLY A   9     -40.686   6.362   9.890
ATOM    627  N   TYR A  10     -38.748   7.062  10.476
ATOM    628  CA  TYR A  10     -39.150   8.433  10.339
ATOM    629  C   TYR A  10     -39.435   8.894   8.933
ATOM    630  O   TYR A  10     -39.567   8.187   7.934
ATOM    631  CB  TYR A  10     -37.446   9.581  13.637
ATOM    632  N   GLU A  11     -39.555  10.235   8.770
ATOM    633  CA  GLU A  11     -39.560  10.979   7.552
ATOM    634  C   GLU A  11     -38.558  12.100   7.433
ATOM    635  O   GLU A  11     -38.795  13.305   7.356
ATOM    636  CB  GLU A  11     -42.562  11.927   7.447
ATOM    637  N   VAL A  12     -37.281  11.827   7.404
ATOM    638  CA  VAL A  12     -36.187  12.839   7.343
ATOM    639  C   VAL A  12     -35.528  12.771   5.950
ATOM    640  O   VAL A  12     -35.440  11.833   5.157
ATOM    641  CB  VAL A  12     -34.943  12.218   8.810
ATOM    642  N   HIS A  13     -34.988  13.972   5.629
ATOM    643  CA  HIS A  13     -34.323  14.253   4.390
ATOM    644  C   HIS A  13     -32.809  14.133   4.500
ATOM    645  O   HIS A  13     -32.149  13.556   5.364
ATOM    646  CB  HIS A  13     -36.906  15.305   2.848
ATOM    647  N   HIS A  14     -32.138  14.750   3.507
ATOM    648  CA  HIS A  14     -30.780  15.183   3.533
ATOM    649  C   HIS A  14     -30.505  16.592   3.921
ATOM    650  O   HIS A  14     -30.197  17.009   5.038
ATOM    651  CB  HIS A  14     -29.866  13.077   1.269
ATOM    652  N   GLN A  15     -30.592  17.511   2.998
ATOM    653  CA  GLN A  15     -30.289  18.911   3.074
ATOM    654  C   GLN A  15     -31.540  19.741   2.748
ATOM    655  O   GLN A  15     -31.541  19.747   3.979
ATOM    656  CB  GLN A  15     -27.235  19.013   1.772
ATOM    657  N   LYS A  16     -32.628  19.262   3.378
ATOM    658  CA  LYS A  16     -33.751  20.087   3.847
ATOM    659  C   LYS A  16     -34.610  19.301   4.776
ATOM    660  O   LYS A  16     -35.459  18.475   4.443
ATOM    661  CB  LYS A  16     -35.387  20.488   0.674
ATOM    662  N   LEU A  17     -34.514  19.444   6.081
ATOM    663  CA  LEU A  17     -35.451  18.683   6.940
ATOM    664  C   LEU A  17     -36.679  19.509   7.264
ATOM    665  O   LEU A  17     -36.834  20.265   8.224
ATOM    666  CB  LEU A  17     -33.928  18.060   8.999
ATOM    667  N   VAL A  18     -37.726  19.456   6.472
ATOM    668  CA  VAL A  18     -38.995  20.171   6.615
ATOM    669  C   VAL A  18     -40.049  19.406   7.309
ATOM    670  O   VAL A  18     -40.504  18.323   6.941
ATOM    671  CB  VAL A  18     -39.484  20.905   4.834
ATOM    672  N   PHE A  19     -40.605  19.832   8.406
ATOM    673  CA  PHE A  19     -41.898  19.307   8.830
ATOM    674  C   PHE A  19     -42.752  20.428   9.398
ATOM    675  O   PHE A  19     -42.778  20.834  10.560
ATOM    676  CB  PHE A  19     -40.089  18.382  11.681
ATOM    677  N   PHE A  20     -43.575  21.074   8.610
ATOM    678  CA  PHE A  20     -44.912  21.547   8.974
ATOM    679  C   PHE A  20     -45.825  21.376   7.766
ATOM    680  O   PHE A  20     -45.723  21.825   6.625
ATOM    681  CB  PHE A  20     -43.770  24.751   8.588
ATOM    682  N   ALA A  21     -46.871  20.617   8.058
ATOM    683  CA  ALA A  21     -47.976  20.543   7.104
ATOM    684  C   ALA A  21     -49.298  20.899   7.719
ATOM    685  O   ALA A  21     -50.203  21.589   7.249
ATOM    686  CB  ALA A  21     -47.971  19.100   6.459
ATOM    687  N   GLU A  22     -49.501  20.401   8.916
ATOM    688  CA  GLU A  22     -50.655  20.432   9.751
ATOM    689  C   GLU A  22     -50.696  21.735  10.566
ATOM    690  O   GLU A  22     -51.653  22.437  10.892
ATOM    691  CB  GLU A  22     -50.356  17.915  11.690
ATOM    692  N   ASP A  23     -49.525  22.150  10.967
ATOM    693  CA  ASP A  23     -49.320  22.962  12.150
ATOM    694  C   ASP A  23     -48.956  24.416  11.779
ATOM    695  O   ASP A  23     -48.670  25.345  12.535
ATOM    696  CB  ASP A  23     -48.227  21.511  13.917
ATOM    697  N   VAL A  24     -48.954  24.690  10.446
ATOM    698  CA  VAL A  24     -48.913  26.046   9.956
ATOM    699  C   VAL A  24     -50.230  26.402   9.322
ATOM    700  O   VAL A  24     -50.421  27.232   8.433
ATOM    701  CB  VAL A  24     -47.291  26.196   8.712
ATOM    702  N   GLY A  25     -51.322  25.781   9.737
ATOM    703  CA  GLY A  25     -52.468  25.649   8.819
ATOM    704  C   GLY A  25     -53.725  25.631   9.695
ATOM    705  O   GLY A  25     -54.677  26.411   9.697
ATOM    706  N   SER A  26     -53.817  24.658  10.568
ATOM    707  CA  SER A  26     -54.983  24.384  11.420
ATOM    708  C   SER A  26     -54.804  24.974  12.825
ATOM    709  O   SER A  26     -55.576  25.681  13.472
ATOM    710  CB  SER A  26     -54.861  22.458  11.455
ATOM    711  N   ASN A  27     -53.638  24.660  13.402
ATOM    712  CA  ASN A  27     -53.070  25.368  14.549
ATOM    713  C   ASN A  27     -51.940  26.223  14.062
ATOM    714  O   ASN A  27     -51.322  26.118  13.002
ATOM    715  CB  ASN A  27     -52.244  23.435  15.874
ATOM    716  N   LYS A  28     -51.595  27.211  14.919
ATOM    717  CA  LYS A  28     -50.731  28.284  14.389
ATOM    718  C   LYS A  28     -49.406  28.239  15.083
ATOM    719  O   LYS A  28     -49.183  28.659  16.219
ATOM    720  CB  LYS A  28     -52.663  31.041  15.439
ATOM    721  N   GLY A  29     -48.337  27.708  14.465
ATOM    722  CA  GLY A  29     -46.991  27.676  15.031
ATOM    723  C   GLY A  29     -45.954  27.140  14.125
ATOM    724  O   GLY A  29     -45.607  25.960  14.097
ATOM    725  N   ALA A  30     -45.303  27.917  13.249
ATOM    726  CA  ALA A  30     -44.227  27.561  12.369
ATOM    727  C   ALA A  30     -43.010  28.481  12.541
ATOM    728  O   ALA A  30     -42.996  29.711  12.592
ATOM    729  CB  ALA A  30     -44.725  27.668  10.820
ATOM    730  N   ILE A  31     -41.810  27.888  12.650
ATOM    731  CA  ILE A  31     -40.539  28.607  12.481
ATOM    732  C   ILE A  31     -39.708  28.092  11.324
ATOM    733  O   ILE A  31     -39.067  27.044  11.248
ATOM    734  CB  ILE A  31     -39.500  27.772  14.525
ATOM    735  N   ILE A  32     -39.664  28.864  10.259
ATOM    736  CA  ILE A  32     -39.005  28.598   9.015
ATOM    737  C   ILE A  32     -37.634  29.291   9.023
ATOM    738  O   ILE A  32     -37.264  30.254   9.695
ATOM    739  CB  ILE A  32     -40.542  29.380   7.359
ATOM    740  N   GLY A  33     -36.735  28.758   8.177
ATOM    741  CA  GLY A  33     -35.506  29.490   7.848
ATOM    742  C   GLY A  33     -34.878  28.816   6.658
ATOM    743  O   GLY A  33     -34.848  27.607   6.427
ATOM    744  N   LEU A  34     -34.285  29.548   5.736
ATOM    745  CA  LEU A  34     -33.390  29.010   4.745
ATOM    746  C   LEU A  34     -31.986  29.532   5.075
ATOM    747  O   LEU A  34     -31.661  30.454   5.823
ATOM    748  CB  LEU A  34     -34.440  29.730   2.492
ATOM    749  N   MET A  35     -30.983  28.916   4.483
ATOM    750  CA  MET A  35     -29.585  29.356   4.428
ATOM    751  C   MET A  35     -28.942  29.079   3.076
ATOM    752  O   MET A  35     -28.941  29.066   1.845
ATOM    753  CB  MET A  35     -28.532  26.946   6.495
ATOM    754  N   VAL A  36     -28.352  30.042   2.430
ATOM    755  CA  VAL A  36     -27.543  29.852   1.219
ATOM    756  C   VAL A  36     -26.117  30.337   1.348
ATOM    757  O   VAL A  36     -25.682  31.344   1.907
ATOM    758  CB  VAL A  36     -28.646  30.550  -0.274
ATOM    759  N   GLY A  37     -25.273  29.475   0.728
ATOM    760  CA  GLY A  37     -23.822  29.787   0.561
ATOM    761  C   GLY A  37     -23.089  28.623  -0.059
ATOM    762  O   GLY A  37     -23.449  27.446  -0.078
ATOM    763  N   GLY A  38     -21.947  28.795  -0.655
ATOM    764  CA  GLY A  38     -20.904  27.738  -0.646
ATOM    765  C   GLY A  38     -20.784  27.052  -2.006
ATOM    766  O   GLY A  38     -20.305  25.955  -2.292
ATOM    767  N   VAL A  39     -21.269  27.754  -3.005
ATOM    768  CA  VAL A  39     -21.050  27.432  -4.433
ATOM    769  C   VAL A  39     -20.277  28.627  -5.033
ATOM    770  O   VAL A  39     -20.040  29.728  -4.537
ATOM    771  CB  VAL A  39     -22.863  27.206  -5.150
ATOM    772  N   VAL A  40     -19.799  28.458  -6.246
ATOM    773  CA  VAL A  40     -18.909  29.338  -6.942
ATOM    774  C   VAL A  40     -19.503  29.772  -8.228
ATOM    775  O   VAL A  40     -19.997  30.132  -9.297
ATOM    776  CB  VAL A  40     -17.177  28.405  -7.069
ATOM    777  N   ASP A   1     -30.174  56.009  61.316
ATOM    778  CA  ASP A   1     -29.519  57.118  60.599
ATOM    779  C   ASP A   1     -29.792  56.999  59.144
ATOM    780  O   ASP A   1     -30.004  57.941  58.381
ATOM    781  CB  ASP A   1     -28.058  58.357  62.140
ATOM    782  N   ALA A   2     -29.827  55.818  58.550
ATOM    783  CA  ALA A   2     -29.898  55.823  57.063
ATOM    784  C   ALA A   2     -31.155  55.160  56.659
ATOM    785  O   ALA A   2     -31.822  54.421  57.383
ATOM    786  CB  ALA A   2     -28.581  55.185  56.440
ATOM    787  N   GLU A   3     -31.690  55.299  55.470
ATOM    788  CA  GLU A   3     -32.954  54.658  55.085
ATOM    789  C   GLU A   3     -32.685  53.310  54.413
ATOM    790  O   GLU A   3     -32.675  52.079  54.402
ATOM    791  CB  GLU A   3     -34.103  56.798  53.003
ATOM    792  N   PHE A   4     -33.467  52.349  54.863
ATOM    793  CA  PHE A   4     -32.993  50.942  54.781
ATOM    794  C   PHE A   4     -33.561  50.236  53.618
ATOM    795  O   PHE A   4     -32.892  49.552  52.843
ATOM    796  CB  PHE A   4     -34.680  50.185  57.606
ATOM    797  N   ARG A   5     -34.884  50.304  53.331
ATOM    798  CA  ARG A   5     -35.435  50.421  52.018
ATOM    799  C   ARG A   5     -35.280  49.104  51.242
ATOM    800  O   ARG A   5     -36.115  48.215  51.074
ATOM    801  CB  ARG A   5     -37.697  54.442  52.379
ATOM    802  N   HIS A   6     -34.106  48.868  50.672
ATOM    803  CA  HIS A   6     -33.774  47.511  50.200
ATOM    804  C   HIS A   6     -33.107  46.627  51.177
ATOM    805  O   HIS A   6     -33.354  46.609  52.383
ATOM    806  CB  HIS A   6     -33.899  48.523  47.182
ATOM    807  N   ASP A   7     -32.150  45.764  50.746
ATOM    808  CA  ASP A   7     -31.561  44.736  51.647
ATOM    809  C   ASP A   7     -30.036  44.978  51.664
ATOM    810  O   ASP A   7     -29.404  45.799  52.328
ATOM    811  CB  ASP A   7     -33.097  42.735  51.623
ATOM    812  N   SER A   8     -29.313  44.177  50.837
ATOM    813  CA  SER A   8     -28.166  44.686  50.070
ATOM    814  C   SER A   8     -28.284  44.134  48.661
ATOM    815  O   SER A   8     -27.693  43.163  48.188
ATOM    816  CB  SER A   8     -26.664  43.703  50.843
ATOM    817  N   GLY A   9     -29.092  44.715  47.802
ATOM    818  CA  GLY A   9     -29.494  44.018  46.585
ATOM    819  C   GLY A   9     -29.923  44.992  45.504
ATOM    820  O   GLY A   9     -30.504  46.067  45.652
ATOM    821  N   TYR A  10     -29.661  44.687  44.246
ATOM    822  CA  TYR A  10     -29.909  45.619  43.134
ATOM    823  C   TYR A  10     -30.952  45.126  42.210
ATOM    824  O   TYR A  10     -30.880  44.079  41.568
ATOM    825  CB  TYR A  10     -26.511  47.245  43.908
ATOM    826  N   GLU A  11     -32.080  45.858  42.037
ATOM    827  CA  GLU A  11     -33.369  45.282  41.748
ATOM    828  C   GLU A  11     -33.707  45.355  40.313
ATOM    829  O   GLU A  11     -33.596  46.352  39.599
ATOM    830  CB  GLU A  11     -35.375  47.322  43.294
ATOM    831  N   VAL A  12     -34.181  44.213  39.747
ATOM    832  CA  VAL A  12     -35.022  44.329  38.554
ATOM    833  C   VAL A  12     -36.317  43.574  38.695
ATOM    834  O   VAL A  12     -36.544  42.520  39.289
ATOM    835  CB  VAL A  12     -33.845  43.835  37.046
ATOM    836  N   HIS A  13     -37.324  44.147  38.087
ATOM    837  CA  HIS A  13     -38.728  43.902  38.152
ATOM    838  C   HIS A  13     -39.144  42.473  37.989
ATOM    839  O   HIS A  13     -38.437  41.472  38.105
ATOM    840  CB  HIS A  13     -39.317  46.977  38.596
ATOM    841  N   HIS A  14     -40.392  42.226  37.691
ATOM    842  CA  HIS A  14     -41.048  40.912  37.672
ATOM    843  C   HIS A  14     -41.485  40.479  36.261
ATOM    844  O   HIS A  14     -41.497  39.361  35.745
ATOM    845  CB  HIS A  14     -41.513  40.986  40.847
ATOM    846  N   GLN A  15     -41.904  41.556  35.546
ATOM    847  CA  GLN A  15     -42.694  41.364  34.359
ATOM    848  C   GLN A  15     -41.915  41.274  33.090
ATOM    849  O   GLN A  15     -42.191  40.565  32.123
ATOM    850  CB  GLN A  15     -45.821  41.225  35.529
ATOM    851  N   LYS A  16     -40.802  42.042  32.991
ATOM    852  CA  LYS A  16     -39.729  41.791  32.053
ATOM    853  C   LYS A  16     -38.547  42.726  32.234
ATOM    854  O   LYS A  16     -38.523  43.955  32.172
ATOM    855  CB  LYS A  16     -41.358  43.245  29.152
ATOM    856  N   LEU A  17     -37.395  42.171  32.490
ATOM    857  CA  LEU A  17     -36.085  42.783  32.684
ATOM    858  C   LEU A  17     -35.272  42.505  31.419
ATOM    859  O   LEU A  17     -34.775  41.431  31.081
ATOM    860  CB  LEU A  17     -35.201  41.599  34.797
ATOM    861  N   VAL A  18     -35.074  43.551  30.573
ATOM    862  CA  VAL A  18     -34.092  43.326  29.478
ATOM    863  C   VAL A  18     -32.959  44.340  29.723
ATOM    864  O   VAL A  18     -32.918  45.538  29.442
ATOM    865  CB  VAL A  18     -35.094  43.751  27.851
ATOM    866  N   PHE A  19     -31.879  43.810  30.330
ATOM    867  CA  PHE A  19     -30.659  44.563  30.615
ATOM    868  C   PHE A  19     -29.518  44.120  29.744
ATOM    869  O   PHE A  19     -28.928  43.041  29.784
ATOM    870  CB  PHE A  19     -30.588  42.776  33.493
ATOM    871  N   PHE A  20     -29.075  44.955  28.826
ATOM    872  CA  PHE A  20     -27.813  44.896  28.102
ATOM    873  C   PHE A  20     -27.551  46.249  27.488
ATOM    874  O   PHE A  20     -27.095  46.460  26.364
ATOM    875  CB  PHE A  20     -29.199  42.864  25.790
ATOM    876  N   ALA A  21     -27.813  47.359  28.166
ATOM    877  CA  ALA A  21     -27.319  48.691  27.806
ATOM    878  C   ALA A  21     -26.626  49.350  28.936
ATOM    879  O   ALA A  21     -26.727  50.537  29.247
ATOM    880  CB  ALA A  21     -28.536  49.507  27.205
ATOM    881  N   GLU A  22     -25.815  48.632  29.706
ATOM    882  CA  GLU A  22     -25.351  49.048  31.038
ATOM    883  C   GLU A  22     -24.098  48.334  31.444
ATOM    884  O   GLU A  22     -24.015  47.288  32.087
ATOM    885  CB  GLU A  22     -27.725  48.617  33.036
ATOM    886  N   ASP A  23     -22.943  48.837  31.101
ATOM    887  CA  ASP A  23     -21.600  48.410  31.580
ATOM    888  C   ASP A  23     -21.304  48.982  32.958
ATOM    889  O   ASP A  23     -21.403  48.400  34.039
ATOM    890  CB  ASP A  23     -20.401  47.698  29.467
ATOM    891  N   VAL A  24     -20.890  50.258  33.027
ATOM    892  CA  VAL A  24     -20.543  50.910  34.290
ATOM    893  C   VAL A  24     -21.760  51.238  35.085
ATOM    894  O   VAL A  24     -22.920  51.251  34.671
ATOM    895  CB  VAL A  24     -19.311  52.366  33.794
ATOM    896  N   GLY A  25     -21.611  51.549  36.369
ATOM    897  CA  GLY A  25     -22.711  51.589  37.367
ATOM    898  C   GLY A  25     -22.195  51.043  38.687
ATOM    899  O   GLY A  25     -21.678  49.954  38.939
ATOM    900  N   SER A  26     -22.371  51.956  39.670
ATOM    901  CA  SER A  26     -21.500  51.859  40.868
ATOM    902  C   SER A  26     -22.353  51.155  41.924
ATOM    903  O   SER A  26     -22.980  51.658  42.856
ATOM    904  CB  SER A  26     -21.519  53.739  41.477
ATOM    905  N   ASN A  27     -22.419  49.820  41.810
ATOM    906  CA  ASN A  27     -23.187  49.003  42.727
ATOM    907  C   ASN A  27     -22.372  48.490  43.906
ATOM    908  O   ASN A  27     -21.391  47.746  43.904
ATOM    909  CB  ASN A  27     -24.054  47.224  41.267
ATOM    910  N   LYS A  28     -22.820  48.934  45.089
ATOM    911  CA  LYS A  28     -22.499  48.452  46.409
ATOM    912  C   LYS A  28     -23.411  47.386  46.891
ATOM    913  O   LYS A  28     -23.832  47.272  48.042
ATOM    914  CB  LYS A  28     -23.076  51.378  48.306
ATOM    915  N   GLY A  29     -23.813  46.459  45.982
ATOM    916  CA  GLY A  29     -24.584  45.332  46.530
ATOM    917  C   GLY A  29     -24.162  44.023  45.884
ATOM    918  O   GLY A  29     -23.566  43.824  44.825
ATOM    919  N   ALA A  30     -24.486  42.961  46.560
ATOM    920  CA  ALA A  30     -24.011  41.626  46.293
ATOM    921  C   ALA A  30     -24.896  40.799  45.443
ATOM    922  O   ALA A  30     -24.573  40.329  44.352
ATOM    923  CB  ALA A  30     -23.588  40.943  47.650
ATOM    924  N   ILE A  31     -26.148  40.506  45.833
ATOM    925  CA  ILE A  31     -26.987  39.704  44.892
ATOM    926  C   ILE A  31     -27.831  40.593  44.005
ATOM    927  O   ILE A  31     -28.582  41.515  44.321
ATOM    928  CB  ILE A  31     -28.087  38.206  46.344
ATOM    929  N   ILE A  32     -27.715  40.304  42.714
ATOM    930  CA  ILE A  32     -28.142  41.356  41.746
ATOM    931  C   ILE A  32     -29.237  40.763  40.869
ATOM    932  O   ILE A  32     -29.080  40.102  39.842
ATOM    933  CB  ILE A  32     -26.051  41.566  40.493
ATOM    934  N   GLY A  33     -30.524  40.975  41.245
ATOM    935  CA  GLY A  33     -31.486  39.865  40.969
ATOM    936  C   GLY A  33     -32.414  40.389  39.883
ATOM    937  O   GLY A  33     -33.313  41.220  40.008
ATOM    938  N   LEU A  34     -32.281  39.932  38.651
ATOM    939  CA  LEU A  34     -33.402  40.122  37.721
ATOM    940  C   LEU A  34     -34.377  39.013  37.664
ATOM    941  O   LEU A  34     -34.103  37.854  37.355
ATOM    942  CB  LEU A  34     -32.043  40.383  35.456
ATOM    943  N   MET A  35     -35.657  39.194  37.952
ATOM    944  CA  MET A  35     -36.562  38.106  38.272
ATOM    945  C   MET A  35     -37.809  38.181  37.367
ATOM    946  O   MET A  35     -38.657  39.067  37.254
ATOM    947  CB  MET A  35     -37.470  39.511  41.208
ATOM    948  N   VAL A  36     -37.996  37.147  36.603
ATOM    949  CA  VAL A  36     -39.096  36.863  35.729
ATOM    950  C   VAL A  36     -39.989  35.717  36.122
ATOM    951  O   VAL A  36     -39.692  34.530  36.260
ATOM    952  CB  VAL A  36     -38.253  36.514  33.949
ATOM    953  N   GLY A  37     -41.254  36.064  36.341
ATOM    954  CA  GLY A  37     -42.323  35.108  36.382
ATOM    955  C   GLY A  37     -42.960  34.976  37.709
ATOM    956  O   GLY A  37     -43.312  35.921  38.415
ATOM    957  N   GLY A  38     -43.181  33.730  38.205
ATOM    958  CA  GLY A  38     -43.971  33.367  39.343
ATOM    959  C   GLY A  38     -44.299  31.913  39.476
ATOM    960  O   GLY A  38     -43.473  31.013  39.627
ATOM    961  N   VAL A  39     -45.596  31.516  39.431
ATOM    962  CA  VAL A  39     -45.996  30.115  39.355
ATOM    963  C   VAL A  39     -46.696  29.771  38.082
ATOM    964  O   VAL A  39     -46.310  28.964  37.236
ATOM    965  CB  VAL A  39     -46.992  29.795  41.050
ATOM    966  N   VAL A  40     -47.858  30.396  37.824
ATOM    967  CA  VAL A  40     -48.488  30.271  36.542
ATOM    968  C   VAL A  40     -48.565  31.554  35.782
ATOM    969  O   VAL A  40     -48.628  32.612  35.155
ATOM    970  CB  VAL A  40     -50.284  29.437  36.807
ATOM    971  N   ASP A   1      -3.946  34.563  -0.891
ATOM    972  CA  ASP A   1      -4.954  34.627   0.185
ATOM    973  C   ASP A   1      -6.325  34.247  -0.237
ATOM    974  O   ASP A   1      -6.954  33.274   0.178
ATOM    975  CB  ASP A   1      -3.997  36.089   2.028
ATOM    976  N   ALA A   2      -6.960  35.006  -1.144
ATOM    977  CA  ALA A   2      -8.243  34.579  -1.648
ATOM    978  C   ALA A   2      -8.204  33.487  -2.639
ATOM    979  O   ALA A   2      -7.189  32.954  -3.088
ATOM    980  CB  ALA A   2      -9.100  35.873  -2.066
ATOM    981  N   GLU A   3      -9.316  33.001  -3.120
ATOM    982  CA  GLU A   3      -9.354  31.671  -3.767
ATOM    983  C   GLU A   3     -10.066  31.699  -5.118
ATOM    984  O   GLU A   3      -9.709  31.272  -6.216
ATOM    985  CB  GLU A   3     -11.244  30.085  -1.712
ATOM    986  N   PHE A   4     -11.233  32.271  -5.070
ATOM    987  CA  PHE A   4     -12.078  32.512  -6.269
ATOM    988  C   PHE A   4     -11.882  33.899  -6.769
ATOM    989  O   PHE A   4     -10.934  34.628  -6.481
ATOM    990  CB  PHE A   4     -14.496  33.244  -3.868
ATOM    991  N   ARG A   5     -12.745  34.472  -7.589
ATOM    992  CA  ARG A   5     -12.566  35.707  -8.350
ATOM    993  C   ARG A   5     -12.199  35.451  -9.756
ATOM    994  O   ARG A   5     -12.779  35.867 -10.760
ATOM    995  CB  ARG A   5     -11.638  38.213  -4.456
ATOM    996  N   HIS A   6     -11.154  34.710  -9.990
ATOM    997  CA  HIS A   6     -10.394  34.612 -11.252
ATOM    998  C   HIS A   6     -11.068  33.714 -12.235
ATOM    999  O   HIS A   6     -12.077  33.933 -12.905
ATOM   1000  CB  HIS A   6      -7.725  35.477  -9.879
ATOM   1001  N   ASP A   7     -10.453  32.536 -12.364
ATOM   1002  CA  ASP A   7     -10.706  31.509 -13.323
ATOM   1003  C   ASP A   7     -12.162  31.022 -13.301
ATOM   1004  O   ASP A   7     -13.068  31.242 -14.105
ATOM   1005  CB  ASP A   7      -8.430  30.458 -13.792
ATOM   1006  N   SER A   8     -12.513  30.268 -12.300
ATOM   1007  CA  SER A   8     -13.450  29.152 -12.474
ATOM   1008  C   SER A   8     -14.799  29.381 -11.826
ATOM   1009  O   SER A   8     -15.845  28.769 -12.038
ATOM   1010  CB  SER A   8     -12.555  27.766 -11.325
ATOM   1011  N   GLY A   9     -14.849  30.370 -10.914
ATOM   1012  CA  GLY A   9     -16.128  30.839 -10.375
ATOM   1013  C   GLY A   9     -15.969  32.132  -9.575
ATOM   1014  O   GLY A   9     -14.973  32.568  -8.997
ATOM   1015  N   TYR A  10     -17.024  32.895  -9.478
ATOM   1016  CA  TYR A  10     -17.092  34.091  -8.646
ATOM   1017  C   TYR A  10     -17.362  33.824  -7.221
ATOM   1018  O   TYR A  10     -16.697  33.076  -6.505
ATOM   1019  CB  TYR A  10     -17.773  36.230 -11.751
ATOM   1020  N   GLU A  11     -18.352  34.367  -6.570
ATOM   1021  CA  GLU A  11     -18.719  34.189  -5.200
ATOM   1022  C   GLU A  11     -20.205  33.858  -4.978
ATOM   1023  O   GLU A  11     -21.182  34.297  -5.585
ATOM   1024  CB  GLU A  11     -18.300  37.068  -3.830
ATOM   1025  N   VAL A  12     -20.462  32.975  -3.991
ATOM   1026  CA  VAL A  12     -21.662  33.134  -3.127
ATOM   1027  C   VAL A  12     -21.238  33.032  -1.666
ATOM   1028  O   VAL A  12     -20.558  32.167  -1.113
ATOM   1029  CB  VAL A  12     -22.994  31.854  -3.825
ATOM   1030  N   HIS A  13     -21.680  34.031  -0.910
ATOM   1031  CA  HIS A  13     -21.297  34.161   0.486
ATOM   1032  C   HIS A  13     -22.455  34.028   1.441
ATOM   1033  O   HIS A  13     -23.614  33.706   1.177
ATOM   1034  CB  HIS A  13     -18.776  36.045  -0.086
ATOM   1035  N   HIS A  14     -22.138  34.305   2.732
ATOM   1036  CA  HIS A  14     -22.999  33.842   3.821
ATOM   1037  C   HIS A  14     -24.275  34.652   3.891
ATOM   1038  O   HIS A  14     -24.362  35.855   4.137
ATOM   1039  CB  HIS A  14     -20.452  33.142   5.614
ATOM   1040  N   GLN A  15     -25.450  34.083   3.678
ATOM   1041  CA  GLN A  15     -26.780  34.640   3.854
ATOM   1042  C   GLN A  15     -27.803  33.667   4.315
ATOM   1043  O   GLN A  15     -28.093  32.587   3.799
ATOM   1044  CB  GLN A  15     -27.149  36.569   1.030
ATOM   1045  N   LYS A  16     -28.475  34.001   5.402
ATOM   1046  CA  LYS A  16     -29.738  33.357   5.760
ATOM   1047  C   LYS A  16     -30.874  34.387   5.813
ATOM   1048  O   LYS A  16     -30.831  35.610   5.676
ATOM   1049  CB  LYS A  16     -28.819  32.860   9.184
ATOM   1050  N   LEU A  17     -32.063  33.880   6.037
ATOM   1051  CA  LEU A  17     -33.172  34.612   6.685
ATOM   1052  C   LEU A  17     -34.109  33.608   7.371
ATOM   1053  O   LEU A  17     -34.588  32.559   6.941
ATOM   1054  CB  LEU A  17     -34.379  35.847   4.741
ATOM   1055  N   VAL A  18     -34.412  33.993   8.626
ATOM   1056  CA  VAL A  18     -35.328  33.240   9.440
ATOM   1057  C   VAL A  18     -36.490  34.114   9.809
ATOM   1058  O   VAL A  18     -36.413  35.251  10.275
ATOM   1059  CB  VAL A  18     -34.266  32.510  10.985
ATOM   1060  N   PHE A  19     -37.742  33.654   9.632
ATOM   1061  CA  PHE A  19     -38.835  34.163  10.449
ATOM   1062  C   PHE A  19     -39.295  33.094  11.379
ATOM   1063  O   PHE A  19     -38.881  31.938  11.468
ATOM   1064  CB  PHE A  19     -40.698  33.914   7.570
ATOM   1065  N   PHE A  20     -40.259  33.432  12.199
ATOM   1066  CA  PHE A  20     -40.796  32.555  13.259
ATOM   1067  C   PHE A  20     -42.054  33.253  13.819
ATOM   1068  O   PHE A  20     -42.158  34.156  14.649
ATOM   1069  CB  PHE A  20     -38.250  33.846  15.236
ATOM   1070  N   ALA A  21     -43.169  32.721  13.249
ATOM   1071  CA  ALA A  21     -44.531  32.968  13.637
ATOM   1072  C   ALA A  21     -45.074  31.949  14.603
ATOM   1073  O   ALA A  21     -45.079  30.723  14.488
ATOM   1074  CB  ALA A  21     -45.455  33.107  12.319
ATOM   1075  N   GLU A  22     -45.610  32.510  15.717
ATOM   1076  CA  GLU A  22     -46.450  31.683  16.582
ATOM   1077  C   GLU A  22     -47.497  32.439  17.359
ATOM   1078  O   GLU A  22     -47.375  33.578  17.810
ATOM   1079  CB  GLU A  22     -44.423  30.200  18.464
ATOM   1080  N   ASP A  23     -48.686  31.862  17.608
ATOM   1081  CA  ASP A  23     -49.659  32.258  18.584
ATOM   1082  C   ASP A  23     -49.875  31.281  19.725
ATOM   1083  O   ASP A  23     -49.429  31.371  20.869
ATOM   1084  CB  ASP A  23     -50.888  34.310  17.758
ATOM   1085  N   VAL A  24     -50.640  30.195  19.459
ATOM   1086  CA  VAL A  24     -50.900  29.164  20.492
ATOM   1087  C   VAL A  24     -49.944  28.004  20.377
ATOM   1088  O   VAL A  24     -50.184  26.907  19.872
ATOM   1089  CB  VAL A  24     -52.797  28.588  20.159
ATOM   1090  N   GLY A  25     -48.717  28.085  20.835
ATOM   1091  CA  GLY A  25     -48.079  26.981  21.523
ATOM   1092  C   GLY A  25     -46.629  26.850  21.070
ATOM   1093  O   GLY A  25     -46.096  27.392  20.102
ATOM   1094  N   SER A  26     -45.796  26.090  21.737
ATOM   1095  CA  SER A  26     -44.405  25.792  21.401
ATOM   1096  C   SER A  26     -44.032  24.368  21.291
ATOM   1097  O   SER A  26     -43.338  23.903  20.387
ATOM   1098  CB  SER A  26     -43.375  26.659  22.799
ATOM   1099  N   ASN A  27     -44.457  23.479  22.222
ATOM   1100  CA  ASN A  27     -44.346  22.056  21.850
ATOM   1101  C   ASN A  27     -45.598  21.420  21.379
ATOM   1102  O   ASN A  27     -46.186  20.522  21.981
ATOM   1103  CB  ASN A  27     -43.738  21.311  24.227
ATOM   1104  N   LYS A  28     -46.194  21.787  20.237
ATOM   1105  CA  LYS A  28     -46.821  20.887  19.275
ATOM   1106  C   LYS A  28     -46.480  21.149  17.830
ATOM   1107  O   LYS A  28     -46.811  20.501  16.836
ATOM   1108  CB  LYS A  28     -50.183  21.447  19.924
ATOM   1109  N   GLY A  29     -45.730  22.215  17.619
ATOM   1110  CA  GLY A  29     -45.694  23.064  16.472
ATOM   1111  C   GLY A  29     -44.568  22.611  15.550
ATOM   1112  O   GLY A  29     -43.773  21.688  15.725
ATOM   1113  N   ALA A  30     -44.433  23.308  14.409
ATOM   1114  CA  ALA A  30     -43.554  22.936  13.284
ATOM   1115  C   ALA A  30     -42.183  23.614  13.371
ATOM   1116  O   ALA A  30     -41.868  24.646  13.964
ATOM   1117  CB  ALA A  30     -44.209  23.382  11.919
ATOM   1118  N   ILE A  31     -41.202  23.016  12.725
ATOM   1119  CA  ILE A  31     -39.873  23.482  12.433
ATOM   1120  C   ILE A  31     -39.407  23.029  11.066
ATOM   1121  O   ILE A  31     -39.503  21.899  10.588
ATOM   1122  CB  ILE A  31     -38.517  22.496  14.157
ATOM   1123  N   ILE A  32     -38.826  23.904  10.262
ATOM   1124  CA  ILE A  32     -38.272  23.681   8.963
ATOM   1125  C   ILE A  32     -37.010  24.425   8.695
ATOM   1126  O   ILE A  32     -36.848  25.644   8.637
ATOM   1127  CB  ILE A  32     -40.058  24.414   7.460
ATOM   1128  N   GLY A  33     -35.957  23.606   8.500
ATOM   1129  CA  GLY A  33     -34.572  23.976   8.623
ATOM   1130  C   GLY A  33     -33.768  23.636   7.418
ATOM   1131  O   GLY A  33     -33.303  22.530   7.141
ATOM   1132  N   LEU A  34     -33.538  24.659   6.554
ATOM   1133  CA  LEU A  34     -33.109  24.233   5.195
ATOM   1134  C   LEU A  34     -31.705  24.630   4.962
ATOM   1135  O   LEU A  34     -31.165  25.612   5.471
ATOM   1136  CB  LEU A  34     -34.685  25.788   3.674
ATOM   1137  N   MET A  35     -30.926  23.891   4.142
ATOM   1138  CA  MET A  35     -29.594  24.352   3.831
ATOM   1139  C   MET A  35     -29.206  23.972   2.410
ATOM   1140  O   MET A  35     -29.206  23.958   3.641
ATOM   1141  CB  MET A  35     -27.938  22.312   5.871
ATOM   1142  N   VAL A  36     -28.840  24.986   1.640
ATOM   1143  CA  VAL A  36     -28.112  24.721   0.380
ATOM   1144  C   VAL A  36     -26.674  25.219   0.408
ATOM   1145  O   VAL A  36     -26.282  26.369   0.212
ATOM   1146  CB  VAL A  36     -29.221  25.784  -0.941
ATOM   1147  N   GLY A  37     -25.716  24.307   0.676
ATOM   1148  CA  GLY A  37     -24.336  24.628   0.947
ATOM   1149  C   GLY A  37     -23.301  23.827   0.267
ATOM   1150  O   GLY A  37     -22.255  23.455   0.800
ATOM   1151  N   GLY A  38     -23.433  23.443  -1.009
ATOM   1152  CA  GLY A  38     -22.354  23.448  -1.985
ATOM   1153  C   GLY A  38     -22.752  22.887  -3.302
ATOM   1154  O   GLY A  38     -22.724  21.695  -3.610
ATOM   1155  N   VAL A  39     -23.183  23.753  -4.248
ATOM   1156  CA  VAL A  39     -23.945  23.281  -5.425
ATOM   1157  C   VAL A  39     -23.113  23.428  -6.696
ATOM   1158  O   VAL A  39     -23.495  23.647  -7.846
ATOM   1159  CB  VAL A  39     -25.587  24.498  -5.566
ATOM   1160  N   VAL A  40     -21.813  23.308  -6.561
ATOM   1161  CA  VAL A  40     -20.990  23.009  -7.757
ATOM   1162  C   VAL A  40     -20.173  21.757  -7.525
ATOM   1163  O   VAL A  40     -19.509  20.738  -7.337
ATOM   1164  CB  VAL A  40     -19.992  24.629  -8.203
ATOM   1165  N   LYS B   1     -28.631   8.413  30.764
ATOM   1166  CA  LYS B   1     -28.288   9.796  31.152
ATOM   1167  C   LYS B   1     -26.812  10.070  31.196
ATOM   1168  O   LYS B   1     -25.934   9.241  31.435
ATOM   1169  CB  LYS B   1     -29.347   9.555  34.521
ATOM   1170  N   LEU B   2     -26.376  11.327  30.956
ATOM   1171  CA  LEU B   2     -24.980  11.430  30.449
ATOM   1172  C   LEU B   2     -24.299  12.599  31.178
ATOM   1173  O   LEU B   2     -24.637  13.783  31.181
ATOM   1174  CB  LEU B   2     -25.445  12.313  27.963
ATOM   1175  N   VAL B   3     -23.195  12.285  31.903
ATOM   1176  CA  VAL B   3     -22.303  13.391  32.338
ATOM   1177  C   VAL B   3     -21.067  13.294  31.443
ATOM   1178  O   VAL B   3     -20.437  12.288  31.116
ATOM   1179  CB  VAL B   3     -21.807  12.842  34.203
ATOM   1180  N   PHE B   4     -20.573  14.385  30.935
ATOM   1181  CA  PHE B   4     -19.259  14.443  30.255
ATOM   1182  C   PHE B   4     -18.796  15.866  30.154
ATOM   1183  O   PHE B   4     -19.300  16.875  30.647
ATOM   1184  CB  PHE B   4     -21.012  13.939  27.365
ATOM   1185  N   PHE B   5     -17.668  15.957  29.401
ATOM   1186  CA  PHE B   5     -17.050  17.222  28.999
ATOM   1187  C   PHE B   5     -16.965  17.339  27.506
ATOM   1188  O   PHE B   5     -16.823  16.448  26.669
ATOM   1189  CB  PHE B   5     -14.148  16.057  30.197
ATOM   1190  N   ALA B   6     -17.055  18.551  27.040
ATOM   1191  CA  ALA B   6     -16.847  18.871  25.603
ATOM   1192  C   ALA B   6     -16.278  20.259  25.407
ATOM   1193  O   ALA B   6     -16.869  21.337  25.479
ATOM   1194  CB  ALA B   6     -18.259  18.776  24.797
ATOM   1195  N   GLU B   7     -14.992  20.342  25.124
ATOM   1196  CA  GLU B   7     -14.305  21.548  24.755
ATOM   1197  C   GLU B   7     -13.350  21.429  23.595
ATOM   1198  O   GLU B   7     -12.571  21.331  22.647
ATOM   1199  CB  GLU B   7     -12.749  22.455  27.383
ATOM   1200  N   LYS B   1     -10.619   8.888  14.654
ATOM   1201  CA  LYS B   1      -9.769   9.340  15.766
ATOM   1202  C   LYS B   1     -10.552   9.252  17.069
ATOM   1203  O   LYS B   1     -10.837  10.171  17.836
ATOM   1204  CB  LYS B   1      -8.763  12.573  14.957
ATOM   1205  N   LEU B   2     -11.004   8.099  17.485
ATOM   1206  CA  LEU B   2     -11.760   8.007  18.745
ATOM   1207  C   LEU B   2     -11.534   6.628  19.371
ATOM   1208  O   LEU B   2     -11.243   5.582  18.791
ATOM   1209  CB  LEU B   2     -14.226   8.024  17.696
ATOM   1210  N   VAL B   3     -11.660   6.509  20.696
ATOM   1211  CA  VAL B   3     -11.909   5.278  21.441
ATOM   1212  C   VAL B   3     -13.363   5.247  21.871
ATOM   1213  O   VAL B   3     -14.191   6.158  21.892
ATOM   1214  CB  VAL B   3     -10.659   5.309  22.947
ATOM   1215  N   PHE B   4     -13.716   4.003  22.272
ATOM   1216  CA  PHE B   4     -14.985   3.634  22.879
ATOM   1217  C   PHE B   4     -14.839   2.314  23.599
ATOM   1218  O   PHE B   4     -14.009   1.423  23.424
ATOM   1219  CB  PHE B   4     -16.134   2.547  19.846
ATOM   1220  N   PHE B   5     -15.773   2.155  24.548
ATOM   1221  CA  PHE B   5     -15.730   1.125  25.603
ATOM   1222  C   PHE B   5     -17.060   0.837  26.200
ATOM   1223  O   PHE B   5     -17.722   1.569  26.934
ATOM   1224  CB  PHE B   5     -14.212   3.339  27.619
ATOM   1225  N   ALA B   6     -17.559  -0.368  25.877
ATOM   1226  CA  ALA B   6     -18.977  -0.741  26.116
ATOM   1227  C   ALA B   6     -19.088  -1.916  27.096
ATOM   1228  O   ALA B   6     -18.199  -2.685  27.462
ATOM   1229  CB  ALA B   6     -19.811  -0.893  24.798
ATOM   1230  N   GLU B   7     -20.230  -2.200  27.650
ATOM   1231  CA  GLU B   7     -20.643  -3.384  28.405
ATOM   1232  C   GLU B   7     -22.077  -3.715  28.103
ATOM   1233  O   GLU B   7     -23.252  -3.986  27.855
ATOM   1234  CB  GLU B   7     -20.209  -2.393  31.372
ATOM   1235  N   LYS B   1     -32.635  -2.755  19.759
ATOM   1236  CA  LYS B   1     -32.423  -3.565  18.536
ATOM   1237  C   LYS B   1     -31.836  -2.746  17.398
ATOM   1238  O   LYS B   1     -32.302  -1.738  16.865
ATOM   1239  CB  LYS B   1     -35.844  -4.318  17.836
ATOM   1240  N   LEU B   2     -30.650  -3.222  16.944
ATOM   1241  CA  LEU B   2     -29.816  -2.276  16.167
ATOM   1242  C   LEU B   2     -29.551  -2.831  14.780
ATOM   1243  O   LEU B   2     -28.856  -3.802  14.478
ATOM   1244  CB  LEU B   2     -27.667  -1.869  17.511
ATOM   1245  N   VAL B   3     -30.130  -2.206  13.761
ATOM   1246  CA  VAL B   3     -29.849  -2.684  12.411
ATOM   1247  C   VAL B   3     -29.182  -1.565  11.591
ATOM   1248  O   VAL B   3     -29.539  -0.396  11.445
ATOM   1249  CB  VAL B   3     -31.556  -3.282  11.560
ATOM   1250  N   PHE B   4     -28.069  -1.908  10.954
ATOM   1251  CA  PHE B   4     -27.398  -0.936  10.091
ATOM   1252  C   PHE B   4     -27.404  -1.416   8.650
ATOM   1253  O   PHE B   4     -27.779  -2.503   8.209
ATOM   1254  CB  PHE B   4     -24.501  -2.594  11.116
ATOM   1255  N   PHE B   5     -26.924  -0.484   7.782
ATOM   1256  CA  PHE B   5     -26.670  -0.782   6.356
ATOM   1257  C   PHE B   5     -25.870   0.212   5.616
ATOM   1258  O   PHE B   5     -26.107   1.415   5.504
ATOM   1259  CB  PHE B   5     -29.895   0.199   5.637
ATOM   1260  N   ALA B   6     -24.781  -0.271   5.012
ATOM   1261  CA  ALA B   6     -24.076   0.331   3.902
ATOM   1262  C   ALA B   6     -24.303  -0.365   2.560
ATOM   1263  O   ALA B   6     -24.306  -0.379   3.791
ATOM   1264  CB  ALA B   6     -22.503   0.369   4.213
ATOM   1265  N   GLU B   7     -24.251   0.405   1.442
ATOM   1266  CA  GLU B   7     -24.145  -0.298   0.153
ATOM   1267  C   GLU B   7     -23.021   0.320  -0.626
ATOM   1268  O   GLU B   7     -22.099   0.827  -1.265
ATOM   1269  CB  GLU B   7     -26.959   0.717  -1.082
ATOM   1270  N   LYS B   1     -28.394   4.826  26.041
ATOM   1271  CA  LYS B   1     -27.195   4.523  25.295
ATOM   1272  C   LYS B   1     -26.659   5.736  24.650
ATOM   1273  O   LYS B   1     -27.186   6.849  24.630
ATOM   1274  CB  LYS B   1     -28.760   2.431  22.882
ATOM   1275  N   LEU B   2     -25.484   5.603  24.029
ATOM   1276  CA  LEU B   2     -24.739   6.625  23.307
ATOM   1277  C   LEU B   2     -24.548   6.292  21.871
ATOM   1278  O   LEU B   2     -24.254   5.180  21.432
ATOM   1279  CB  LEU B   2     -22.605   7.149  24.684
ATOM   1280  N   VAL B   3     -24.684   7.199  20.924
ATOM   1281  CA  VAL B   3     -24.056   6.981  19.599
ATOM   1282  C   VAL B   3     -23.384   8.309  19.197
ATOM   1283  O   VAL B   3     -23.878   9.436  19.183
ATOM   1284  CB  VAL B   3     -25.631   6.533  18.445
ATOM   1285  N   PHE B   4     -22.093   8.224  18.811
ATOM   1286  CA  PHE B   4     -21.435   9.347  18.165
ATOM   1287  C   PHE B   4     -21.129   9.031  16.732
ATOM   1288  O   PHE B   4     -21.524   8.041  16.117
ATOM   1289  CB  PHE B   4     -18.674   8.215  19.886
ATOM   1290  N   PHE B   5     -20.354   9.894  16.031
ATOM   1291  CA  PHE B   5     -19.671   9.551  14.817
ATOM   1292  C   PHE B   5     -18.789  10.683  14.381
ATOM   1293  O   PHE B   5     -19.072  11.875  14.255
ATOM   1294  CB  PHE B   5     -22.581  10.173  13.192
ATOM   1295  N   ALA B   6     -17.553  10.320  14.103
ATOM   1296  CA  ALA B   6     -16.576  11.331  13.673
ATOM   1297  C   ALA B   6     -16.425  11.286  12.177
ATOM   1298  O   ALA B   6     -16.623  10.316  11.445
ATOM   1299  CB  ALA B   6     -15.148  11.127  14.382
ATOM   1300  N   GLU B   7     -16.038  12.388  11.544
ATOM   1301  CA  GLU B   7     -15.424  12.353  10.183
ATOM   1302  C   GLU B   7     -14.324  13.365  10.026
ATOM   1303  O   GLU B   7     -13.423  14.194   9.896
ATOM   1304  CB  GLU B   7     -18.015  13.075   8.471
ATOM   1305  N   LYS B   1     -20.936  33.802  12.824
ATOM   1306  CA  LYS B   1     -22.170  34.359  13.401
ATOM   1307  C   LYS B   1     -23.036  33.347  14.049
ATOM   1308  O   LYS B   1     -23.283  32.203  13.666
ATOM   1309  CB  LYS B   1     -23.860  35.728  10.688
ATOM   1310  N   LEU B   2     -23.604  33.713  15.159
ATOM   1311  CA  LEU B   2     -24.489  32.822  15.889
ATOM   1312  C   LEU B   2     -25.864  33.450  15.927
ATOM   1313  O   LEU B   2     -26.197  34.493  16.489
ATOM   1314  CB  LEU B   2     -23.356  32.632  18.303
ATOM   1315  N   VAL B   3     -26.831  32.797  15.276
ATOM   1316  CA  VAL B   3     -28.278  33.056  15.443
ATOM   1317  C   VAL B   3     -28.914  31.989  16.285
ATOM   1318  O   VAL B   3     -28.697  30.777  16.290
ATOM   1319  CB  VAL B   3     -28.960  33.047  13.534
ATOM   1320  N   PHE B   4     -29.827  32.460  17.122
ATOM   1321  CA  PHE B   4     -30.601  31.738  18.095
ATOM   1322  C   PHE B   4     -31.901  32.391  18.373
ATOM   1323  O   PHE B   4     -32.104  33.397  19.053
ATOM   1324  CB  PHE B   4     -28.535  32.968  20.563
ATOM   1325  N   PHE B   5     -32.951  31.809  17.818
ATOM   1326  CA  PHE B   5     -34.279  32.453  17.973
ATOM   1327  C   PHE B   5     -35.203  31.652  18.807
ATOM   1328  O   PHE B   5     -35.918  30.734  18.404
ATOM   1329  CB  PHE B   5     -35.109  31.583  14.786
ATOM   1330  N   ALA B   6     -35.299  31.916  20.109
ATOM   1331  CA  ALA B   6     -35.856  30.949  21.091
ATOM   1332  C   ALA B   6     -37.181  31.380  21.665
ATOM   1333  O   ALA B   6     -37.508  32.506  22.040
ATOM   1334  CB  ALA B   6     -34.813  30.924  22.327
ATOM   1335  N   GLU B   7     -38.113  30.459  21.790
ATOM   1336  CA  GLU B   7     -39.550  30.813  21.648
ATOM   1337  C   GLU B   7     -40.369  30.344  22.805
ATOM   1338  O   GLU B   7     -41.045  29.957  23.759
ATOM   1339  CB  GLU B   7     -40.365  28.768  19.265
ATOM   1340  N   LYS B   1     -12.697   8.375   8.394
ATOM   1341  CA  LYS B   1     -14.057   8.589   8.906
ATOM   1342  C   LYS B   1     -14.577   7.288   9.489
ATOM   1343  O   LYS B   1     -14.493   6.151   9.024
ATOM   1344  CB  LYS B   1     -15.679   9.308   5.839
ATOM   1345  N   LEU B   2     -15.202   7.411  10.653
ATOM   1346  CA  LEU B   2     -15.659   6.334  11.469
ATOM   1347  C   LEU B   2     -16.938   6.587  12.204
ATOM   1348  O   LEU B   2     -17.199   7.559  12.912
ATOM   1349  CB  LEU B   2     -13.709   5.895  13.231
ATOM   1350  N   VAL B   3     -17.903   5.676  12.089
ATOM   1351  CA  VAL B   3     -19.119   5.879  12.898
ATOM   1352  C   VAL B   3     -19.315   4.753  13.869
ATOM   1353  O   VAL B   3     -19.180   3.548  13.656
ATOM   1354  CB  VAL B   3     -20.546   5.906  11.516
ATOM   1355  N   PHE B   4     -19.679   5.130  15.104
ATOM   1356  CA  PHE B   4     -19.995   4.066  16.083
ATOM   1357  C   PHE B   4     -21.352   4.423  16.661
ATOM   1358  O   PHE B   4     -21.757   5.515  17.059
ATOM   1359  CB  PHE B   4     -17.737   5.499  18.112
ATOM   1360  N   PHE B   5     -22.204   3.417  16.744
ATOM   1361  CA  PHE B   5     -23.301   3.475  17.724
ATOM   1362  C   PHE B   5     -23.154   2.308  18.678
ATOM   1363  O   PHE B   5     -23.354   1.113  18.462
ATOM   1364  CB  PHE B   5     -25.291   2.020  15.261
ATOM   1365  N   ALA B   6     -22.748   2.684  19.910
ATOM   1366  CA  ALA B   6     -22.702   1.762  21.032
ATOM   1367  C   ALA B   6     -23.844   1.988  22.008
ATOM   1368  O   ALA B   6     -24.406   3.045  22.298
ATOM   1369  CB  ALA B   6     -21.299   1.698  21.767
ATOM   1370  N   GLU B   7     -24.290   0.906  22.626
ATOM   1371  CA  GLU B   7     -25.454   0.799  23.501
ATOM   1372  C   GLU B   7     -25.216   0.115  24.788
ATOM   1373  O   GLU B   7     -25.019  -0.454  25.861
ATOM   1374  CB  GLU B   7     -27.258  -1.176  21.702
ATOM   1375  N   LYS B   1     -13.485  -0.615   3.529
ATOM   1376  CA  LYS B   1     -14.346  -0.250   4.606
ATOM   1377  C   LYS B   1     -14.878  -1.444   5.315
ATOM   1378  O   LYS B   1     -15.646  -2.271   4.823
ATOM   1379  CB  LYS B   1     -17.269   0.746   2.701
ATOM   1380  N   LEU B   2     -14.543  -1.704   6.578
ATOM   1381  CA  LEU B   2     -15.122  -2.715   7.427
ATOM   1382  C   LEU B   2     -16.408  -2.241   8.074
ATOM   1383  O   LEU B   2     -16.611  -1.207   8.711
ATOM   1384  CB  LEU B   2     -13.195  -3.136   9.146
ATOM   1385  N   VAL B   3     -17.433  -3.091   7.904
ATOM   1386  CA  VAL B   3     -18.598  -2.911   8.797
ATOM   1387  C   VAL B   3     -18.789  -4.072   9.712
ATOM   1388  O   VAL B   3     -18.923  -5.240   9.348
ATOM   1389  CB  VAL B   3     -20.053  -2.362   7.558
ATOM   1390  N   PHE B   4     -18.823  -3.861  11.055
ATOM   1391  CA  PHE B   4     -18.803  -4.959  12.039
ATOM   1392  C   PHE B   4     -19.588  -4.584  13.283
ATOM   1393  O   PHE B   4     -20.153  -3.527  13.562
ATOM   1394  CB  PHE B   4     -15.608  -4.194  12.894
ATOM   1395  N   PHE B   5     -19.619  -5.615  14.154
ATOM   1396  CA  PHE B   5     -20.522  -5.601  15.295
ATOM   1397  C   PHE B   5     -20.215  -6.667  16.290
ATOM   1398  O   PHE B   5     -20.292  -7.888  16.151
ATOM   1399  CB  PHE B   5     -22.884  -7.162  13.293
ATOM   1400  N   ALA B   6     -19.814  -6.225  17.458
ATOM   1401  CA  ALA B   6     -19.508  -6.964  18.643
ATOM   1402  C   ALA B   6     -20.582  -6.955  19.684
ATOM   1403  O   ALA B   6     -21.205  -5.966  20.071
ATOM   1404  CB  ALA B   6     -18.116  -6.462  19.196
ATOM   1405  N   GLU B   7     -20.940  -8.080  20.281
ATOM   1406  CA  GLU B   7     -21.840  -8.204  21.393
ATOM   1407  C   GLU B   7     -21.176  -8.989  22.520
ATOM   1408  O   GLU B   7     -20.639  -9.622  23.429
ATOM   1409  CB  GLU B   7     -24.040 -10.183  20.221
ATOM   1410  N   LYS B   1      -9.303  -5.257   4.391
ATOM   1411  CA  LYS B   1      -8.616  -6.525   4.761
ATOM   1412  C   LYS B   1      -8.834  -6.686   6.277
ATOM   1413  O   LYS B   1      -8.857  -5.808   7.139
ATOM   1414  CB  LYS B   1      -5.320  -5.332   4.443
ATOM   1415  N   LEU B   2      -9.025  -7.870   6.788
ATOM   1416  CA  LEU B   2      -9.272  -8.114   8.203
ATOM   1417  C   LEU B   2      -8.441  -9.278   8.635
ATOM   1418  O   LEU B   2      -8.518 -10.430   8.207
ATOM   1419  CB  LEU B   2     -11.823  -8.909   8.229
ATOM   1420  N   VAL B   3      -7.519  -9.099   9.567
ATOM   1421  CA  VAL B   3      -6.716 -10.180  10.140
ATOM   1422  C   VAL B   3      -6.916 -10.214  11.608
ATOM   1423  O   VAL B   3      -6.643  -9.335  12.425
ATOM   1424  CB  VAL B   3      -4.830  -9.854   9.601
ATOM   1425  N   PHE B   4      -7.461 -11.364  12.037
ATOM   1426  CA  PHE B   4      -7.890 -11.382  13.458
ATOM   1427  C   PHE B   4      -7.512 -12.622  14.163
ATOM   1428  O   PHE B   4      -7.618 -13.774  13.742
ATOM   1429  CB  PHE B   4     -11.086 -11.977  12.521
ATOM   1430  N   PHE B   5      -7.005 -12.452  15.384
ATOM   1431  CA  PHE B   5      -6.236 -13.548  16.006
ATOM   1432  C   PHE B   5      -6.855 -13.779  17.393
ATOM   1433  O   PHE B   5      -7.674 -13.090  18.001
ATOM   1434  CB  PHE B   5      -3.841 -11.124  16.421
ATOM   1435  N   ALA B   6      -6.420 -14.896  17.997
ATOM   1436  CA  ALA B   6      -6.812 -15.166  19.407
ATOM   1437  C   ALA B   6      -5.582 -15.051  20.280
ATOM   1438  O   ALA B   6      -4.524 -15.668  20.158
ATOM   1439  CB  ALA B   6      -7.445 -16.653  19.426
ATOM   1440  N   GLU B   7      -5.648 -14.181  21.301
ATOM   1441  CA  GLU B   7      -4.656 -14.242  22.417
ATOM   1442  C   GLU B   7      -5.330 -13.691  23.675
ATOM   1443  O   GLU B   7      -5.872 -13.248  24.688
ATOM   1444  CB  GLU B   7      -2.484 -12.042  21.625
ATOM   1445  N   LYS B   1     -20.800 -12.996  20.625
ATOM   1446  CA  LYS B   1     -20.190 -13.329  19.313
ATOM   1447  C   LYS B   1     -19.702 -12.003  18.700
ATOM   1448  O   LYS B   1     -20.180 -10.875  18.814
ATOM   1449  CB  LYS B   1     -23.264 -14.008  17.563
ATOM   1450  N   LEU B   2     -18.590 -12.150  17.940
ATOM   1451  CA  LEU B   2     -18.050 -11.038  17.196
ATOM   1452  C   LEU B   2     -17.942 -11.271  15.688
ATOM   1453  O   LEU B   2     -17.239 -12.092  15.098
ATOM   1454  CB  LEU B   2     -15.724 -10.472  18.325
ATOM   1455  N   VAL B   3     -18.652 -10.549  14.868
ATOM   1456  CA  VAL B   3     -18.768 -10.785  13.431
ATOM   1457  C   VAL B   3     -18.779  -9.408  12.729
ATOM   1458  O   VAL B   3     -19.277  -8.331  13.055
ATOM   1459  CB  VAL B   3     -20.455 -11.848  13.162
ATOM   1460  N   PHE B   4     -18.134  -9.449  11.598
ATOM   1461  CA  PHE B   4     -17.864  -8.344  10.722
ATOM   1462  C   PHE B   4     -17.740  -8.822   9.277
ATOM   1463  O   PHE B   4     -17.368  -9.911   8.842
ATOM   1464  CB  PHE B   4     -14.686  -8.460  11.992
ATOM   1465  N   PHE B   5     -18.100  -7.884   8.397
ATOM   1466  CA  PHE B   5     -18.212  -8.207   6.970
ATOM   1467  C   PHE B   5     -17.663  -7.009   6.190
ATOM   1468  O   PHE B   5     -18.094  -5.856   6.174
ATOM   1469  CB  PHE B   5     -21.531  -7.205   7.207
ATOM   1470  N   ALA B   6     -16.589  -7.212   5.431
ATOM   1471  CA  ALA B   6     -15.921  -6.135   4.730
ATOM   1472  C   ALA B   6     -16.473  -5.796   3.384
ATOM   1473  O   ALA B   6     -16.839  -6.613   2.539
ATOM   1474  CB  ALA B   6     -14.322  -6.323   4.738
ATOM   1475  N   GLU B   7     -16.600  -4.505   3.021
ATOM   1476  CA  GLU B   7     -16.934  -4.199   1.656
ATOM   1477  C   GLU B   7     -15.989  -3.299   0.936
ATOM   1478  O   GLU B   7     -15.209  -2.555   0.341
ATOM   1479  CB  GLU B   7     -19.494  -2.349   2.190
ATOM   1480  N   LYS B   1     -21.446  49.201  19.925
ATOM   1481  CA  LYS B   1     -21.799  47.971  19.244
ATOM   1482  C   LYS B   1     -22.855  47.239  19.985
ATOM   1483  O   LYS B   1     -22.721  46.126  20.493
ATOM   1484  CB  LYS B   1     -18.633  46.375  19.542
ATOM   1485  N   LEU B   2     -24.069  47.823  20.125
ATOM   1486  CA  LEU B   2     -25.307  47.020  20.135
ATOM   1487  C   LEU B   2     -26.457  47.879  19.658
ATOM   1488  O   LEU B   2     -26.550  49.104  19.731
ATOM   1489  CB  LEU B   2     -25.523  46.306  22.699
ATOM   1490  N   VAL B   3     -27.493  47.242  19.091
ATOM   1491  CA  VAL B   3     -28.786  47.775  18.780
ATOM   1492  C   VAL B   3     -29.907  46.824  19.050
ATOM   1493  O   VAL B   3     -30.280  45.907  18.317
ATOM   1494  CB  VAL B   3     -28.685  48.409  16.837
ATOM   1495  N   PHE B   4     -30.579  46.979  20.205
ATOM   1496  CA  PHE B   4     -31.648  46.041  20.592
ATOM   1497  C   PHE B   4     -32.858  46.788  21.079
ATOM   1498  O   PHE B   4     -32.910  47.812  21.760
ATOM   1499  CB  PHE B   4     -29.899  46.017  23.617
ATOM   1500  N   PHE B   5     -34.002  46.189  20.670
ATOM   1501  CA  PHE B   5     -35.321  46.679  21.109
ATOM   1502  C   PHE B   5     -35.940  45.710  22.124
ATOM   1503  O   PHE B   5     -35.822  44.486  22.187
ATOM   1504  CB  PHE B   5     -36.669  45.486  18.214
ATOM   1505  N   ALA B   6     -36.710  46.290  23.057
ATOM   1506  CA  ALA B   6     -37.388  45.567  24.136
ATOM   1507  C   ALA B   6     -38.664  44.971  23.536
ATOM   1508  O   ALA B   6     -39.111  43.826  23.591
ATOM   1509  CB  ALA B   6     -37.782  46.532  25.354
ATOM   1510  N   GLU B   7     -39.372  45.835  22.864
ATOM   1511  CA  GLU B   7     -40.518  45.402  22.028
ATOM   1512  C   GLU B   7     -40.955  46.530  21.074
ATOM   1513  O   GLU B   7     -41.305  47.431  20.312
ATOM   1514  CB  GLU B   7     -42.912  45.197  24.178
ATOM   1515  N   LYS B   1     -41.103  49.387  20.825
ATOM   1516  CA  LYS B   1     -40.136  50.438  20.856
ATOM   1517  C   LYS B   1     -38.771  49.889  21.040
ATOM   1518  O   LYS B   1     -38.439  48.877  21.657
ATOM   1519  CB  LYS B   1     -40.818  52.066  23.966
ATOM   1520  N   LEU B   2     -37.824  50.611  20.448
ATOM   1521  CA  LEU B   2     -36.435  50.140  20.174
ATOM   1522  C   LEU B   2     -35.491  51.285  20.381
ATOM   1523  O   LEU B   2     -35.675  52.473  20.118
ATOM   1524  CB  LEU B   2     -36.518  49.458  17.639
ATOM   1525  N   VAL B   3     -34.313  50.923  20.921
ATOM   1526  CA  VAL B   3     -33.176  51.777  21.027
ATOM   1527  C   VAL B   3     -31.915  51.041  20.732
ATOM   1528  O   VAL B   3     -31.691  49.844  20.913
ATOM   1529  CB  VAL B   3     -33.149  52.641  22.812
ATOM   1530  N   PHE B   4     -30.927  51.769  20.217
ATOM   1531  CA  PHE B   4     -29.596  51.312  19.962
ATOM   1532  C   PHE B   4     -28.495  52.346  20.113
ATOM   1533  O   PHE B   4     -28.500  53.542  19.823
ATOM   1534  CB  PHE B   4     -30.491  51.075  16.739
ATOM   1535  N   PHE B   5     -27.388  51.885  20.626
ATOM   1536  CA  PHE B   5     -26.204  52.687  20.740
ATOM   1537  C   PHE B   5     -25.057  52.135  19.915
ATOM   1538  O   PHE B   5     -25.054  53.366  19.913
ATOM   1539  CB  PHE B   5     -25.733  51.357  23.815
ATOM   1540  N   ALA B   6     -24.232  52.970  19.299
ATOM   1541  CA  ALA B   6     -22.897  52.612  18.796
ATOM   1542  C   ALA B   6     -21.771  53.093  19.682
ATOM   1543  O   ALA B   6     -21.756  51.862  19.683
ATOM   1544  CB  ALA B   6     -22.687  53.248  17.314
ATOM   1545  N   GLU B   7     -22.113  54.062  20.492
ATOM   1546  CA  GLU B   7     -21.489  54.346  21.776
ATOM   1547  C   GLU B   7     -22.441  54.432  22.905
ATOM   1548  O   GLU B   7     -23.233  54.503  23.845
ATOM   1549  CB  GLU B   7     -20.132  57.206  21.360
ATOM   1550  N   LYS B   1     -14.205  17.022  13.465
ATOM   1551  CA  LYS B   1     -15.586  17.172  13.150
ATOM   1552  C   LYS B   1     -16.500  16.040  13.448
ATOM   1553  O   LYS B   1     -16.902  15.189  12.654
ATOM   1554  CB  LYS B   1     -15.307  17.607   9.679
ATOM   1555  N   LEU B   2     -16.911  15.972  14.739
ATOM   1556  CA  LEU B   2     -17.851  14.890  15.145
ATOM   1557  C   LEU B   2     -19.187  15.616  15.421
ATOM   1558  O   LEU B   2     -19.414  16.756  15.826
ATOM   1559  CB  LEU B   2     -16.732  14.160  17.444
ATOM   1560  N   VAL B   3     -20.229  14.860  15.172
ATOM   1561  CA  VAL B   3     -21.604  15.095  15.707
ATOM   1562  C   VAL B   3     -22.230  13.854  16.249
ATOM   1563  O   VAL B   3     -22.105  12.729  15.765
ATOM   1564  CB  VAL B   3     -22.612  16.017  14.278
ATOM   1565  N   PHE B   4     -23.004  13.943  17.363
ATOM   1566  CA  PHE B   4     -23.516  12.752  17.988
ATOM   1567  C   PHE B   4     -24.558  13.103  19.033
ATOM   1568  O   PHE B   4     -24.928  14.211  19.423
ATOM   1569  CB  PHE B   4     -20.662  12.771  19.873
ATOM   1570  N   PHE B   5     -25.137  12.066  19.590
ATOM   1571  CA  PHE B   5     -26.223  12.313  20.568
ATOM   1572  C   PHE B   5     -26.428  11.171  21.491
ATOM   1573  O   PHE B   5     -26.691  10.022  21.137
ATOM   1574  CB  PHE B   5     -28.548  12.252  18.151
ATOM   1575  N   ALA B   6     -26.325  11.367  22.828
ATOM   1576  CA  ALA B   6     -26.524  10.373  23.833
ATOM   1577  C   ALA B   6     -27.760  10.504  24.627
ATOM   1578  O   ALA B   6     -27.965  11.365  25.483
ATOM   1579  CB  ALA B   6     -25.221  10.348  24.764
ATOM   1580  N   GLU B   7     -28.758   9.644  24.437
ATOM   1581  CA  GLU B   7     -29.978   9.745  25.179
ATOM   1582  C   GLU B   7     -30.413   8.365  25.703
ATOM   1583  O   GLU B   7     -30.762   7.261  26.122
ATOM   1584  CB  GLU B   7     -32.156  10.639  23.078
ATOM   1585  N   LYS B   1     -32.928  17.171  36.503
ATOM   1586  CA  LYS B   1     -31.660  17.838  36.894
ATOM   1587  C   LYS B   1     -30.676  17.824  35.721
ATOM   1588  O   LYS B   1     -30.148  16.851  35.182
ATOM   1589  CB  LYS B   1     -30.652  15.475  39.341
ATOM   1590  N   LEU B   2     -30.359  19.037  35.226
ATOM   1591  CA  LEU B   2     -29.611  19.285  34.032
ATOM   1592  C   LEU B   2     -28.780  20.535  34.123
ATOM   1593  O   LEU B   2     -29.124  21.680  33.831
ATOM   1594  CB  LEU B   2     -31.452  19.634  32.162
ATOM   1595  N   VAL B   3     -27.520  20.359  34.578
ATOM   1596  CA  VAL B   3     -26.648  21.504  34.913
ATOM   1597  C   VAL B   3     -25.580  21.555  33.820
ATOM   1598  O   VAL B   3     -25.187  20.625  33.115
ATOM   1599  CB  VAL B   3     -26.050  21.236  36.784
ATOM   1600  N   PHE B   4     -24.971  22.688  33.547
ATOM   1601  CA  PHE B   4     -23.638  22.780  32.999
ATOM   1602  C   PHE B   4     -23.088  24.164  33.344
ATOM   1603  O   PHE B   4     -23.712  25.176  33.663
ATOM   1604  CB  PHE B   4     -24.925  23.249  29.909
ATOM   1605  N   PHE B   5     -21.741  24.252  33.282
ATOM   1606  CA  PHE B   5     -21.119  25.533  33.101
ATOM   1607  C   PHE B   5     -20.171  25.430  31.907
ATOM   1608  O   PHE B   5     -19.787  24.441  31.283
ATOM   1609  CB  PHE B   5     -19.229  24.970  35.868
ATOM   1610  N   ALA B   6     -19.715  26.596  31.515
ATOM   1611  CA  ALA B   6     -18.493  26.765  30.699
ATOM   1612  C   ALA B   6     -17.808  28.033  31.232
ATOM   1613  O   ALA B   6     -18.265  28.858  32.024
ATOM   1614  CB  ALA B   6     -18.938  26.909  29.204
ATOM   1615  N   GLU B   7     -16.569  28.299  30.803
ATOM   1616  CA  GLU B   7     -15.944  29.589  31.221
ATOM   1617  C   GLU B   7     -15.551  30.480  30.103
ATOM   1618  O   GLU B   7     -15.224  31.219  29.174
ATOM   1619  CB  GLU B   7     -13.412  28.331  32.717
ATOM   1620  N   LYS B   1     -37.962  30.709  30.265
ATOM   1621  CA  LYS B   1     -37.675  31.804  29.372
ATOM   1622  C   LYS B   1     -36.786  32.870  30.010
ATOM   1623  O   LYS B   1     -37.129  33.890  30.607
ATOM   1624  CB  LYS B   1     -40.955  33.096  29.181
ATOM   1625  N   LEU B   2     -35.493  32.728  29.942
ATOM   1626  CA  LEU B   2     -34.482  33.777  29.861
ATOM   1627  C   LEU B   2     -33.383  33.398  28.861
ATOM   1628  O   LEU B   2     -32.785  32.327  28.754
ATOM   1629  CB  LEU B   2     -33.522  34.097  32.239
ATOM   1630  N   VAL B   3     -33.004  34.305  27.990
ATOM   1631  CA  VAL B   3     -31.745  34.183  27.227
ATOM   1632  C   VAL B   3     -30.702  35.028  27.980
ATOM   1633  O   VAL B   3     -30.763  36.179  28.411
ATOM   1634  CB  VAL B   3     -32.244  34.991  25.443
ATOM   1635  N   PHE B   4     -29.580  34.374  28.172
ATOM   1636  CA  PHE B   4     -28.350  35.112  28.544
ATOM   1637  C   PHE B   4     -27.201  34.791  27.561
ATOM   1638  O   PHE B   4     -26.967  33.744  26.959
ATOM   1639  CB  PHE B   4     -27.964  32.358  30.635
ATOM   1640  N   PHE B   5     -26.343  35.779  27.331
ATOM   1641  CA  PHE B   5     -25.249  35.617  26.337
ATOM   1642  C   PHE B   5     -24.118  36.503  26.713
ATOM   1643  O   PHE B   5     -23.999  37.705  26.477
ATOM   1644  CB  PHE B   5     -27.146  37.787  24.454
ATOM   1645  N   ALA B   6     -23.135  35.892  27.382
ATOM   1646  CA  ALA B   6     -22.008  36.497  28.060
ATOM   1647  C   ALA B   6     -21.041  37.243  27.130
ATOM   1648  O   ALA B   6     -20.304  36.810  26.245
ATOM   1649  CB  ALA B   6     -21.164  35.524  28.947
ATOM   1650  N   GLU B   7     -21.068  38.573  27.394
ATOM   1651  CA  GLU B   7     -20.179  39.513  26.791
ATOM   1652  C   GLU B   7     -19.689  40.506  27.862
ATOM   1653  O   GLU B   7     -19.297  41.299  28.718
ATOM   1654  CB  GLU B   7     -21.793  40.948  24.522
ATOM   1655  N   LYS B   1     -15.291  26.160  25.643
ATOM   1656  CA  LYS B   1     -15.121  25.271  26.746
ATOM   1657  C   LYS B   1     -16.379  25.204  27.565
ATOM   1658  O   LYS B   1     -16.885  26.070  28.278
ATOM   1659  CB  LYS B   1     -12.562  26.852  28.472
ATOM   1660  N   LEU B   2     -16.994  24.037  27.477
ATOM   1661  CA  LEU B   2     -18.057  23.684  28.383
ATOM   1662  C   LEU B   2     -18.077  22.254  28.813
ATOM   1663  O   LEU B   2     -17.896  21.275  28.089
ATOM   1664  CB  LEU B   2     -20.207  24.394  27.118
ATOM   1665  N   VAL B   3     -18.318  22.023  30.127
ATOM   1666  CA  VAL B   3     -18.737  20.731  30.635
ATOM   1667  C   VAL B   3     -20.206  20.767  30.968
ATOM   1668  O   VAL B   3     -20.852  21.697  31.450
ATOM   1669  CB  VAL B   3     -17.612  20.453  32.240
ATOM   1670  N   PHE B   4     -20.906  19.694  30.728
ATOM   1671  CA  PHE B   4     -22.324  19.549  31.012
ATOM   1672  C   PHE B   4     -22.765  18.101  31.171
ATOM   1673  O   PHE B   4     -22.481  17.112  30.494
ATOM   1674  CB  PHE B   4     -23.169  20.213  27.822
ATOM   1675  N   PHE B   5     -23.590  17.994  32.249
ATOM   1676  CA  PHE B   5     -24.283  16.726  32.489
ATOM   1677  C   PHE B   5     -25.755  17.011  32.737
ATOM   1678  O   PHE B   5     -26.278  17.760  33.563
ATOM   1679  CB  PHE B   5     -23.083  17.279  35.711
ATOM   1680  N   ALA B   6     -26.563  16.347  31.935
ATOM   1681  CA  ALA B   6     -27.970  16.175  32.122
ATOM   1682  C   ALA B   6     -28.331  14.743  32.217
ATOM   1683  O   ALA B   6     -27.851  13.820  31.558
ATOM   1684  CB  ALA B   6     -28.818  16.949  31.056
ATOM   1685  N   GLU B   7     -29.286  14.450  33.125
ATOM   1686  CA  GLU B   7     -29.730  13.088  33.344
ATOM   1687  C   GLU B   7     -31.187  12.881  33.006
ATOM   1688  O   GLU B   7     -32.375  12.712  32.730
ATOM   1689  CB  GLU B   7     -29.546  12.964  36.494
ATOM   1690  N   LYS B   1     -15.174  25.828  17.769
ATOM   1691  CA  LYS B   1     -16.534  26.140  18.173
ATOM   1692  C   LYS B   1     -17.432  24.967  18.074
ATOM   1693  O   LYS B   1     -17.633  24.319  17.048
ATOM   1694  CB  LYS B   1     -17.620  28.523  15.832
ATOM   1695  N   LEU B   2     -18.092  24.563  19.194
ATOM   1696  CA  LEU B   2     -19.198  23.647  19.122
ATOM   1697  C   LEU B   2     -20.498  24.192  19.617
ATOM   1698  O   LEU B   2     -20.659  25.104  20.428
ATOM   1699  CB  LEU B   2     -18.318  21.693  20.654
ATOM   1700  N   VAL B   3     -21.609  23.665  19.158
ATOM   1701  CA  VAL B   3     -22.852  23.823  19.872
ATOM   1702  C   VAL B   3     -23.378  22.532  20.527
ATOM   1703  O   VAL B   3     -23.323  21.370  20.127
ATOM   1704  CB  VAL B   3     -24.108  24.725  18.586
ATOM   1705  N   PHE B   4     -23.978  22.800  21.720
ATOM   1706  CA  PHE B   4     -24.512  21.773  22.574
ATOM   1707  C   PHE B   4     -25.943  22.131  23.011
ATOM   1708  O   PHE B   4     -26.463  23.240  23.138
ATOM   1709  CB  PHE B   4     -22.755  23.408  25.013
ATOM   1710  N   PHE B   5     -26.709  21.069  23.286
ATOM   1711  CA  PHE B   5     -28.124  21.267  23.657
ATOM   1712  C   PHE B   5     -28.662  20.274  24.605
ATOM   1713  O   PHE B   5     -29.268  19.246  24.304
ATOM   1714  CB  PHE B   5     -28.995  20.039  20.666
ATOM   1715  N   ALA B   6     -28.518  20.441  25.894
ATOM   1716  CA  ALA B   6     -28.857  19.499  26.943
ATOM   1717  C   ALA B   6     -30.358  19.633  27.221
ATOM   1718  O   ALA B   6     -30.919  20.524  27.857
ATOM   1719  CB  ALA B   6     -27.952  19.774  28.239
ATOM   1720  N   GLU B   7     -31.171  18.675  26.719
ATOM   1721  CA  GLU B   7     -32.549  19.013  26.341
ATOM   1722  C   GLU B   7     -33.569  18.580  27.406
ATOM   1723  O   GLU B   7     -34.386  18.233  28.260
ATOM   1724  CB  GLU B   7     -33.017  17.481  23.578
ATOM   1725  N   LYS B   1     -16.499  -0.082 -44.267
ATOM   1726  CA  LYS B   1     -17.420  -1.041 -44.893
ATOM   1727  C   LYS B   1     -18.644  -1.349 -44.055
ATOM   1728  O   LYS B   1     -18.959  -2.444 -43.590
ATOM   1729  CB  LYS B   1     -15.411  -3.829 -45.464
ATOM   1730  N   LEU B   2     -19.512  -0.420 -43.741
ATOM   1731  CA  LEU B   2     -20.311  -0.393 -42.550
ATOM   1732  C   LEU B   2     -21.789  -0.586 -42.817
ATOM   1733  O   LEU B   2     -22.663  -0.810 -41.980
ATOM   1734  CB  LEU B   2     -19.774   1.852 -41.412
ATOM   1735  N   VAL B   3     -22.237  -0.516 -44.069
ATOM   1736  CA  VAL B   3     -23.361  -1.223 -44.658
ATOM   1737  C   VAL B   3     -22.995  -1.684 -46.041
ATOM   1738  O   VAL B   3     -22.137  -1.228 -46.797
ATOM   1739  CB  VAL B   3     -25.026  -0.167 -44.481
ATOM   1740  N   PHE B   4     -23.752  -2.741 -46.434
ATOM   1741  CA  PHE B   4     -23.427  -3.515 -47.608
ATOM   1742  C   PHE B   4     -24.565  -4.228 -48.238
ATOM   1743  O   PHE B   4     -24.944  -5.373 -47.992
ATOM   1744  CB  PHE B   4     -21.706  -5.748 -45.708
ATOM   1745  N   PHE B   5     -25.230  -3.513 -49.175
ATOM   1746  CA  PHE B   5     -26.390  -4.131 -49.837
ATOM   1747  C   PHE B   5     -26.738  -3.548 -51.164
ATOM   1748  O   PHE B   5     -26.529  -2.389 -51.523
ATOM   1749  CB  PHE B   5     -28.380  -2.543 -47.623
ATOM   1750  N   ALA B   6     -27.329  -4.313 -52.073
ATOM   1751  CA  ALA B   6     -27.230  -4.147 -53.519
ATOM   1752  C   ALA B   6     -28.221  -3.151 -54.061
ATOM   1753  O   ALA B   6     -28.185  -2.534 -55.125
ATOM   1754  CB  ALA B   6     -27.576  -5.585 -54.213
ATOM   1755  N   GLU B   7     -29.254  -2.916 -53.291
ATOM   1756  CA  GLU B   7     -30.321  -1.969 -53.691
ATOM   1757  C   GLU B   7     -30.197  -0.633 -53.017
ATOM   1758  O   GLU B   7     -30.096   0.462 -52.464
ATOM   1759  CB  GLU B   7     -33.092  -3.374 -53.244
ATOM   1760  N   LYS B   1     -21.409  40.020  36.180
ATOM   1761  CA  LYS B   1     -22.354  39.306  37.075
ATOM   1762  C   LYS B   1     -23.700  40.008  37.004
ATOM   1763  O   LYS B   1     -23.980  41.130  37.425
ATOM   1764  CB  LYS B   1     -20.830  40.359  40.109
ATOM   1765  N   LEU B   2     -24.695  39.303  36.405
ATOM   1766  CA  LEU B   2     -26.103  39.364  36.833
ATOM   1767  C   LEU B   2     -26.557  37.911  37.016
ATOM   1768  O   LEU B   2     -26.309  36.922  36.327
ATOM   1769  CB  LEU B   2     -27.200  40.571  34.834
ATOM   1770  N   VAL B   3     -27.343  37.777  38.117
ATOM   1771  CA  VAL B   3     -27.928  36.542  38.566
ATOM   1772  C   VAL B   3     -29.424  36.585  38.436
ATOM   1773  O   VAL B   3     -30.245  37.214  39.104
ATOM   1774  CB  VAL B   3     -27.207  36.243  40.405
ATOM   1775  N   PHE B   4     -29.897  35.845  37.476
ATOM   1776  CA  PHE B   4     -31.319  36.038  37.059
ATOM   1777  C   PHE B   4     -31.963  34.644  37.194
ATOM   1778  O   PHE B   4     -31.440  33.529  37.212
ATOM   1779  CB  PHE B   4     -30.433  36.548  33.857
ATOM   1780  N   PHE B   5     -33.300  34.728  37.307
ATOM   1781  CA  PHE B   5     -34.134  33.568  37.737
ATOM   1782  C   PHE B   5     -35.431  33.676  36.939
ATOM   1783  O   PHE B   5     -36.147  34.669  36.806
ATOM   1784  CB  PHE B   5     -34.728  35.354  40.614
ATOM   1785  N   ALA B   6     -35.839  32.548  36.307
ATOM   1786  CA  ALA B   6     -37.259  32.485  35.888
ATOM   1787  C   ALA B   6     -37.947  31.321  36.601
ATOM   1788  O   ALA B   6     -37.597  30.142  36.658
ATOM   1789  CB  ALA B   6     -37.281  32.146  34.296
ATOM   1790  N   GLU B   7     -39.080  31.649  37.241
ATOM   1791  CA  GLU B   7     -39.798  30.705  38.056
ATOM   1792  C   GLU B   7     -41.131  30.274  37.498
ATOM   1793  O   GLU B   7     -42.220  29.922  37.043
ATOM   1794  CB  GLU B   7     -40.651  32.686  40.478
ATOM   1795  N   LYS B   1     -22.860   4.688   0.277
ATOM   1796  CA  LYS B   1     -23.779   5.435   1.155
ATOM   1797  C   LYS B   1     -23.992   4.732   2.506
ATOM   1798  O   LYS B   1     -23.999   4.718   3.737
ATOM   1799  CB  LYS B   1     -26.747   4.537  -0.718
ATOM   1800  N   LEU B   2     -23.492   5.416   3.514
ATOM   1801  CA  LEU B   2     -23.549   5.034   4.935
ATOM   1802  C   LEU B   2     -24.787   5.489   5.637
ATOM   1803  O   LEU B   2     -25.080   6.663   5.865
ATOM   1804  CB  LEU B   2     -21.322   5.952   5.922
ATOM   1805  N   VAL B   3     -25.684   4.576   6.073
ATOM   1806  CA  VAL B   3     -26.648   4.977   7.101
ATOM   1807  C   VAL B   3     -26.708   3.929   8.180
ATOM   1808  O   VAL B   3     -26.244   2.791   8.114
ATOM   1809  CB  VAL B   3     -28.399   5.234   6.187
ATOM   1810  N   PHE B   4     -27.333   4.265   9.339
ATOM   1811  CA  PHE B   4     -27.529   3.253  10.406
ATOM   1812  C   PHE B   4     -28.410   3.839  11.519
ATOM   1813  O   PHE B   4     -28.537   4.999  11.912
ATOM   1814  CB  PHE B   4     -24.455   4.335  11.555
ATOM   1815  N   PHE B   5     -29.118   2.866  12.102
ATOM   1816  CA  PHE B   5     -30.272   3.180  12.983
ATOM   1817  C   PHE B   5     -30.245   2.264  14.207
ATOM   1818  O   PHE B   5     -30.093   1.042  14.230
ATOM   1819  CB  PHE B   5     -31.888   1.005  10.826
ATOM   1820  N   ALA B   6     -30.409   2.876  15.401
ATOM   1821  CA  ALA B   6     -30.481   2.059  16.635
ATOM   1822  C   ALA B   6     -31.665   2.429  17.455
ATOM   1823  O   ALA B   6     -31.989   3.571  17.782
ATOM   1824  CB  ALA B   6     -29.060   2.224  17.337
ATOM   1825  N   GLU B   7     -32.464   1.441  17.888
ATOM   1826  CA  GLU B   7     -33.723   1.640  18.585
ATOM   1827  C   GLU B   7     -33.803   0.540  19.653
ATOM   1828  O   GLU B   7     -33.868  -0.342  20.509
ATOM   1829  CB  GLU B   7     -35.791   0.935  16.341
ATOM   1830  N   LYS B   1     -24.807   0.628  28.970
ATOM   1831  CA  LYS B   1     -23.876   1.743  29.104
ATOM   1832  C   LYS B   1     -22.590   1.543  28.349
ATOM   1833  O   LYS B   1     -22.015   0.484  28.098
ATOM   1834  CB  LYS B   1     -22.996   1.476  32.519
ATOM   1835  N   LEU B   2     -22.015   2.649  27.905
ATOM   1836  CA  LEU B   2     -20.649   2.869  27.500
ATOM   1837  C   LEU B   2     -20.068   4.134  28.059
ATOM   1838  O   LEU B   2     -20.714   5.085  28.496
ATOM   1839  CB  LEU B   2     -20.682   2.698  24.841
ATOM   1840  N   VAL B   3     -18.727   4.281  28.105
ATOM   1841  CA  VAL B   3     -18.041   5.604  28.093
ATOM   1842  C   VAL B   3     -17.041   5.638  26.976
ATOM   1843  O   VAL B   3     -16.152   4.817  26.748
ATOM   1844  CB  VAL B   3     -17.131   5.639  29.900
ATOM   1845  N   PHE B   4     -17.148   6.695  26.143
ATOM   1846  CA  PHE B   4     -16.159   6.847  25.086
ATOM   1847  C   PHE B   4     -16.142   8.289  24.595
ATOM   1848  O   PHE B   4     -17.065   9.094  24.471
ATOM   1849  CB  PHE B   4     -18.305   5.154  22.976
ATOM   1850  N   PHE B   5     -14.920   8.683  24.267
ATOM   1851  CA  PHE B   5     -14.721   9.925  23.567
ATOM   1852  C   PHE B   5     -14.352   9.798  22.097
ATOM   1853  O   PHE B   5     -13.779   8.882  21.506
ATOM   1854  CB  PHE B   5     -11.754  10.196  25.231
ATOM   1855  N   ALA B   6     -14.749  10.898  21.418
ATOM   1856  CA  ALA B   6     -14.595  11.094  20.005
ATOM   1857  C   ALA B   6     -13.925  12.452  19.787
ATOM   1858  O   ALA B   6     -14.056  13.488  20.439
ATOM   1859  CB  ALA B   6     -16.025  11.000  19.252
ATOM   1860  N   GLU B   7     -13.091  12.520  18.758
ATOM   1861  CA  GLU B   7     -12.788  13.678  17.942
ATOM   1862  C   GLU B   7     -12.423  13.299  16.531
ATOM   1863  O   GLU B   7     -12.124  12.989  15.377
ATOM   1864  CB  GLU B   7     -10.405  15.231  19.202
ATOM   1865  N   LYS B   1     -37.679  24.945  38.301
ATOM   1866  CA  LYS B   1     -37.239  26.312  38.051
ATOM   1867  C   LYS B   1     -36.089  26.383  37.087
ATOM   1868  O   LYS B   1     -35.529  25.424  36.556
ATOM   1869  CB  LYS B   1     -36.374  27.510  41.196
ATOM   1870  N   LEU B   2     -35.597  27.581  36.747
ATOM   1871  CA  LEU B   2     -34.181  27.727  36.393
ATOM   1872  C   LEU B   2     -33.583  28.916  37.097
ATOM   1873  O   LEU B   2     -34.108  30.017  37.260
ATOM   1874  CB  LEU B   2     -34.098  27.901  33.764
ATOM   1875  N   VAL B   3     -32.339  28.748  37.600
ATOM   1876  CA  VAL B   3     -31.620  29.843  38.198
ATOM   1877  C   VAL B   3     -30.258  30.047  37.612
ATOM   1878  O   VAL B   3     -29.193  29.571  38.004
ATOM   1879  CB  VAL B   3     -31.595  29.461  40.145
ATOM   1880  N   PHE B   4     -30.148  30.811  36.564
ATOM   1881  CA  PHE B   4     -29.007  30.789  35.690
ATOM   1882  C   PHE B   4     -28.384  32.188  35.662
ATOM   1883  O   PHE B   4     -28.935  33.289  35.637
ATOM   1884  CB  PHE B   4     -31.135  30.796  32.977
ATOM   1885  N   PHE B   5     -27.025  32.121  35.665
ATOM   1886  CA  PHE B   5     -26.132  33.181  36.043
ATOM   1887  C   PHE B   5     -25.013  33.389  35.039
ATOM   1888  O   PHE B   5     -24.444  32.523  34.374
ATOM   1889  CB  PHE B   5     -24.824  30.882  38.240
ATOM   1890  N   ALA B   6     -24.597  34.668  34.856
ATOM   1891  CA  ALA B   6     -23.533  35.028  33.921
ATOM   1892  C   ALA B   6     -22.504  35.982  34.503
ATOM   1893  O   ALA B   6     -22.392  37.199  34.357
ATOM   1894  CB  ALA B   6     -24.152  35.642  32.598
ATOM   1895  N   GLU B   7     -21.618  35.368  35.272
ATOM   1896  CA  GLU B   7     -20.876  35.934  36.369
ATOM   1897  C   GLU B   7     -19.410  36.129  36.073
ATOM   1898  O   GLU B   7     -18.214  36.289  35.832
ATOM   1899  CB  GLU B   7     -21.005  33.627  38.525
ATOM   1900  N   LYS B   1     -37.986  16.296  21.709
ATOM   1901  CA  LYS B   1     -37.423  15.545  20.562
ATOM   1902  C   LYS B   1     -36.578  16.517  19.738
ATOM   1903  O   LYS B   1     -36.943  17.566  19.207
ATOM   1904  CB  LYS B   1     -40.493  14.866  18.839
ATOM   1905  N   LEU B   2     -35.286  16.203  19.564
ATOM   1906  CA  LEU B   2     -34.351  17.025  18.826
ATOM   1907  C   LEU B   2     -34.167  16.514  17.438
ATOM   1908  O   LEU B   2     -34.099  15.326  17.122
ATOM   1909  CB  LEU B   2     -32.100  16.750  20.209
ATOM   1910  N   VAL B   3     -34.055  17.284  16.391
ATOM   1911  CA  VAL B   3     -33.672  16.907  15.059
ATOM   1912  C   VAL B   3     -32.513  17.805  14.595
ATOM   1913  O   VAL B   3     -32.572  18.856  13.956
ATOM   1914  CB  VAL B   3     -35.323  17.252  13.914
ATOM   1915  N   PHE B   4     -31.278  17.377  14.937
ATOM   1916  CA  PHE B   4     -30.125  18.209  14.514
ATOM   1917  C   PHE B   4     -29.673  17.731  13.163
ATOM   1918  O   PHE B   4     -29.901  16.639  12.643
ATOM   1919  CB  PHE B   4     -28.168  16.510  16.709
ATOM   1920  N   PHE B   5     -28.950  18.557  12.433
ATOM   1921  CA  PHE B   5     -28.022  18.226  11.370
ATOM   1922  C   PHE B   5     -26.821  19.127  11.424
ATOM   1923  O   PHE B   5     -26.836  20.326  11.702
ATOM   1924  CB  PHE B   5     -30.229  19.635   9.225
ATOM   1925  N   ALA B   6     -25.602  18.644  11.159
ATOM   1926  CA  ALA B   6     -24.394  19.402  11.028
ATOM   1927  C   ALA B   6     -23.620  19.033   9.751
ATOM   1928  O   ALA B   6     -22.887  18.062   9.558
ATOM   1929  CB  ALA B   6     -23.356  19.137  12.240
ATOM   1930  N   GLU B   7     -23.731  19.838   8.708
ATOM   1931  CA  GLU B   7     -23.095  19.484   7.433
ATOM   1932  C   GLU B   7     -21.670  20.025   7.356
ATOM   1933  O   GLU B   7     -20.521  20.462   7.294
ATOM   1934  CB  GLU B   7     -24.963  20.542   5.120
ATOM   1935  N   LYS B   1     -22.280  -3.349  24.177
ATOM   1936  CA  LYS B   1     -21.979  -3.783  22.804
ATOM   1937  C   LYS B   1     -21.935  -2.551  21.917
ATOM   1938  O   LYS B   1     -22.487  -1.461  22.069
ATOM   1939  CB  LYS B   1     -24.656  -5.925  22.259
ATOM   1940  N   LEU B   2     -21.200  -2.683  20.840
ATOM   1941  CA  LEU B   2     -21.095  -1.597  19.856
ATOM   1942  C   LEU B   2     -20.835  -2.207  18.479
ATOM   1943  O   LEU B   2     -19.969  -3.003  18.117
ATOM   1944  CB  LEU B   2     -19.016  -0.170  20.543
ATOM   1945  N   VAL B   3     -21.697  -1.784  17.572
ATOM   1946  CA  VAL B   3     -21.585  -1.852  16.136
ATOM   1947  C   VAL B   3     -21.279  -0.530  15.516
ATOM   1948  O   VAL B   3     -21.924   0.516  15.588
ATOM   1949  CB  VAL B   3     -23.269  -2.662  15.519
ATOM   1950  N   PHE B   4     -20.178  -0.500  14.809
ATOM   1951  CA  PHE B   4     -19.784   0.609  13.937
ATOM   1952  C   PHE B   4     -19.572   0.079  12.534
ATOM   1953  O   PHE B   4     -19.313  -1.078  12.204
ATOM   1954  CB  PHE B   4     -16.612   0.452  15.302
ATOM   1955  N   PHE B   5     -19.687   1.003  11.545
ATOM   1956  CA  PHE B   5     -18.904   0.856  10.325
ATOM   1957  C   PHE B   5     -17.840   1.908  10.128
ATOM   1958  O   PHE B   5     -17.979   3.131  10.159
ATOM   1959  CB  PHE B   5     -21.512   2.229   8.551
ATOM   1960  N   ALA B   6     -16.612   1.523   9.893
ATOM   1961  CA  ALA B   6     -15.468   2.445   9.857
ATOM   1962  C   ALA B   6     -14.821   2.324   8.518
ATOM   1963  O   ALA B   6     -15.022   1.407   7.721
ATOM   1964  CB  ALA B   6     -14.391   2.134  10.983
ATOM   1965  N   GLU B   7     -13.938   3.273   8.108
ATOM   1966  CA  GLU B   7     -13.287   3.094   6.815
ATOM   1967  C   GLU B   7     -11.796   3.054   6.911
ATOM   1968  O   GLU B   7     -10.568   3.021   6.990
ATOM   1969  CB  GLU B   7     -14.362   5.516   5.052
ATOM   1970  N   LYS B   1     -20.189  38.242  17.776
ATOM   1971  CA  LYS B   1     -21.215  38.336  16.752
ATOM   1972  C   LYS B   1     -22.352  37.337  17.038
ATOM   1973  O   LYS B   1     -22.451  36.158  16.697
ATOM   1974  CB  LYS B   1     -19.347  36.814  14.153
ATOM   1975  N   LEU B   2     -23.367  37.813  17.752
ATOM   1976  CA  LEU B   2     -24.460  37.067  18.313
ATOM   1977  C   LEU B   2     -25.759  37.787  18.222
ATOM   1978  O   LEU B   2     -26.073  38.768  18.897
ATOM   1979  CB  LEU B   2     -23.765  36.610  20.825
ATOM   1980  N   VAL B   3     -26.691  37.357  17.340
ATOM   1981  CA  VAL B   3     -28.065  37.805  17.293
ATOM   1982  C   VAL B   3     -28.988  36.791  17.875
ATOM   1983  O   VAL B   3     -29.008  35.583  17.635
ATOM   1984  CB  VAL B   3     -28.518  38.225  15.396
ATOM   1985  N   PHE B   4     -29.885  37.258  18.750
ATOM   1986  CA  PHE B   4     -30.879  36.359  19.277
ATOM   1987  C   PHE B   4     -32.074  37.003  19.946
ATOM   1988  O   PHE B   4     -32.116  38.008  20.656
ATOM   1989  CB  PHE B   4     -28.704  36.157  21.995
ATOM   1990  N   PHE B   5     -33.214  36.317  19.675
ATOM   1991  CA  PHE B   5     -34.418  36.748  20.373
ATOM   1992  C   PHE B   5     -35.009  35.762  21.299
ATOM   1993  O   PHE B   5     -35.309  34.606  21.000
ATOM   1994  CB  PHE B   5     -36.060  35.764  17.468
ATOM   1995  N   ALA B   6     -35.252  36.116  22.571
ATOM   1996  CA  ALA B   6     -35.975  35.350  23.557
ATOM   1997  C   ALA B   6     -37.286  35.957  23.997
ATOM   1998  O   ALA B   6     -37.489  36.978  24.654
ATOM   1999  CB  ALA B   6     -35.070  35.180  24.857
ATOM   2000  N   GLU B   7     -38.325  35.198  23.557
ATOM   2001  CA  GLU B   7     -39.720  35.430  23.834
ATOM   2002  C   GLU B   7     -40.356  34.326  24.636
ATOM   2003  O   GLU B   7     -40.875  33.423  25.293
ATOM   2004  CB  GLU B   7     -41.092  35.684  20.993
ATOM   2005  N   LYS B   1     -22.443  41.552  29.156
ATOM   2006  CA  LYS B   1     -23.374  41.231  30.230
ATOM   2007  C   LYS B   1     -24.815  41.251  29.814
ATOM   2008  O   LYS B   1     -25.800  41.529  30.497
ATOM   2009  CB  LYS B   1     -22.733  44.123  32.190
ATOM   2010  N   LEU B   2     -24.991  40.915  28.521
ATOM   2011  CA  LEU B   2     -26.301  41.260  27.903
ATOM   2012  C   LEU B   2     -27.241  40.076  28.034
ATOM   2013  O   LEU B   2     -27.409  39.166  27.222
ATOM   2014  CB  LEU B   2     -25.777  41.809  25.408
ATOM   2015  N   VAL B   3     -27.971  40.025  29.177
ATOM   2016  CA  VAL B   3     -29.093  39.121  29.336
ATOM   2017  C   VAL B   3     -30.429  39.834  29.217
ATOM   2018  O   VAL B   3     -30.778  40.921  29.678
ATOM   2019  CB  VAL B   3     -28.884  38.131  31.026
ATOM   2020  N   PHE B   4     -31.332  39.200  28.528
ATOM   2021  CA  PHE B   4     -32.658  39.668  28.175
ATOM   2022  C   PHE B   4     -33.731  38.676  28.491
ATOM   2023  O   PHE B   4     -33.732  37.487  28.171
ATOM   2024  CB  PHE B   4     -31.873  38.885  24.952
ATOM   2025  N   PHE B   5     -34.804  38.990  29.159
ATOM   2026  CA  PHE B   5     -35.803  38.026  29.600
ATOM   2027  C   PHE B   5     -37.138  38.777  29.659
ATOM   2028  O   PHE B   5     -37.471  39.671  30.437
ATOM   2029  CB  PHE B   5     -34.450  38.284  32.767
ATOM   2030  N   ALA B   6     -38.086  38.493  28.816
ATOM   2031  CA  ALA B   6     -39.275  39.280  28.565
ATOM   2032  C   ALA B   6     -40.524  38.521  28.773
ATOM   2033  O   ALA B   6     -40.653  37.309  28.607
ATOM   2034  CB  ALA B   6     -39.204  40.061  27.196
ATOM   2035  N   GLU B   7     -41.628  39.111  29.166
ATOM   2036  CA  GLU B   7     -42.967  38.600  28.869
ATOM   2037  C   GLU B   7     -43.859  39.583  28.174
ATOM   2038  O   GLU B   7     -44.592  40.390  27.603
ATOM   2039  CB  GLU B   7     -44.075  38.082  31.755
ATOM   2040  N   LYS B   1     -31.232  13.672  28.581
ATOM   2041  CA  LYS B   1     -31.042  13.516  27.175
ATOM   2042  C   LYS B   1     -30.340  14.637  26.450
ATOM   2043  O   LYS B   1     -30.829  15.684  26.025
ATOM   2044  CB  LYS B   1     -34.374  13.323  26.077
ATOM   2045  N   LEU B   2     -29.030  14.455  26.255
ATOM   2046  CA  LEU B   2     -28.198  15.588  25.763
ATOM   2047  C   LEU B   2     -27.698  15.213  24.418
ATOM   2048  O   LEU B   2     -27.254  14.110  24.098
ATOM   2049  CB  LEU B   2     -26.434  15.796  27.642
ATOM   2050  N   VAL B   3     -27.728  16.153  23.454
ATOM   2051  CA  VAL B   3     -27.150  15.903  22.142
ATOM   2052  C   VAL B   3     -26.306  17.028  21.661
ATOM   2053  O   VAL B   3     -26.600  18.223  21.695
ATOM   2054  CB  VAL B   3     -28.572  15.298  20.942
ATOM   2055  N   PHE B   4     -25.100  16.689  21.139
ATOM   2056  CA  PHE B   4     -24.022  17.621  20.990
ATOM   2057  C   PHE B   4     -23.363  17.379  19.644
ATOM   2058  O   PHE B   4     -23.419  16.378  18.929
ATOM   2059  CB  PHE B   4     -22.310  15.352  23.007
ATOM   2060  N   PHE B   5     -22.631  18.431  19.222
ATOM   2061  CA  PHE B   5     -22.146  18.610  17.880
ATOM   2062  C   PHE B   5     -21.006  19.625  17.875
ATOM   2063  O   PHE B   5     -21.032  20.793  18.261
ATOM   2064  CB  PHE B   5     -24.887  20.426  17.078
ATOM   2065  N   ALA B   6     -19.835  19.244  17.409
ATOM   2066  CA  ALA B   6     -18.614  20.014  17.410
ATOM   2067  C   ALA B   6     -18.112  20.103  15.985
ATOM   2068  O   ALA B   6     -18.145  19.258  15.090
ATOM   2069  CB  ALA B   6     -17.587  19.329  18.426
ATOM   2070  N   GLU B   7     -17.567  21.279  15.712
ATOM   2071  CA  GLU B   7     -16.564  21.369  14.608
ATOM   2072  C   GLU B   7     -15.688  22.572  14.734
ATOM   2073  O   GLU B   7     -14.965  23.563  14.838
ATOM   2074  CB  GLU B   7     -18.467  21.876  12.097
ATOM   2075  N   LYS B   1     -21.401  23.682   9.117
ATOM   2076  CA  LYS B   1     -22.467  24.657   9.369
ATOM   2077  C   LYS B   1     -23.661  24.098  10.111
ATOM   2078  O   LYS B   1     -24.684  23.574   9.671
ATOM   2079  CB  LYS B   1     -23.556  25.136   5.935
ATOM   2080  N   LEU B   2     -23.570  24.200  11.408
ATOM   2081  CA  LEU B   2     -24.307  23.397  12.340
ATOM   2082  C   LEU B   2     -25.650  24.026  12.689
ATOM   2083  O   LEU B   2     -25.885  25.054  13.325
ATOM   2084  CB  LEU B   2     -22.704  23.163  14.352
ATOM   2085  N   VAL B   3     -26.702  23.384  12.254
ATOM   2086  CA  VAL B   3     -28.027  23.764  12.724
ATOM   2087  C   VAL B   3     -28.624  22.607  13.480
ATOM   2088  O   VAL B   3     -28.240  21.439  13.545
ATOM   2089  CB  VAL B   3     -29.081  24.417  11.124
ATOM   2090  N   PHE B   4     -29.719  22.964  14.152
ATOM   2091  CA  PHE B   4     -30.560  22.010  14.807
ATOM   2092  C   PHE B   4     -31.767  22.703  15.379
ATOM   2093  O   PHE B   4     -31.922  23.918  15.506
ATOM   2094  CB  PHE B   4     -28.405  21.900  17.455
ATOM   2095  N   PHE B   5     -32.788  21.945  15.798
ATOM   2096  CA  PHE B   5     -34.120  22.462  16.188
ATOM   2097  C   PHE B   5     -34.700  21.602  17.275
ATOM   2098  O   PHE B   5     -35.127  20.450  17.196
ATOM   2099  CB  PHE B   5     -35.127  20.808  13.316
ATOM   2100  N   ALA B   6     -34.745  22.187  18.462
ATOM   2101  CA  ALA B   6     -34.948  21.390  19.662
ATOM   2102  C   ALA B   6     -36.289  21.749  20.317
ATOM   2103  O   ALA B   6     -36.897  22.817  20.248
ATOM   2104  CB  ALA B   6     -33.733  21.585  20.689
ATOM   2105  N   GLU B   7     -36.881  20.791  21.058
ATOM   2106  CA  GLU B   7     -38.205  21.079  21.655
ATOM   2107  C   GLU B   7     -38.578  20.129  22.781
ATOM   2108  O   GLU B   7     -38.880  19.359  23.692
ATOM   2109  CB  GLU B   7     -40.114  20.442  19.256
ATOM   2110  N   LYS B   1     -17.344  33.883  32.312
ATOM   2111  CA  LYS B   1     -17.807  32.599  32.768
ATOM   2112  C   LYS B   1     -19.264  32.610  32.993
ATOM   2113  O   LYS B   1     -19.875  33.400  33.713
ATOM   2114  CB  LYS B   1     -16.119  32.427  35.900
ATOM   2115  N   LEU B   2     -20.020  31.714  32.392
ATOM   2116  CA  LEU B   2     -21.469  31.591  32.686
ATOM   2117  C   LEU B   2     -21.821  30.110  32.925
ATOM   2118  O   LEU B   2     -21.739  29.136  32.177
ATOM   2119  CB  LEU B   2     -22.724  32.442  30.577
ATOM   2120  N   VAL B   3     -22.287  29.962  34.189
ATOM   2121  CA  VAL B   3     -23.045  28.828  34.655
ATOM   2122  C   VAL B   3     -24.512  28.854  34.493
ATOM   2123  O   VAL B   3     -25.211  29.866  34.456
ATOM   2124  CB  VAL B   3     -22.517  28.674  36.583
ATOM   2125  N   PHE B   4     -25.191  27.740  34.374
ATOM   2126  CA  PHE B   4     -26.663  27.707  34.176
ATOM   2127  C   PHE B   4     -27.158  26.407  34.725
ATOM   2128  O   PHE B   4     -26.730  25.282  34.465
ATOM   2129  CB  PHE B   4     -26.297  27.470  30.823
ATOM   2130  N   PHE B   5     -28.155  26.428  35.578
ATOM   2131  CA  PHE B   5     -28.688  25.233  36.175
ATOM   2132  C   PHE B   5     -30.191  25.287  36.169
ATOM   2133  O   PHE B   5     -30.938  26.184  36.560
ATOM   2134  CB  PHE B   5     -27.720  26.463  39.155
ATOM   2135  N   ALA B   6     -30.721  24.169  35.654
ATOM   2136  CA  ALA B   6     -32.182  23.984  35.710
ATOM   2137  C   ALA B   6     -32.610  22.719  36.345
ATOM   2138  O   ALA B   6     -32.081  21.614  36.221
ATOM   2139  CB  ALA B   6     -32.724  24.204  34.223
ATOM   2140  N   GLU B   7     -33.658  22.747  37.127
ATOM   2141  CA  GLU B   7     -34.307  21.623  37.827
ATOM   2142  C   GLU B   7     -35.269  20.953  36.919
ATOM   2143  O   GLU B   7     -36.067  20.396  36.166
ATOM   2144  CB  GLU B   7     -35.506  22.687  40.501
ATOM   2145  N   LYS B   1     -36.287   6.593  19.617
ATOM   2146  CA  LYS B   1     -35.200   5.985  18.864
ATOM   2147  C   LYS B   1     -34.196   6.970  18.352
ATOM   2148  O   LYS B   1     -34.433   8.138  18.041
ATOM   2149  CB  LYS B   1     -37.298   4.893  16.164
ATOM   2150  N   LEU B   2     -32.913   6.583  18.204
ATOM   2151  CA  LEU B   2     -31.973   7.389  17.457
ATOM   2152  C   LEU B   2     -31.761   6.862  16.092
ATOM   2153  O   LEU B   2     -31.769   5.669  15.788
ATOM   2154  CB  LEU B   2     -29.783   7.215  18.972
ATOM   2155  N   VAL B   3     -31.541   7.668  15.066
ATOM   2156  CA  VAL B   3     -30.842   7.408  13.840
ATOM   2157  C   VAL B   3     -29.741   8.397  13.660
ATOM   2158  O   VAL B   3     -29.733   9.591  13.959
ATOM   2159  CB  VAL B   3     -32.205   7.182  12.420
ATOM   2160  N   PHE B   4     -28.650   7.935  13.118
ATOM   2161  CA  PHE B   4     -27.570   8.786  12.616
ATOM   2162  C   PHE B   4     -27.059   8.303  11.248
ATOM   2163  O   PHE B   4     -26.342   7.347  10.955
ATOM   2164  CB  PHE B   4     -25.454   7.670  14.986
ATOM   2165  N   PHE B   5     -27.527   9.128  10.281
ATOM   2166  CA  PHE B   5     -27.204   8.860   8.917
ATOM   2167  C   PHE B   5     -26.100   9.636   8.320
ATOM   2168  O   PHE B   5     -26.202  10.485   7.435
ATOM   2169  CB  PHE B   5     -29.926  10.817   8.052
ATOM   2170  N   ALA B   6     -24.872   9.391   8.788
ATOM   2171  CA  ALA B   6     -23.634  10.068   8.472
ATOM   2172  C   ALA B   6     -23.153   9.628   7.109
ATOM   2173  O   ALA B   6     -22.642   8.548   6.810
ATOM   2174  CB  ALA B   6     -22.549   9.710   9.560
ATOM   2175  N   GLU B   7     -23.272  10.455   6.096
ATOM   2176  CA  GLU B   7     -22.931  10.176   4.708
ATOM   2177  C   GLU B   7     -21.933  11.180   4.173
ATOM   2178  O   GLU B   7     -21.121  11.996   3.737
ATOM   2179  CB  GLU B   7     -25.611  10.025   3.120
ATOM   2180  N   LYS B   1     -40.544  39.207  24.412
ATOM   2181  CA  LYS B   1     -40.384  39.050  22.978
ATOM   2182  C   LYS B   1     -39.264  39.925  22.415
ATOM   2183  O   LYS B   1     -39.249  40.638  21.411
ATOM   2184  CB  LYS B   1     -43.310  41.073  22.241
ATOM   2185  N   LEU B   2     -38.165  39.852  23.186
ATOM   2186  CA  LEU B   2     -37.092  40.813  23.269
ATOM   2187  C   LEU B   2     -35.875  40.536  22.453
ATOM   2188  O   LEU B   2     -35.072  39.622  22.641
ATOM   2189  CB  LEU B   2     -36.812  41.211  25.830
ATOM   2190  N   VAL B   3     -35.568  41.294  21.425
ATOM   2191  CA  VAL B   3     -34.462  40.896  20.555
ATOM   2192  C   VAL B   3     -33.244  41.769  20.858
ATOM   2193  O   VAL B   3     -33.240  42.942  21.232
ATOM   2194  CB  VAL B   3     -35.245  41.086  18.695
ATOM   2195  N   PHE B   4     -32.030  41.183  20.695
ATOM   2196  CA  PHE B   4     -30.827  41.964  20.410
ATOM   2197  C   PHE B   4     -30.021  41.439  19.260
ATOM   2198  O   PHE B   4     -29.804  40.267  18.954
ATOM   2199  CB  PHE B   4     -29.423  40.409  23.165
ATOM   2200  N   PHE B   5     -29.488  42.386  18.493
ATOM   2201  CA  PHE B   5     -28.272  42.288  17.732
ATOM   2202  C   PHE B   5     -27.042  42.921  18.375
ATOM   2203  O   PHE B   5     -26.654  44.089  18.355
ATOM   2204  CB  PHE B   5     -29.245  44.589  15.505
ATOM   2205  N   ALA B   6     -26.314  42.046  19.042
ATOM   2206  CA  ALA B   6     -25.198  42.482  19.868
ATOM   2207  C   ALA B   6     -23.871  42.004  19.241
ATOM   2208  O   ALA B   6     -23.489  40.880  18.918
ATOM   2209  CB  ALA B   6     -25.236  41.775  21.334
ATOM   2210  N   GLU B   7     -23.047  43.003  19.038
ATOM   2211  CA  GLU B   7     -21.971  42.843  18.052
ATOM   2212  C   GLU B   7     -20.643  43.234  18.693
ATOM   2213  O   GLU B   7     -19.571  43.549  19.210
ATOM   2214  CB  GLU B   7     -22.904  44.818  15.781
ATOM   2215  N   LYS B   1     -21.867  15.296   4.960
ATOM   2216  CA  LYS B   1     -23.096  15.882   5.525
ATOM   2217  C   LYS B   1     -23.749  14.794   6.393
ATOM   2218  O   LYS B   1     -24.257  13.726   6.050
ATOM   2219  CB  LYS B   1     -24.852  15.795   2.383
ATOM   2220  N   LEU B   2     -23.754  15.066   7.699
ATOM   2221  CA  LEU B   2     -24.487  14.291   8.685
ATOM   2222  C   LEU B   2     -25.850  14.861   8.876
ATOM   2223  O   LEU B   2     -26.123  16.047   9.062
ATOM   2224  CB  LEU B   2     -22.978  13.975  10.772
ATOM   2225  N   VAL B   3     -26.889  14.019   8.846
ATOM   2226  CA  VAL B   3     -28.185  14.386   9.472
ATOM   2227  C   VAL B   3     -28.607  13.343  10.439
ATOM   2228  O   VAL B   3     -28.818  12.150  10.223
ATOM   2229  CB  VAL B   3     -29.469  14.870   8.047
ATOM   2230  N   PHE B   4     -28.767  13.793  11.677
ATOM   2231  CA  PHE B   4     -29.154  12.914  12.750
ATOM   2232  C   PHE B   4     -30.310  13.356  13.593
ATOM   2233  O   PHE B   4     -30.708  14.512  13.732
ATOM   2234  CB  PHE B   4     -26.515  14.173  14.572
ATOM   2235  N   PHE B   5     -31.025  12.516  14.280
ATOM   2236  CA  PHE B   5     -32.428  12.736  14.745
ATOM   2237  C   PHE B   5     -32.773  11.894  15.907
ATOM   2238  O   PHE B   5     -33.160  10.726  15.883
ATOM   2239  CB  PHE B   5     -33.526  10.878  12.158
ATOM   2240  N   ALA B   6     -32.661  12.430  17.099
ATOM   2241  CA  ALA B   6     -32.920  11.687  18.323
ATOM   2242  C   ALA B   6     -34.314  12.000  18.831
ATOM   2243  O   ALA B   6     -34.947  13.045  18.684
ATOM   2244  CB  ALA B   6     -31.767  12.021  19.371
ATOM   2245  N   GLU B   7     -34.977  11.110  19.508
ATOM   2246  CA  GLU B   7     -36.211  11.293  20.214
ATOM   2247  C   GLU B   7     -36.420  10.258  21.307
ATOM   2248  O   GLU B   7     -36.589   9.420  22.193
ATOM   2249  CB  GLU B   7     -38.433  10.693  17.984
ATOM   2250  N   LYS B   1     -17.491  -6.232  28.929
ATOM   2251  CA  LYS B   1     -16.239  -6.561  28.221
ATOM   2252  C   LYS B   1     -16.404  -6.618  26.745
ATOM   2253  O   LYS B   1     -16.237  -7.616  26.044
ATOM   2254  CB  LYS B   1     -15.851  -9.855  29.583
ATOM   2255  N   LEU B   2     -16.753  -5.570  26.044
ATOM   2256  CA  LEU B   2     -16.183  -5.369  24.695
ATOM   2257  C   LEU B   2     -15.878  -3.891  24.424
ATOM   2258  O   LEU B   2     -16.608  -2.910  24.569
ATOM   2259  CB  LEU B   2     -17.942  -6.521  23.140
ATOM   2260  N   VAL B   3     -14.640  -3.667  23.969
ATOM   2261  CA  VAL B   3     -14.084  -2.319  23.713
ATOM   2262  C   VAL B   3     -13.279  -2.225  22.471
ATOM   2263  O   VAL B   3     -12.672  -3.136  21.907
ATOM   2264  CB  VAL B   3     -13.120  -1.790  25.367
ATOM   2265  N   PHE B   4     -13.181  -1.069  21.887
ATOM   2266  CA  PHE B   4     -12.382  -0.905  20.645
ATOM   2267  C   PHE B   4     -11.862   0.454  20.396
ATOM   2268  O   PHE B   4     -12.434   1.492  20.728
ATOM   2269  CB  PHE B   4     -15.192  -1.190  18.845
ATOM   2270  N   PHE B   5     -10.739   0.719  19.796
ATOM   2271  CA  PHE B   5     -10.482   1.967  19.095
ATOM   2272  C   PHE B   5     -10.724   1.887  17.627
ATOM   2273  O   PHE B   5     -10.626   0.882  16.923
ATOM   2274  CB  PHE B   5      -7.159   1.062  19.519
ATOM   2275  N   ALA B   6     -11.087   3.043  17.024
ATOM   2276  CA  ALA B   6     -10.809   3.185  15.602
ATOM   2277  C   ALA B   6      -9.981   4.439  15.360
ATOM   2278  O   ALA B   6     -10.133   5.541  15.886
ATOM   2279  CB  ALA B   6     -12.182   3.135  14.802
ATOM   2280  N   GLU B   7      -8.972   4.390  14.497
ATOM   2281  CA  GLU B   7      -8.280   5.571  14.029
ATOM   2282  C   GLU B   7      -8.321   5.741  12.506
ATOM   2283  O   GLU B   7      -8.354   5.877  11.283
ATOM   2284  CB  GLU B   7      -5.332   5.139  14.943
ATOM   2285  N   LYS B   1      -9.326 -15.091  24.246
ATOM   2286  CA  LYS B   1      -9.971 -13.788  24.027
ATOM   2287  C   LYS B   1      -9.716 -13.260  22.657
ATOM   2288  O   LYS B   1      -8.634 -13.304  22.071
ATOM   2289  CB  LYS B   1      -8.260 -11.747  26.329
ATOM   2290  N   LEU B   2     -10.686 -12.681  21.950
ATOM   2291  CA  LEU B   2     -10.524 -12.367  20.520
ATOM   2292  C   LEU B   2     -10.209 -10.941  20.301
ATOM   2293  O   LEU B   2     -10.708  -9.991  20.904
ATOM   2294  CB  LEU B   2     -13.033 -12.837  19.715
ATOM   2295  N   VAL B   3      -9.309 -10.634  19.374
ATOM   2296  CA  VAL B   3      -9.271  -9.261  18.845
ATOM   2297  C   VAL B   3      -9.238  -9.319  17.355
ATOM   2298  O   VAL B   3      -8.883 -10.253  16.635
ATOM   2299  CB  VAL B   3      -7.754  -8.315  19.788
ATOM   2300  N   PHE B   4      -9.651  -8.207  16.766
ATOM   2301  CA  PHE B   4      -9.722  -8.162  15.282
ATOM   2302  C   PHE B   4      -9.134  -6.849  14.845
ATOM   2303  O   PHE B   4      -9.528  -5.733  15.182
ATOM   2304  CB  PHE B   4     -13.069  -7.900  15.378
ATOM   2305  N   PHE B   5      -8.076  -6.869  14.005
ATOM   2306  CA  PHE B   5      -7.642  -5.689  13.302
ATOM   2307  C   PHE B   5      -8.021  -5.599  11.856
ATOM   2308  O   PHE B   5      -7.869  -6.489  11.019
ATOM   2309  CB  PHE B   5      -4.430  -6.733  13.581
ATOM   2310  N   ALA B   6      -8.571  -4.500  11.357
ATOM   2311  CA  ALA B   6      -8.688  -4.299   9.947
ATOM   2312  C   ALA B   6      -7.948  -3.078   9.498
ATOM   2313  O   ALA B   6      -7.516  -2.190  10.233
ATOM   2314  CB  ALA B   6     -10.183  -4.324   9.427
ATOM   2315  N   GLU B   7      -7.690  -2.849   8.229
ATOM   2316  CA  GLU B   7      -6.761  -1.904   7.695
ATOM   2317  C   GLU B   7      -6.805  -1.728   6.184
ATOM   2318  O   GLU B   7      -6.841  -1.585   4.962
ATOM   2319  CB  GLU B   7      -3.874  -3.022   8.402
ATOM   2320  N   LYS B   1     -40.419  25.222  21.861
ATOM   2321  CA  LYS B   1     -39.385  24.988  20.839
ATOM   2322  C   LYS B   1     -38.420  26.120  20.832
ATOM   2323  O   LYS B   1     -38.728  27.306  20.957
ATOM   2324  CB  LYS B   1     -41.378  24.948  17.926
ATOM   2325  N   LEU B   2     -37.094  25.863  20.678
ATOM   2326  CA  LEU B   2     -36.276  26.850  20.047
ATOM   2327  C   LEU B   2     -35.707  26.424  18.696
ATOM   2328  O   LEU B   2     -35.670  25.311  18.171
ATOM   2329  CB  LEU B   2     -34.328  27.235  21.842
ATOM   2330  N   VAL B   3     -35.183  27.397  18.003
ATOM   2331  CA  VAL B   3     -34.551  27.167  16.724
ATOM   2332  C   VAL B   3     -33.180  27.733  16.540
ATOM   2333  O   VAL B   3     -32.912  28.901  16.260
ATOM   2334  CB  VAL B   3     -35.870  27.856  15.343
ATOM   2335  N   PHE B   4     -32.122  26.926  16.684
ATOM   2336  CA  PHE B   4     -30.725  27.413  16.700
ATOM   2337  C   PHE B   4     -30.015  27.071  15.409
ATOM   2338  O   PHE B   4     -30.069  26.012  14.784
ATOM   2339  CB  PHE B   4     -30.318  24.623  18.742
ATOM   2340  N   PHE B   5     -29.241  28.013  14.874
ATOM   2341  CA  PHE B   5     -28.275  27.732  13.800
ATOM   2342  C   PHE B   5     -27.007  28.499  14.002
ATOM   2343  O   PHE B   5     -26.913  29.725  14.072
ATOM   2344  CB  PHE B   5     -30.042  30.267  12.173
ATOM   2345  N   ALA B   6     -25.845  27.895  14.128
ATOM   2346  CA  ALA B   6     -24.608  28.614  14.177
ATOM   2347  C   ALA B   6     -23.739  28.351  12.964
ATOM   2348  O   ALA B   6     -23.568  27.278  12.387
ATOM   2349  CB  ALA B   6     -23.803  28.060  15.477
ATOM   2350  N   GLU B   7     -23.081  29.423  12.469
ATOM   2351  CA  GLU B   7     -22.123  29.376  11.352
ATOM   2352  C   GLU B   7     -21.210  30.556  11.442
ATOM   2353  O   GLU B   7     -20.459  31.528  11.516
ATOM   2354  CB  GLU B   7     -24.219  29.736   8.939
ATOM   2355  N   LYS B   1     -15.431 -12.512   1.889
ATOM   2356  CA  LYS B   1     -15.098 -11.238   2.488
ATOM   2357  C   LYS B   1     -15.801 -10.993   3.764
ATOM   2358  O   LYS B   1     -15.802 -10.981   2.533
ATOM   2359  CB  LYS B   1     -16.127  -9.035  -0.102
ATOM   2360  N   LEU B   2     -16.431 -11.948   4.390
ATOM   2361  CA  LEU B   2     -16.793 -11.852   5.765
ATOM   2362  C   LEU B   2     -15.898 -12.688   6.668
ATOM   2363  O   LEU B   2     -15.408 -13.786   6.408
ATOM   2364  CB  LEU B   2     -19.325 -12.371   5.969
ATOM   2365  N   VAL B   3     -15.601 -12.184   7.890
ATOM   2366  CA  VAL B   3     -15.426 -13.151   8.985
ATOM   2367  C   VAL B   3     -16.515 -13.059   9.992
ATOM   2368  O   VAL B   3     -17.227 -12.085  10.235
ATOM   2369  CB  VAL B   3     -13.521 -13.073   9.555
ATOM   2370  N   PHE B   4     -16.724 -14.174  10.696
ATOM   2371  CA  PHE B   4     -17.707 -14.253  11.777
ATOM   2372  C   PHE B   4     -17.320 -15.425  12.696
ATOM   2373  O   PHE B   4     -16.831 -16.511  12.385
ATOM   2374  CB  PHE B   4     -19.785 -15.727   9.543
ATOM   2375  N   PHE B   5     -17.538 -15.255  14.001
ATOM   2376  CA  PHE B   5     -16.925 -16.029  15.050
ATOM   2377  C   PHE B   5     -17.782 -16.202  16.282
ATOM   2378  O   PHE B   5     -18.572 -15.378  16.742
ATOM   2379  CB  PHE B   5     -14.789 -13.466  15.681
ATOM   2380  N   ALA B   6     -17.735 -17.318  16.991
ATOM   2381  CA  ALA B   6     -18.436 -17.526  18.276
ATOM   2382  C   ALA B   6     -17.420 -17.709  19.352
ATOM   2383  O   ALA B   6     -17.650 -17.857  20.553
ATOM   2384  CB  ALA B   6     -19.430 -18.768  18.185
ATOM   2385  N   GLU B   7     -16.144 -17.724  19.067
ATOM   2386  CA  GLU B   7     -15.184 -18.285  19.982
ATOM   2387  C   GLU B   7     -14.642 -17.267  20.939
ATOM   2388  O   GLU B   7     -14.197 -16.431  21.725
ATOM   2389  CB  GLU B   7     -12.828 -19.324  18.183
ATOM   2390  N   LYS B   1      39.812  36.653  57.225
ATOM   2391  CA  LYS B   1      39.911  35.498  56.367
ATOM   2392  C   LYS B   1      41.210  35.355  55.599
ATOM   2393  O   LYS B   1      41.944  36.261  55.205
ATOM   2394  CB  LYS B   1      37.292  36.321  54.071
ATOM   2395  N   LEU B   2      41.643  34.142  55.297
ATOM   2396  CA  LEU B   2      42.890  33.833  54.656
ATOM   2397  C   LEU B   2      42.792  33.148  53.353
ATOM   2398  O   LEU B   2      43.708  32.592  52.748
ATOM   2399  CB  LEU B   2      44.249  32.573  56.545
ATOM   2400  N   VAL B   3      41.577  33.141  52.786
ATOM   2401  CA  VAL B   3      41.187  32.132  51.807
ATOM   2402  C   VAL B   3      41.785  32.525  50.474
ATOM   2403  O   VAL B   3      41.231  33.125  49.552
ATOM   2404  CB  VAL B   3      39.172  32.227  51.696
ATOM   2405  N   PHE B   4      43.019  32.231  50.195
ATOM   2406  CA  PHE B   4      43.398  31.996  48.779
ATOM   2407  C   PHE B   4      44.583  31.050  48.722
ATOM   2408  O   PHE B   4      44.851  30.129  49.494
ATOM   2409  CB  PHE B   4      44.830  35.149  49.011
ATOM   2410  N   PHE B   5      45.429  31.267  47.689
ATOM   2411  CA  PHE B   5      46.296  30.239  47.082
ATOM   2412  C   PHE B   5      47.755  30.469  47.307
ATOM   2413  O   PHE B   5      48.651  29.651  47.095
ATOM   2414  CB  PHE B   5      45.621  31.818  44.041
ATOM   2415  N   ALA B   6      48.177  31.647  47.778
ATOM   2416  CA  ALA B   6      49.614  31.800  48.144
ATOM   2417  C   ALA B   6      49.923  31.461  49.556
ATOM   2418  O   ALA B   6      50.922  30.862  49.952
ATOM   2419  CB  ALA B   6      50.073  33.334  47.806
ATOM   2420  N   GLU B   7      49.039  31.837  50.496
ATOM   2421  CA  GLU B   7      49.102  31.278  51.868
ATOM   2422  C   GLU B   7      47.697  30.973  52.375
ATOM   2423  O   GLU B   7      46.562  30.726  52.784
ATOM   2424  CB  GLU B   7      50.192  33.752  53.550
ATOM   2425  N   LYS B   1      -8.609   2.568   9.314
ATOM   2426  CA  LYS B   1      -8.399   1.440  10.229
ATOM   2427  C   LYS B   1      -9.297   1.480  11.447
ATOM   2428  O   LYS B   1      -9.642   2.446  12.127
ATOM   2429  CB  LYS B   1      -5.117   2.015  11.338
ATOM   2430  N   LEU B   2      -9.760   0.298  11.804
ATOM   2431  CA  LEU B   2     -10.341  -0.065  13.103
ATOM   2432  C   LEU B   2      -9.569  -1.186  13.678
ATOM   2433  O   LEU B   2      -9.254  -2.200  13.054
ATOM   2434  CB  LEU B   2     -12.895  -0.274  12.853
ATOM   2435  N   VAL B   3      -9.160  -1.136  14.974
ATOM   2436  CA  VAL B   3      -8.887  -2.267  15.799
ATOM   2437  C   VAL B   3      -9.839  -2.436  16.951
ATOM   2438  O   VAL B   3     -10.514  -1.547  17.472
ATOM   2439  CB  VAL B   3      -6.977  -2.412  16.210
ATOM   2440  N   PHE B   4     -10.051  -3.580  17.533
ATOM   2441  CA  PHE B   4     -10.945  -3.735  18.657
ATOM   2442  C   PHE B   4     -10.788  -5.116  19.212
ATOM   2443  O   PHE B   4     -10.023  -5.993  18.812
ATOM   2444  CB  PHE B   4     -13.436  -4.301  16.343
ATOM   2445  N   PHE B   5     -11.556  -5.436  20.252
ATOM   2446  CA  PHE B   5     -11.574  -6.733  20.928
ATOM   2447  C   PHE B   5     -12.785  -6.988  21.787
ATOM   2448  O   PHE B   5     -13.447  -6.164  22.417
ATOM   2449  CB  PHE B   5      -9.667  -5.107  23.355
ATOM   2450  N   ALA B   6     -13.197  -8.235  21.885
ATOM   2451  CA  ALA B   6     -13.895  -8.743  23.042
ATOM   2452  C   ALA B   6     -13.133  -9.776  23.818
ATOM   2453  O   ALA B   6     -12.693 -10.862  23.441
ATOM   2454  CB  ALA B   6     -15.318  -9.330  22.660
ATOM   2455  N   GLU B   7     -12.919  -9.453  25.063
ATOM   2456  CA  GLU B   7     -12.039 -10.109  26.010
ATOM   2457  C   GLU B   7     -12.509 -11.486  26.364
ATOM   2458  O   GLU B   7     -12.896 -12.618  26.656
ATOM   2459  CB  GLU B   7     -12.313  -8.422  28.727
ATOM   2460  N   LYS B   1     -22.955  -5.352  -1.226
ATOM   2461  CA  LYS B   1     -23.465  -4.396  -0.206
ATOM   2462  C   LYS B   1     -23.623  -5.080   1.117
ATOM   2463  O   LYS B   1     -24.260  -6.113   1.324
ATOM   2464  CB  LYS B   1     -26.714  -3.791  -1.624
ATOM   2465  N   LEU B   2     -23.057  -4.588   2.203
ATOM   2466  CA  LEU B   2     -23.197  -5.118   3.527
ATOM   2467  C   LEU B   2     -24.229  -4.546   4.420
ATOM   2468  O   LEU B   2     -24.264  -3.390   4.841
ATOM   2469  CB  LEU B   2     -20.691  -4.984   4.468
ATOM   2470  N   VAL B   3     -25.217  -5.384   4.801
ATOM   2471  CA  VAL B   3     -26.081  -4.986   5.903
ATOM   2472  C   VAL B   3     -26.091  -6.007   7.003
ATOM   2473  O   VAL B   3     -26.048  -7.231   6.883
ATOM   2474  CB  VAL B   3     -27.813  -4.607   4.992
ATOM   2475  N   PHE B   4     -26.152  -5.612   8.243
ATOM   2476  CA  PHE B   4     -26.260  -6.547   9.344
ATOM   2477  C   PHE B   4     -27.076  -5.995  10.512
ATOM   2478  O   PHE B   4     -27.165  -4.837  10.920
ATOM   2479  CB  PHE B   4     -23.079  -5.558  10.345
ATOM   2480  N   PHE B   5     -27.780  -6.890  11.169
ATOM   2481  CA  PHE B   5     -28.661  -6.622  12.321
ATOM   2482  C   PHE B   5     -28.275  -7.471  13.466
ATOM   2483  O   PHE B   5     -28.087  -8.686  13.407
ATOM   2484  CB  PHE B   5     -31.104  -8.462  10.839
ATOM   2485  N   ALA B   6     -28.097  -6.967  14.676
ATOM   2486  CA  ALA B   6     -27.989  -7.701  15.926
ATOM   2487  C   ALA B   6     -28.894  -7.125  16.972
ATOM   2488  O   ALA B   6     -28.834  -5.977  17.411
ATOM   2489  CB  ALA B   6     -26.410  -7.662  16.355
ATOM   2490  N   GLU B   7     -29.869  -7.893  17.503
ATOM   2491  CA  GLU B   7     -30.409  -7.559  18.789
ATOM   2492  C   GLU B   7     -30.022  -8.561  19.806
ATOM   2493  O   GLU B   7     -29.700  -9.396  20.651
ATOM   2494  CB  GLU B   7     -33.512  -8.175  18.198
ATOM   2495  N   LYS B   1     -17.368  33.434  22.744
ATOM   2496  CA  LYS B   1     -18.398  33.738  23.761
ATOM   2497  C   LYS B   1     -19.381  32.546  23.752
ATOM   2498  O   LYS B   1     -19.777  31.861  22.808
ATOM   2499  CB  LYS B   1     -20.329  36.205  22.027
ATOM   2500  N   LEU B   2     -19.849  32.247  24.975
ATOM   2501  CA  LEU B   2     -20.984  31.461  25.331
ATOM   2502  C   LEU B   2     -22.275  32.176  25.235
ATOM   2503  O   LEU B   2     -22.634  33.140  25.911
ATOM   2504  CB  LEU B   2     -20.429  30.323  27.635
ATOM   2505  N   VAL B   3     -23.117  31.687  24.295
ATOM   2506  CA  VAL B   3     -24.489  32.232  24.141
ATOM   2507  C   VAL B   3     -25.563  31.214  24.424
ATOM   2508  O   VAL B   3     -25.846  30.236  23.733
ATOM   2509  CB  VAL B   3     -24.515  32.745  22.201
ATOM   2510  N   PHE B   4     -26.314  31.309  25.492
ATOM   2511  CA  PHE B   4     -27.243  30.238  25.855
ATOM   2512  C   PHE B   4     -28.656  30.800  26.081
ATOM   2513  O   PHE B   4     -29.020  31.973  26.169
ATOM   2514  CB  PHE B   4     -25.704  30.305  28.877
ATOM   2515  N   PHE B   5     -29.618  29.903  26.196
ATOM   2516  CA  PHE B   5     -31.001  30.220  26.390
ATOM   2517  C   PHE B   5     -31.659  29.170  27.257
ATOM   2518  O   PHE B   5     -31.929  27.997  27.000
ATOM   2519  CB  PHE B   5     -31.388  28.914  23.204
ATOM   2520  N   ALA B   6     -31.974  29.608  28.449
ATOM   2521  CA  ALA B   6     -32.388  28.662  29.482
ATOM   2522  C   ALA B   6     -33.893  28.619  29.618
ATOM   2523  O   ALA B   6     -34.625  29.569  29.893
ATOM   2524  CB  ALA B   6     -31.750  29.079  30.850
ATOM   2525  N   GLU B   7     -34.552  27.481  29.437
ATOM   2526  CA  GLU B   7     -36.026  27.527  29.463
ATOM   2527  C   GLU B   7     -36.487  26.585  30.525
ATOM   2528  O   GLU B   7     -36.868  25.808  31.401
ATOM   2529  CB  GLU B   7     -36.485  26.316  26.512
ATOM   2530  N   LYS B   1     -34.615  21.930  30.172
ATOM   2531  CA  LYS B   1     -33.614  22.102  29.168
ATOM   2532  C   LYS B   1     -33.041  23.453  29.024
ATOM   2533  O   LYS B   1     -33.600  24.501  29.345
ATOM   2534  CB  LYS B   1     -35.854  21.817  26.368
ATOM   2535  N   LEU B   2     -31.800  23.555  28.499
ATOM   2536  CA  LEU B   2     -31.159  24.765  28.045
ATOM   2537  C   LEU B   2     -30.297  24.390  26.822
ATOM   2538  O   LEU B   2     -29.391  23.565  26.709
ATOM   2539  CB  LEU B   2     -29.535  25.187  30.132
ATOM   2540  N   VAL B   3     -30.592  25.070  25.744
ATOM   2541  CA  VAL B   3     -29.707  24.993  24.569
ATOM   2542  C   VAL B   3     -28.837  26.175  24.352
ATOM   2543  O   VAL B   3     -29.214  27.346  24.307
ATOM   2544  CB  VAL B   3     -30.803  24.371  23.046
ATOM   2545  N   PHE B   4     -27.526  25.985  24.188
ATOM   2546  CA  PHE B   4     -26.487  26.947  23.999
ATOM   2547  C   PHE B   4     -25.544  26.574  22.867
ATOM   2548  O   PHE B   4     -25.266  25.448  22.453
ATOM   2549  CB  PHE B   4     -24.857  25.727  26.719
ATOM   2550  N   PHE B   5     -24.938  27.567  22.237
ATOM   2551  CA  PHE B   5     -23.868  27.553  21.285
ATOM   2552  C   PHE B   5     -22.652  28.329  21.667
ATOM   2553  O   PHE B   5     -22.567  29.557  21.700
ATOM   2554  CB  PHE B   5     -25.875  29.744  19.497
ATOM   2555  N   ALA B   6     -21.528  27.775  22.014
ATOM   2556  CA  ALA B   6     -20.357  28.553  22.379
ATOM   2557  C   ALA B   6     -19.233  28.230  21.377
ATOM   2558  O   ALA B   6     -18.896  27.148  20.897
ATOM   2559  CB  ALA B   6     -19.796  28.061  23.818
ATOM   2560  N   GLU B   7     -18.557  29.344  21.014
ATOM   2561  CA  GLU B   7     -17.616  29.271  19.859
ATOM   2562  C   GLU B   7     -16.256  29.714  20.412
ATOM   2563  O   GLU B   7     -15.164  30.069  20.856
ATOM   2564  CB  GLU B   7     -18.952  31.577  18.080
ATOM   2565  N   LYS B   1     -14.400  18.457  20.752
ATOM   2566  CA  LYS B   1     -14.022  17.148  21.185
ATOM   2567  C   LYS B   1     -14.702  16.721  22.494
ATOM   2568  O   LYS B   1     -14.558  17.131  23.645
ATOM   2569  CB  LYS B   1     -10.807  18.199  22.394
ATOM   2570  N   LEU B   2     -15.569  15.766  22.320
ATOM   2571  CA  LEU B   2     -16.658  15.484  23.200
ATOM   2572  C   LEU B   2     -16.522  14.061  23.722
ATOM   2573  O   LEU B   2     -16.913  13.012  23.210
ATOM   2574  CB  LEU B   2     -18.813  16.096  21.874
ATOM   2575  N   VAL B   3     -15.891  13.961  24.889
ATOM   2576  CA  VAL B   3     -15.893  12.806  25.784
ATOM   2577  C   VAL B   3     -17.202  12.650  26.540
ATOM   2578  O   VAL B   3     -18.046  13.521  26.752
ATOM   2579  CB  VAL B   3     -14.311  13.197  27.015
ATOM   2580  N   PHE B   4     -17.555  11.507  27.056
ATOM   2581  CA  PHE B   4     -18.711  11.317  27.914
ATOM   2582  C   PHE B   4     -18.618   9.956  28.639
ATOM   2583  O   PHE B   4     -17.763   9.075  28.550
ATOM   2584  CB  PHE B   4     -20.273  10.293  24.995
ATOM   2585  N   PHE B   5     -19.636   9.741  29.481
ATOM   2586  CA  PHE B   5     -19.931   8.585  30.270
ATOM   2587  C   PHE B   5     -21.435   8.438  30.432
ATOM   2588  O   PHE B   5     -22.152   8.755  31.381
ATOM   2589  CB  PHE B   5     -19.136  10.408  33.059
ATOM   2590  N   ALA B   6     -22.050   7.899  29.419
ATOM   2591  CA  ALA B   6     -23.414   7.473  29.232
ATOM   2592  C   ALA B   6     -23.726   6.224  29.955
ATOM   2593  O   ALA B   6     -23.227   5.118  29.743
ATOM   2594  CB  ALA B   6     -23.608   7.263  27.651
ATOM   2595  N   GLU B   7     -24.642   6.315  30.936
ATOM   2596  CA  GLU B   7     -24.790   5.388  32.057
ATOM   2597  C   GLU B   7     -26.205   4.890  32.095
ATOM   2598  O   GLU B   7     -27.366   4.481  32.126
ATOM   2599  CB  GLU B   7     -24.644   7.321  34.631
ATOM   2600  N   LYS B   1     -30.148 -12.709  19.004
ATOM   2601  CA  LYS B   1     -29.662 -13.196  17.722
ATOM   2602  C   LYS B   1     -28.849 -12.094  17.055
ATOM   2603  O   LYS B   1     -29.055 -10.881  17.100
ATOM   2604  CB  LYS B   1     -32.449 -13.649  15.695
ATOM   2605  N   LEU B   2     -27.799 -12.389  16.335
ATOM   2606  CA  LEU B   2     -27.248 -11.555  15.279
ATOM   2607  C   LEU B   2     -27.034 -12.363  14.000
ATOM   2608  O   LEU B   2     -26.418 -13.420  13.863
ATOM   2609  CB  LEU B   2     -24.940 -10.839  16.399
ATOM   2610  N   VAL B   3     -27.599 -11.837  12.895
ATOM   2611  CA  VAL B   3     -27.503 -12.410  11.590
ATOM   2612  C   VAL B   3     -27.416 -11.290  10.555
ATOM   2613  O   VAL B   3     -27.976 -10.193  10.545
ATOM   2614  CB  VAL B   3     -29.208 -13.447  11.364
ATOM   2615  N   PHE B   4     -26.638 -11.525   9.532
ATOM   2616  CA  PHE B   4     -26.128 -10.532   8.590
ATOM   2617  C   PHE B   4     -26.014 -11.092   7.215
ATOM   2618  O   PHE B   4     -25.479 -12.161   6.923
ATOM   2619  CB  PHE B   4     -23.020 -11.077   9.931
ATOM   2620  N   PHE B   5     -26.533 -10.390   6.186
ATOM   2621  CA  PHE B   5     -26.072 -10.697   4.805
ATOM   2622  C   PHE B   5     -24.987  -9.686   4.383
ATOM   2623  O   PHE B   5     -25.141  -8.526   4.001
ATOM   2624  CB  PHE B   5     -29.068  -9.296   3.904
ATOM   2625  N   ALA B   6     -23.711 -10.112   4.434
ATOM   2626  CA  ALA B   6     -22.540  -9.476   3.879
ATOM   2627  C   ALA B   6     -22.237 -10.058   2.522
ATOM   2628  O   ALA B   6     -22.232 -10.070   3.753
ATOM   2629  CB  ALA B   6     -21.271  -9.769   4.823
ATOM   2630  N   GLU B   7     -22.463  -9.356   1.441
ATOM   2631  CA  GLU B   7     -21.742  -9.552   0.190
ATOM   2632  C   GLU B   7     -20.941  -8.318  -0.212
ATOM   2633  O   GLU B   7     -20.295  -7.322  -0.537
ATOM   2634  CB  GLU B   7     -23.905 -10.293  -2.009
