# Supplementary material for: Molecular insights into the surface-catalyzed secondary nucleation of amyloid-β40 (Aβ40) by the peptide fragment Aβ16–22
Source: Sci Adv. 2019 Jun 21;5(6):eaav8216. doi: 10.1126/sciadv.aav8216 (PMC6588359; doi:10.1126/sciadv.aav8216)
Supplement: Data file S8 [file aav8216_Data_file_S8.pdb]

ATOM      1  N   ASP A   1     -52.563  11.987  13.317
ATOM      2  CA  ASP A   1     -52.272  11.253  12.086
ATOM      3  C   ASP A   1     -52.446   9.769  12.280
ATOM      4  O   ASP A   1     -53.323   9.173  12.903
ATOM      5  CB  ASP A   1     -52.511  12.889  10.218
ATOM      6  N   ALA A   2     -51.506   9.042  11.682
ATOM      7  CA  ALA A   2     -51.533   7.580  11.715
ATOM      8  C   ALA A   2     -50.279   7.069  12.339
ATOM      9  O   ALA A   2     -50.269   7.063  13.570
ATOM     10  CB  ALA A   2     -51.861   6.929  10.319
ATOM     11  N   GLU A   3     -50.041   7.211  13.621
ATOM     12  CA  GLU A   3     -48.756   6.898  14.217
ATOM     13  C   GLU A   3     -48.750   6.518  15.650
ATOM     14  O   GLU A   3     -48.673   7.280  16.614
ATOM     15  CB  GLU A   3     -47.152   9.691  14.065
ATOM     16  N   PHE A   4     -48.834   5.257  15.970
ATOM     17  CA  PHE A   4     -48.353   4.765  17.265
ATOM     18  C   PHE A   4     -47.755   3.393  17.044
ATOM     19  O   PHE A   4     -48.353   2.318  17.098
ATOM     20  CB  PHE A   4     -51.576   4.418  18.097
ATOM     21  N   ARG A   5     -46.442   3.307  16.757
ATOM     22  CA  ARG A   5     -45.830   1.985  16.822
ATOM     23  C   ARG A   5     -44.334   2.034  17.133
ATOM     24  O   ARG A   5     -43.583   1.123  17.482
ATOM     25  CB  ARG A   5     -47.945   0.211  12.889
ATOM     26  N   HIS A   6     -43.769   3.211  17.010
ATOM     27  CA  HIS A   6     -42.359   3.451  17.018
ATOM     28  C   HIS A   6     -41.860   3.765  18.425
ATOM     29  O   HIS A   6     -42.018   4.795  19.081
ATOM     30  CB  HIS A   6     -42.081   3.867  13.895
ATOM     31  N   ASP A   7     -41.173   2.855  19.053
ATOM     32  CA  ASP A   7     -40.307   3.049  20.235
ATOM     33  C   ASP A   7     -38.894   3.146  19.761
ATOM     34  O   ASP A   7     -38.022   3.890  20.210
ATOM     35  CB  ASP A   7     -41.571   2.115  22.141
ATOM     36  N   SER A   8     -38.476   2.397  18.775
ATOM     37  CA  SER A   8     -37.396   2.814  17.852
ATOM     38  C   SER A   8     -37.823   2.524  16.413
ATOM     39  O   SER A   8     -38.387   1.518  15.983
ATOM     40  CB  SER A   8     -36.109   1.429  18.349
ATOM     41  N   GLY A   9     -37.575   3.442  15.490
ATOM     42  CA  GLY A   9     -37.896   3.275  14.046
ATOM     43  C   GLY A   9     -37.170   4.193  13.133
ATOM     44  O   GLY A   9     -37.169   4.209  11.902
ATOM     45  N   TYR A  10     -36.593   3.571  12.097
ATOM     46  CA  TYR A  10     -36.005   4.238  10.947
ATOM     47  C   TYR A  10     -36.945   4.594   9.840
ATOM     48  O   TYR A  10     -37.983   4.030   9.496
ATOM     49  CB  TYR A  10     -32.515   2.547  11.561
ATOM     50  N   GLU A  11     -36.592   5.655   9.162
ATOM     51  CA  GLU A  11     -37.304   6.142   8.005
ATOM     52  C   GLU A  11     -36.436   6.963   7.111
ATOM     53  O   GLU A  11     -36.211   8.172   7.169
ATOM     54  CB  GLU A  11     -39.591   7.911   9.234
ATOM     55  N   VAL A  12     -35.848   6.275   6.146
ATOM     56  CA  VAL A  12     -35.036   6.901   5.117
ATOM     57  C   VAL A  12     -35.714   6.968   3.763
ATOM     58  O   VAL A  12     -36.617   6.260   3.316
ATOM     59  CB  VAL A  12     -33.217   6.021   5.129
ATOM     60  N   HIS A  13     -35.293   7.894   2.952
ATOM     61  CA  HIS A  13     -35.820   8.238   1.630
ATOM     62  C   HIS A  13     -35.004   7.559   0.561
ATOM     63  O   HIS A  13     -34.252   6.597   0.719
ATOM     64  CB  HIS A  13     -37.895  10.385   2.802
ATOM     65  N   HIS A  14     -35.060   7.998  -0.691
ATOM     66  CA  HIS A  14     -34.179   7.629  -1.803
ATOM     67  C   HIS A  14     -32.963   8.518  -1.734
ATOM     68  O   HIS A  14     -31.774   8.199  -1.704
ATOM     69  CB  HIS A  14     -35.793   5.128  -2.601
ATOM     70  N   GLN A  15     -33.199   9.796  -1.701
ATOM     71  CA  GLN A  15     -32.234  10.781  -2.167
ATOM     72  C   GLN A  15     -31.282  11.298  -1.162
ATOM     73  O   GLN A  15     -30.106  10.972  -0.998
ATOM     74  CB  GLN A  15     -33.554  12.024  -4.957
ATOM     75  N   LYS A  16     -31.754  12.209  -0.357
ATOM     76  CA  LYS A  16     -30.994  12.723   0.809
ATOM     77  C   LYS A  16     -31.970  13.532   1.690
ATOM     78  O   LYS A  16     -32.020  14.752   1.842
ATOM     79  CB  LYS A  16     -28.848  14.977  -0.794
ATOM     80  N   LEU A  17     -32.885  12.837   2.384
ATOM     81  CA  LEU A  17     -33.361  13.060   3.722
ATOM     82  C   LEU A  17     -33.593  11.680   4.376
ATOM     83  O   LEU A  17     -34.468  10.840   4.162
ATOM     84  CB  LEU A  17     -35.702  14.219   3.324
ATOM     85  N   VAL A  18     -32.726  11.356   5.298
ATOM     86  CA  VAL A  18     -32.798  10.341   6.319
ATOM     87  C   VAL A  18     -33.108  10.985   7.673
ATOM     88  O   VAL A  18     -32.640  12.016   8.156
ATOM     89  CB  VAL A  18     -30.996   9.457   6.315
ATOM     90  N   PHE A  19     -34.010  10.327   8.417
ATOM     91  CA  PHE A  19     -33.933  10.453   9.903
ATOM     92  C   PHE A  19     -34.360   9.207  10.633
ATOM     93  O   PHE A  19     -35.330   8.487  10.395
ATOM     94  CB  PHE A  19     -36.663  12.381  10.055
ATOM     95  N   PHE A  20     -33.568   8.868  11.663
ATOM     96  CA  PHE A  20     -33.854   8.051  12.797
ATOM     97  C   PHE A  20     -34.526   8.733  13.938
ATOM     98  O   PHE A  20     -34.520   8.744  12.707
ATOM     99  CB  PHE A  20     -30.574   8.815  13.736
ATOM    100  N   ALA A  21     -35.800   8.350  14.177
ATOM    101  CA  ALA A  21     -36.612   8.838  15.258
ATOM    102  C   ALA A  21     -37.137   7.730  16.147
ATOM    103  O   ALA A  21     -37.359   6.556  15.850
ATOM    104  CB  ALA A  21     -37.880   9.633  14.604
ATOM    105  N   GLU A  22     -37.394   8.041  17.396
ATOM    106  CA  GLU A  22     -38.125   7.182  18.370
ATOM    107  C   GLU A  22     -38.949   8.081  19.302
ATOM    108  O   GLU A  22     -38.658   9.203  19.717
ATOM    109  CB  GLU A  22     -35.643   5.995  19.949
ATOM    110  N   ASP A  23     -40.121   7.633  19.737
ATOM    111  CA  ASP A  23     -40.975   8.292  20.763
ATOM    112  C   ASP A  23     -41.456   7.379  21.838
ATOM    113  O   ASP A  23     -42.038   6.303  21.699
ATOM    114  CB  ASP A  23     -42.006  10.322  19.700
ATOM    115  N   VAL A  24     -41.196   7.837  23.091
ATOM    116  CA  VAL A  24     -41.572   7.174  24.323
ATOM    117  C   VAL A  24     -42.890   7.791  24.792
ATOM    118  O   VAL A  24     -43.050   8.753  25.543
ATOM    119  CB  VAL A  24     -40.020   7.490  25.552
ATOM    120  N   GLY A  25     -44.016   7.253  24.361
ATOM    121  CA  GLY A  25     -45.381   7.711  24.518
ATOM    122  C   GLY A  25     -46.256   7.318  23.320
ATOM    123  O   GLY A  25     -46.186   7.722  22.160
ATOM    124  N   SER A  26     -47.219   6.419  23.576
ATOM    125  CA  SER A  26     -47.588   5.329  22.638
ATOM    126  C   SER A  26     -48.197   5.855  21.401
ATOM    127  O   SER A  26     -47.799   5.632  20.258
ATOM    128  CB  SER A  26     -48.870   4.426  23.764
ATOM    129  N   ASN A  27     -49.263   6.638  21.476
ATOM    130  CA  ASN A  27     -49.994   7.147  20.342
ATOM    131  C   ASN A  27     -49.640   8.612  20.149
ATOM    132  O   ASN A  27     -50.144   9.580  20.719
ATOM    133  CB  ASN A  27     -52.275   6.914  21.278
ATOM    134  N   LYS A  28     -48.670   8.890  19.257
ATOM    135  CA  LYS A  28     -48.184  10.258  19.013
ATOM    136  C   LYS A  28     -48.663  10.813  17.671
ATOM    137  O   LYS A  28     -48.810  10.241  16.592
ATOM    138  CB  LYS A  28     -44.778   9.663  18.725
ATOM    139  N   GLY A  29     -48.958  12.084  17.680
ATOM    140  CA  GLY A  29     -49.689  12.751  16.653
ATOM    141  C   GLY A  29     -49.038  14.050  16.308
ATOM    142  O   GLY A  29     -47.925  14.432  16.669
ATOM    143  N   ALA A  30     -49.750  14.883  15.519
ATOM    144  CA  ALA A  30     -49.114  16.119  14.997
ATOM    145  C   ALA A  30     -49.710  17.377  15.662
ATOM    146  O   ALA A  30     -50.746  18.001  15.431
ATOM    147  CB  ALA A  30     -49.446  16.152  13.438
ATOM    148  N   ILE A  31     -48.902  17.789  16.641
ATOM    149  CA  ILE A  31     -48.865  19.053  17.307
ATOM    150  C   ILE A  31     -47.554  19.704  17.513
ATOM    151  O   ILE A  31     -47.395  20.900  17.758
ATOM    152  CB  ILE A  31     -50.024  18.469  19.341
ATOM    153  N   ILE A  32     -46.430  18.957  17.433
ATOM    154  CA  ILE A  32     -45.163  19.249  18.097
ATOM    155  C   ILE A  32     -44.269  20.091  17.259
ATOM    156  O   ILE A  32     -44.537  20.527  16.140
ATOM    157  CB  ILE A  32     -44.328  17.059  18.400
ATOM    158  N   GLY A  33     -43.054  20.410  17.759
ATOM    159  CA  GLY A  33     -42.042  21.132  16.942
ATOM    160  C   GLY A  33     -40.769  20.407  16.765
ATOM    161  O   GLY A  33     -39.695  20.705  17.287
ATOM    162  N   LEU A  34     -40.770  19.330  15.970
ATOM    163  CA  LEU A  34     -39.644  18.804  15.204
ATOM    164  C   LEU A  34     -39.800  18.818  13.732
ATOM    165  O   LEU A  34     -40.363  17.981  13.027
ATOM    166  CB  LEU A  34     -39.498  16.243  15.970
ATOM    167  N   MET A  35     -39.240  19.897  13.159
ATOM    168  CA  MET A  35     -39.382  20.074  11.723
ATOM    169  C   MET A  35     -38.107  19.638  11.046
ATOM    170  O   MET A  35     -37.201  18.935  11.494
ATOM    171  CB  MET A  35     -38.986  23.504  11.761
ATOM    172  N   VAL A  36     -37.962  20.079   9.809
ATOM    173  CA  VAL A  36     -36.893  19.829   8.883
ATOM    174  C   VAL A  36     -36.469  21.066   8.171
ATOM    175  O   VAL A  36     -35.646  21.117   7.257
ATOM    176  CB  VAL A  36     -37.461  18.357   7.715
ATOM    177  N   GLY A  37     -37.008  22.241   8.531
ATOM    178  CA  GLY A  37     -36.558  23.462   7.868
ATOM    179  C   GLY A  37     -36.807  24.689   8.758
ATOM    180  O   GLY A  37     -37.766  25.459   8.813
ATOM    181  N   GLY A  38     -35.826  24.928   9.577
ATOM    182  CA  GLY A  38     -35.894  25.839  10.678
ATOM    183  C   GLY A  38     -34.905  25.449  11.745
ATOM    184  O   GLY A  38     -34.935  24.438  12.447
ATOM    185  N   VAL A  39     -33.881  26.235  11.995
ATOM    186  CA  VAL A  39     -32.708  25.971  12.808
ATOM    187  C   VAL A  39     -32.854  26.267  14.263
ATOM    188  O   VAL A  39     -32.851  26.280  13.032
ATOM    189  CB  VAL A  39     -31.205  27.015  11.892
ATOM    190  N   VAL A  40     -33.329  25.301  15.051
ATOM    191  CA  VAL A  40     -34.212  25.408  16.174
ATOM    192  C   VAL A  40     -33.527  25.982  17.351
ATOM    193  O   VAL A  40     -32.956  26.461  18.331
ATOM    194  CB  VAL A  40     -34.967  23.562  16.516
ATOM    195  N   ASP A   1      14.545  30.716  44.887
ATOM    196  CA  ASP A   1      13.204  30.154  45.125
ATOM    197  C   ASP A   1      12.231  31.159  45.609
ATOM    198  O   ASP A   1      12.027  31.430  46.792
ATOM    199  CB  ASP A   1      13.528  27.634  44.882
ATOM    200  N   ALA A   2      11.488  31.858  44.754
ATOM    201  CA  ALA A   2      10.500  32.872  45.120
ATOM    202  C   ALA A   2       9.150  32.421  44.654
ATOM    203  O   ALA A   2       8.788  32.131  43.514
ATOM    204  CB  ALA A   2      10.918  34.227  44.448
ATOM    205  N   GLU A   3       8.241  32.325  45.580
ATOM    206  CA  GLU A   3       6.945  31.738  45.454
ATOM    207  C   GLU A   3       5.846  32.686  44.938
ATOM    208  O   GLU A   3       5.823  33.913  44.849
ATOM    209  CB  GLU A   3       6.244  31.137  48.525
ATOM    210  N   PHE A   4       4.777  32.067  44.534
ATOM    211  CA  PHE A   4       3.718  32.593  43.724
ATOM    212  C   PHE A   4       2.526  33.128  44.490
ATOM    213  O   PHE A   4       1.456  32.573  44.739
ATOM    214  CB  PHE A   4       3.011  29.527  42.529
ATOM    215  N   ARG A   5       2.706  34.375  44.938
ATOM    216  CA  ARG A   5       1.494  35.196  45.172
ATOM    217  C   ARG A   5       1.405  36.315  44.207
ATOM    218  O   ARG A   5       2.270  36.641  43.393
ATOM    219  CB  ARG A   5       2.334  35.038  49.896
ATOM    220  N   HIS A   6       0.347  37.067  44.153
ATOM    221  CA  HIS A   6       0.218  38.282  43.333
ATOM    222  C   HIS A   6       0.637  39.450  44.131
ATOM    223  O   HIS A   6       1.767  39.644  44.580
ATOM    224  CB  HIS A   6      -1.934  36.889  41.389
ATOM    225  N   ASP A   7      -0.245  40.396  44.412
ATOM    226  CA  ASP A   7       0.242  41.595  45.127
ATOM    227  C   ASP A   7      -0.497  41.853  46.415
ATOM    228  O   ASP A   7       0.011  41.966  47.531
ATOM    229  CB  ASP A   7       1.296  43.188  43.526
ATOM    230  N   SER A   8      -1.842  41.977  46.372
ATOM    231  CA  SER A   8      -2.668  41.435  47.476
ATOM    232  C   SER A   8      -4.018  41.019  46.940
ATOM    233  O   SER A   8      -5.107  41.547  47.165
ATOM    234  CB  SER A   8      -2.986  43.083  48.456
ATOM    235  N   GLY A   9      -4.065  39.973  46.134
ATOM    236  CA  GLY A   9      -5.184  39.053  45.982
ATOM    237  C   GLY A   9      -4.784  37.615  46.150
ATOM    238  O   GLY A   9      -4.426  37.032  47.173
ATOM    239  N   TYR A  10      -4.823  36.889  45.068
ATOM    240  CA  TYR A  10      -4.693  35.425  45.119
ATOM    241  C   TYR A  10      -3.275  35.010  45.318
ATOM    242  O   TYR A  10      -2.307  35.320  44.623
ATOM    243  CB  TYR A  10      -8.472  35.263  44.201
ATOM    244  N   GLU A  11      -3.032  34.217  46.362
ATOM    245  CA  GLU A  11      -1.637  33.782  46.602
ATOM    246  C   GLU A  11      -1.593  32.369  47.190
ATOM    247  O   GLU A  11      -1.983  31.965  48.286
ATOM    248  CB  GLU A  11      -1.000  35.749  49.086
ATOM    249  N   VAL A  12      -1.061  31.465  46.403
ATOM    250  CA  VAL A  12      -1.528  30.046  46.366
ATOM    251  C   VAL A  12      -0.909  29.234  47.494
ATOM    252  O   VAL A  12      -1.115  28.050  47.758
ATOM    253  CB  VAL A  12      -1.284  29.429  44.511
ATOM    254  N   HIS A  13      -0.053  29.785  48.319
ATOM    255  CA  HIS A  13       1.007  29.166  49.058
ATOM    256  C   HIS A  13       0.576  28.680  50.406
ATOM    257  O   HIS A  13       0.491  27.514  50.790
ATOM    258  CB  HIS A  13       3.189  29.210  46.837
ATOM    259  N   HIS A  14       0.250  29.646  51.278
ATOM    260  CA  HIS A  14      -0.153  29.298  52.614
ATOM    261  C   HIS A  14      -1.621  29.562  52.855
ATOM    262  O   HIS A  14      -2.221  29.408  53.919
ATOM    263  CB  HIS A  14       2.735  30.196  53.687
ATOM    264  N   GLN A  15      -2.387  30.007  51.852
ATOM    265  CA  GLN A  15      -3.580  30.878  52.007
ATOM    266  C   GLN A  15      -4.649  30.340  51.114
ATOM    267  O   GLN A  15      -5.458  29.442  51.350
ATOM    268  CB  GLN A  15      -2.270  33.978  52.165
ATOM    269  N   LYS A  16      -4.732  30.897  49.933
ATOM    270  CA  LYS A  16      -5.864  30.753  49.061
ATOM    271  C   LYS A  16      -5.498  30.715  47.602
ATOM    272  O   LYS A  16      -4.913  31.572  46.940
ATOM    273  CB  LYS A  16      -7.512  33.805  49.764
ATOM    274  N   LEU A  17      -5.883  29.580  46.991
ATOM    275  CA  LEU A  17      -5.380  29.203  45.672
ATOM    276  C   LEU A  17      -6.520  29.093  44.694
ATOM    277  O   LEU A  17      -7.081  28.069  44.304
ATOM    278  CB  LEU A  17      -4.328  26.808  46.146
ATOM    279  N   VAL A  18      -6.962  30.260  44.201
ATOM    280  CA  VAL A  18      -7.667  30.498  42.976
ATOM    281  C   VAL A  18      -7.185  31.650  42.175
ATOM    282  O   VAL A  18      -7.373  32.833  42.458
ATOM    283  CB  VAL A  18      -9.639  30.516  43.344
ATOM    284  N   PHE A  19      -6.486  31.432  41.045
ATOM    285  CA  PHE A  19      -5.557  32.479  40.548
ATOM    286  C   PHE A  19      -5.910  32.776  39.112
ATOM    287  O   PHE A  19      -6.403  32.029  38.267
ATOM    288  CB  PHE A  19      -3.294  29.945  40.404
ATOM    289  N   PHE A  20      -5.609  34.065  38.798
ATOM    290  CA  PHE A  20      -5.512  34.420  37.372
ATOM    291  C   PHE A  20      -4.723  35.666  37.102
ATOM    292  O   PHE A  20      -4.489  36.603  37.866
ATOM    293  CB  PHE A  20      -8.785  35.556  37.678
ATOM    294  N   ALA A  21      -4.215  35.778  35.909
ATOM    295  CA  ALA A  21      -3.367  36.816  35.356
ATOM    296  C   ALA A  21      -3.828  37.184  33.946
ATOM    297  O   ALA A  21      -3.788  36.529  32.904
ATOM    298  CB  ALA A  21      -1.831  36.367  35.368
ATOM    299  N   GLU A  22      -4.339  38.396  33.879
ATOM    300  CA  GLU A  22      -5.035  38.899  32.679
ATOM    301  C   GLU A  22      -4.358  40.071  32.075
ATOM    302  O   GLU A  22      -4.843  40.896  31.300
ATOM    303  CB  GLU A  22      -7.975  39.436  33.570
ATOM    304  N   ASP A  23      -3.111  40.271  32.384
ATOM    305  CA  ASP A  23      -2.251  41.373  31.875
ATOM    306  C   ASP A  23      -2.030  41.259  30.349
ATOM    307  O   ASP A  23      -2.834  40.916  29.482
ATOM    308  CB  ASP A  23      -2.714  43.391  33.337
ATOM    309  N   VAL A  24      -0.833  41.561  29.878
ATOM    310  CA  VAL A  24      -0.753  42.269  28.583
ATOM    311  C   VAL A  24      -0.204  41.265  27.569
ATOM    312  O   VAL A  24       0.489  41.495  26.578
ATOM    313  CB  VAL A  24       0.570  43.747  28.845
ATOM    314  N   GLY A  25      -0.468  39.990  27.715
ATOM    315  CA  GLY A  25      -0.622  39.053  26.646
ATOM    316  C   GLY A  25      -1.423  37.865  27.167
ATOM    317  O   GLY A  25      -2.627  37.643  27.036
ATOM    318  N   SER A  26      -0.721  36.955  27.852
ATOM    319  CA  SER A  26      -1.239  35.715  28.347
ATOM    320  C   SER A  26      -2.278  35.922  29.410
ATOM    321  O   SER A  26      -2.242  36.686  30.376
ATOM    322  CB  SER A  26       0.310  34.925  29.169
ATOM    323  N   ASN A  27      -3.362  35.146  29.229
ATOM    324  CA  ASN A  27      -4.486  35.191  30.178
ATOM    325  C   ASN A  27      -4.865  33.795  30.533
ATOM    326  O   ASN A  27      -5.224  32.902  29.766
ATOM    327  CB  ASN A  27      -6.090  36.030  28.362
ATOM    328  N   LYS A  28      -4.805  33.493  31.827
ATOM    329  CA  LYS A  28      -5.322  32.166  32.236
ATOM    330  C   LYS A  28      -5.794  32.274  33.690
ATOM    331  O   LYS A  28      -5.138  32.482  34.711
ATOM    332  CB  LYS A  28      -2.333  30.390  32.001
ATOM    333  N   GLY A  29      -7.091  32.121  33.862
ATOM    334  CA  GLY A  29      -7.738  32.422  35.107
ATOM    335  C   GLY A  29      -8.996  31.682  35.399
ATOM    336  O   GLY A  29      -9.788  31.266  34.554
ATOM    337  N   ALA A  30      -9.371  31.406  36.631
ATOM    338  CA  ALA A  30     -10.662  31.231  37.218
ATOM    339  C   ALA A  30     -11.273  32.473  37.822
ATOM    340  O   ALA A  30     -10.705  33.449  38.313
ATOM    341  CB  ALA A  30     -10.590  30.003  38.276
ATOM    342  N   ILE A  31     -12.602  32.478  37.806
ATOM    343  CA  ILE A  31     -13.522  33.258  38.605
ATOM    344  C   ILE A  31     -14.817  32.466  38.881
ATOM    345  O   ILE A  31     -15.430  31.682  38.157
ATOM    346  CB  ILE A  31     -13.968  35.069  37.078
ATOM    347  N   ILE A  32     -15.314  32.695  40.100
ATOM    348  CA  ILE A  32     -16.664  32.496  40.513
ATOM    349  C   ILE A  32     -17.040  33.598  41.514
ATOM    350  O   ILE A  32     -16.450  33.949  42.536
ATOM    351  CB  ILE A  32     -16.811  30.329  41.470
ATOM    352  N   GLY A  33     -18.151  34.264  41.243
ATOM    353  CA  GLY A  33     -19.219  34.643  42.173
ATOM    354  C   GLY A  33     -20.597  34.598  41.528
ATOM    355  O   GLY A  33     -21.151  33.658  40.958
ATOM    356  N   LEU A  34     -21.261  35.767  41.620
ATOM    357  CA  LEU A  34     -22.356  36.160  40.718
ATOM    358  C   LEU A  34     -21.953  36.877  39.493
ATOM    359  O   LEU A  34     -21.476  38.011  39.470
ATOM    360  CB  LEU A  34     -24.004  37.475  42.353
ATOM    361  N   MET A  35     -22.102  36.277  38.294
ATOM    362  CA  MET A  35     -21.628  36.905  37.093
ATOM    363  C   MET A  35     -22.499  36.699  35.854
ATOM    364  O   MET A  35     -23.453  35.942  35.680
ATOM    365  CB  MET A  35     -18.999  34.952  36.433
ATOM    366  N   VAL A  36     -22.139  37.471  34.840
ATOM    367  CA  VAL A  36     -23.078  38.069  33.850
ATOM    368  C   VAL A  36     -23.264  37.166  32.648
ATOM    369  O   VAL A  36     -23.987  37.357  31.670
ATOM    370  CB  VAL A  36     -22.588  39.940  33.545
ATOM    371  N   GLY A  37     -22.604  36.040  32.588
ATOM    372  CA  GLY A  37     -22.718  35.040  31.513
ATOM    373  C   GLY A  37     -22.146  33.700  31.918
ATOM    374  O   GLY A  37     -22.650  32.831  32.630
ATOM    375  N   GLY A  38     -20.964  33.414  31.461
ATOM    376  CA  GLY A  38     -19.956  32.680  32.268
ATOM    377  C   GLY A  38     -18.644  32.766  31.490
ATOM    378  O   GLY A  38     -17.675  33.505  31.665
ATOM    379  N   VAL A  39     -18.545  31.928  30.491
ATOM    380  CA  VAL A  39     -17.517  32.017  29.468
ATOM    381  C   VAL A  39     -17.899  32.894  28.330
ATOM    382  O   VAL A  39     -18.103  32.499  27.181
ATOM    383  CB  VAL A  39     -16.863  30.177  29.117
ATOM    384  N   VAL A  40     -18.050  34.220  28.503
ATOM    385  CA  VAL A  40     -18.027  35.116  27.307
ATOM    386  C   VAL A  40     -17.050  36.223  27.460
ATOM    387  O   VAL A  40     -16.239  37.141  27.586
ATOM    388  CB  VAL A  40     -19.932  35.775  27.073
ATOM    389  N   ASP A   1     -55.852  34.906  43.518
ATOM    390  CA  ASP A   1     -56.365  34.823  42.168
ATOM    391  C   ASP A   1     -55.518  35.639  41.216
ATOM    392  O   ASP A   1     -55.821  36.692  40.656
ATOM    393  CB  ASP A   1     -58.794  34.331  42.382
ATOM    394  N   ALA A   2     -54.286  35.119  40.975
ATOM    395  CA  ALA A   2     -53.383  35.779  40.056
ATOM    396  C   ALA A   2     -52.585  34.783  39.190
ATOM    397  O   ALA A   2     -51.679  34.021  39.526
ATOM    398  CB  ALA A   2     -52.346  36.746  40.864
ATOM    399  N   GLU A   3     -52.934  34.753  37.898
ATOM    400  CA  GLU A   3     -52.313  34.015  36.836
ATOM    401  C   GLU A   3     -51.581  34.979  35.905
ATOM    402  O   GLU A   3     -52.055  35.883  35.218
ATOM    403  CB  GLU A   3     -54.619  32.374  35.525
ATOM    404  N   PHE A   4     -50.269  34.837  35.814
ATOM    405  CA  PHE A   4     -49.452  35.558  34.793
ATOM    406  C   PHE A   4     -48.459  34.559  34.242
ATOM    407  O   PHE A   4     -48.538  33.333  34.307
ATOM    408  CB  PHE A   4     -47.695  37.135  37.179
ATOM    409  N   ARG A   5     -47.369  35.062  33.610
ATOM    410  CA  ARG A   5     -46.313  34.186  33.171
ATOM    411  C   ARG A   5     -45.068  34.157  33.990
ATOM    412  O   ARG A   5     -44.173  33.315  33.909
ATOM    413  CB  ARG A   5     -47.803  34.069  28.672
ATOM    414  N   HIS A   6     -44.807  35.054  34.899
ATOM    415  CA  HIS A   6     -43.530  35.206  35.584
ATOM    416  C   HIS A   6     -43.331  34.217  36.663
ATOM    417  O   HIS A   6     -44.208  33.530  37.187
ATOM    418  CB  HIS A   6     -42.417  37.396  33.590
ATOM    419  N   ASP A   7     -42.122  34.018  37.139
ATOM    420  CA  ASP A   7     -41.743  33.082  38.224
ATOM    421  C   ASP A   7     -41.454  33.784  39.507
ATOM    422  O   ASP A   7     -40.974  34.908  39.652
ATOM    423  CB  ASP A   7     -41.943  30.759  37.243
ATOM    424  N   SER A   8     -41.733  33.156  40.620
ATOM    425  CA  SER A   8     -42.241  33.786  41.870
ATOM    426  C   SER A   8     -41.093  34.132  42.796
ATOM    427  O   SER A   8     -40.813  33.605  43.872
ATOM    428  CB  SER A   8     -43.089  32.191  42.653
ATOM    429  N   GLY A   9     -40.294  35.136  42.380
ATOM    430  CA  GLY A   9     -38.847  35.150  42.733
ATOM    431  C   GLY A   9     -38.553  35.893  43.994
ATOM    432  O   GLY A   9     -37.817  36.872  44.115
ATOM    433  N   TYR A  10     -39.169  35.426  45.106
ATOM    434  CA  TYR A  10     -39.349  36.101  46.351
ATOM    435  C   TYR A  10     -38.537  35.565  47.521
ATOM    436  O   TYR A  10     -38.319  36.104  48.606
ATOM    437  CB  TYR A  10     -41.556  38.865  44.813
ATOM    438  N   GLU A  11     -37.985  34.386  47.397
ATOM    439  CA  GLU A  11     -37.549  33.635  48.566
ATOM    440  C   GLU A  11     -36.306  32.795  48.292
ATOM    441  O   GLU A  11     -35.762  31.994  49.052
ATOM    442  CB  GLU A  11     -40.052  31.732  49.151
ATOM    443  N   VAL A  12     -35.692  32.884  47.139
ATOM    444  CA  VAL A  12     -34.396  32.312  46.884
ATOM    445  C   VAL A  12     -33.315  33.312  46.560
ATOM    446  O   VAL A  12     -33.441  34.381  45.964
ATOM    447  CB  VAL A  12     -34.560  30.851  45.589
ATOM    448  N   HIS A  13     -32.074  32.966  46.985
ATOM    449  CA  HIS A  13     -30.884  33.824  46.782
ATOM    450  C   HIS A  13     -30.248  33.647  45.453
ATOM    451  O   HIS A  13     -30.541  32.780  44.630
ATOM    452  CB  HIS A  13     -30.635  34.215  49.931
ATOM    453  N   HIS A  14     -29.273  34.472  45.074
ATOM    454  CA  HIS A  14     -28.598  34.329  43.782
ATOM    455  C   HIS A  14     -27.702  33.152  43.666
ATOM    456  O   HIS A  14     -27.366  32.409  44.589
ATOM    457  CB  HIS A  14     -30.740  36.412  42.588
ATOM    458  N   GLN A  15     -27.196  32.837  42.475
ATOM    459  CA  GLN A  15     -26.802  31.469  42.212
ATOM    460  C   GLN A  15     -25.326  31.224  42.513
ATOM    461  O   GLN A  15     -24.680  31.518  43.518
ATOM    462  CB  GLN A  15     -29.106  30.091  40.209
ATOM    463  N   LYS A  16     -24.669  30.605  41.539
ATOM    464  CA  LYS A  16     -23.225  30.586  41.388
ATOM    465  C   LYS A  16     -22.857  30.258  39.979
ATOM    466  O   LYS A  16     -23.078  29.183  39.422
ATOM    467  CB  LYS A  16     -22.672  27.632  43.288
ATOM    468  N   LEU A  17     -22.232  31.176  39.217
ATOM    469  CA  LEU A  17     -21.744  30.802  37.902
ATOM    470  C   LEU A  17     -20.251  30.770  37.846
ATOM    471  O   LEU A  17     -19.477  31.715  38.003
ATOM    472  CB  LEU A  17     -22.699  32.751  36.351
ATOM    473  N   VAL A  18     -19.713  29.574  37.595
ATOM    474  CA  VAL A  18     -18.260  29.381  37.866
ATOM    475  C   VAL A  18     -17.618  29.141  36.506
ATOM    476  O   VAL A  18     -17.870  28.253  35.692
ATOM    477  CB  VAL A  18     -18.128  27.788  39.016
ATOM    478  N   PHE A  19     -16.652  30.044  36.196
ATOM    479  CA  PHE A  19     -15.981  29.950  34.886
ATOM    480  C   PHE A  19     -14.467  30.049  35.070
ATOM    481  O   PHE A  19     -13.814  30.819  35.774
ATOM    482  CB  PHE A  19     -16.766  33.294  34.676
ATOM    483  N   PHE A  20     -13.815  29.133  34.326
ATOM    484  CA  PHE A  20     -12.371  29.300  34.121
ATOM    485  C   PHE A  20     -12.116  29.193  32.641
ATOM    486  O   PHE A  20     -12.394  28.235  31.919
ATOM    487  CB  PHE A  20     -12.036  26.162  35.461
ATOM    488  N   ALA A  21     -11.531  30.222  32.017
ATOM    489  CA  ALA A  21     -11.026  30.276  30.661
ATOM    490  C   ALA A  21      -9.649  30.769  30.455
ATOM    491  O   ALA A  21      -9.233  31.852  30.869
ATOM    492  CB  ALA A  21     -12.132  30.853  29.636
ATOM    493  N   GLU A  22      -8.740  30.043  29.782
ATOM    494  CA  GLU A  22      -7.574  30.755  29.218
ATOM    495  C   GLU A  22      -7.628  30.856  27.737
ATOM    496  O   GLU A  22      -7.965  29.992  26.928
ATOM    497  CB  GLU A  22      -5.022  29.070  30.052
ATOM    498  N   ASP A  23      -7.264  32.028  27.259
ATOM    499  CA  ASP A  23      -6.687  32.183  25.899
ATOM    500  C   ASP A  23      -5.250  32.735  26.031
ATOM    501  O   ASP A  23      -4.595  32.978  27.045
ATOM    502  CB  ASP A  23      -8.490  33.017  24.360
ATOM    503  N   VAL A  24      -4.672  32.965  24.829
ATOM    504  CA  VAL A  24      -3.628  33.900  24.563
ATOM    505  C   VAL A  24      -4.140  34.991  23.649
ATOM    506  O   VAL A  24      -4.543  34.863  22.493
ATOM    507  CB  VAL A  24      -2.097  32.946  23.717
ATOM    508  N   GLY A  25      -4.183  36.232  24.083
ATOM    509  CA  GLY A  25      -4.758  37.304  23.251
ATOM    510  C   GLY A  25      -6.269  37.389  23.388
ATOM    511  O   GLY A  25      -7.088  36.473  23.473
ATOM    512  N   SER A  26      -6.789  38.582  23.422
ATOM    513  CA  SER A  26      -8.054  38.917  24.126
ATOM    514  C   SER A  26      -9.083  39.187  23.061
ATOM    515  O   SER A  26      -9.181  40.196  22.362
ATOM    516  CB  SER A  26      -7.457  40.615  24.897
ATOM    517  N   ASN A  27      -9.994  38.253  22.832
ATOM    518  CA  ASN A  27     -11.318  38.563  22.363
ATOM    519  C   ASN A  27     -12.411  38.391  23.348
ATOM    520  O   ASN A  27     -13.592  38.132  23.119
ATOM    521  CB  ASN A  27     -11.415  36.899  20.479
ATOM    522  N   LYS A  28     -12.059  38.537  24.612
ATOM    523  CA  LYS A  28     -12.855  38.133  25.756
ATOM    524  C   LYS A  28     -13.002  39.193  26.799
ATOM    525  O   LYS A  28     -12.554  40.339  26.778
ATOM    526  CB  LYS A  28     -11.183  35.342  26.988
ATOM    527  N   GLY A  29     -13.710  38.819  27.869
ATOM    528  CA  GLY A  29     -13.902  39.742  28.992
ATOM    529  C   GLY A  29     -12.894  39.659  30.070
ATOM    530  O   GLY A  29     -12.164  38.703  30.331
ATOM    531  N   ALA A  30     -12.804  40.780  30.819
ATOM    532  CA  ALA A  30     -12.121  40.860  32.083
ATOM    533  C   ALA A  30     -13.051  41.106  33.245
ATOM    534  O   ALA A  30     -13.880  42.008  33.372
ATOM    535  CB  ALA A  30     -10.942  41.973  31.955
ATOM    536  N   ILE A  31     -12.938  40.216  34.247
ATOM    537  CA  ILE A  31     -13.755  40.313  35.441
ATOM    538  C   ILE A  31     -12.901  40.780  36.591
ATOM    539  O   ILE A  31     -13.274  41.389  37.594
ATOM    540  CB  ILE A  31     -14.750  38.117  35.663
ATOM    541  N   ILE A  32     -11.594  40.508  36.525
ATOM    542  CA  ILE A  32     -10.632  41.019  37.519
ATOM    543  C   ILE A  32      -9.286  41.183  36.786
ATOM    544  O   ILE A  32      -8.808  40.551  35.844
ATOM    545  CB  ILE A  32     -10.333  39.072  38.985
ATOM    546  N   GLY A  33      -8.565  42.169  37.282
ATOM    547  CA  GLY A  33      -7.437  42.860  36.588
ATOM    548  C   GLY A  33      -6.804  43.926  37.459
ATOM    549  O   GLY A  33      -6.119  43.759  38.468
ATOM    550  N   LEU A  34      -6.987  45.190  37.128
ATOM    551  CA  LEU A  34      -6.598  46.262  37.992
ATOM    552  C   LEU A  34      -7.616  46.470  39.125
ATOM    553  O   LEU A  34      -7.403  46.887  40.263
ATOM    554  CB  LEU A  34      -6.053  48.312  36.496
ATOM    555  N   MET A  35      -8.891  46.175  38.881
ATOM    556  CA  MET A  35      -9.896  46.185  39.896
ATOM    557  C   MET A  35     -10.283  44.842  40.438
ATOM    558  O   MET A  35     -11.431  44.427  40.597
ATOM    559  CB  MET A  35     -12.352  46.835  37.577
ATOM    560  N   VAL A  36      -9.289  43.998  40.790
ATOM    561  CA  VAL A  36      -9.442  42.594  41.126
ATOM    562  C   VAL A  36     -10.511  42.235  42.082
ATOM    563  O   VAL A  36     -10.661  42.717  43.205
ATOM    564  CB  VAL A  36      -7.588  42.002  41.577
ATOM    565  N   GLY A  37     -11.401  41.299  41.691
ATOM    566  CA  GLY A  37     -12.519  40.828  42.533
ATOM    567  C   GLY A  37     -13.849  40.888  41.801
ATOM    568  O   GLY A  37     -14.134  40.326  40.743
ATOM    569  N   GLY A  38     -14.836  41.629  42.351
ATOM    570  CA  GLY A  38     -15.845  42.284  41.544
ATOM    571  C   GLY A  38     -16.937  41.280  41.206
ATOM    572  O   GLY A  38     -16.835  40.135  40.765
ATOM    573  N   VAL A  39     -18.157  41.737  41.432
ATOM    574  CA  VAL A  39     -19.351  41.006  41.103
ATOM    575  C   VAL A  39     -20.043  41.559  39.852
ATOM    576  O   VAL A  39     -20.537  42.666  39.638
ATOM    577  CB  VAL A  39     -20.584  41.316  42.679
ATOM    578  N   VAL A  40     -20.065  40.608  38.890
ATOM    579  CA  VAL A  40     -20.239  41.047  37.495
ATOM    580  C   VAL A  40     -21.643  41.088  37.005
ATOM    581  O   VAL A  40     -22.804  41.122  36.599
ATOM    582  CB  VAL A  40     -19.008  39.871  36.443
ATOM    583  N   ASP A   1     -24.838  32.610  28.935
ATOM    584  CA  ASP A   1     -24.653  32.479  27.464
ATOM    585  C   ASP A   1     -23.175  32.333  27.153
ATOM    586  O   ASP A   1     -22.345  33.238  27.057
ATOM    587  CB  ASP A   1     -26.751  33.355  26.401
ATOM    588  N   ALA A   2     -22.629  31.172  26.951
ATOM    589  CA  ALA A   2     -21.275  31.035  26.465
ATOM    590  C   ALA A   2     -21.132  31.377  25.021
ATOM    591  O   ALA A   2     -22.053  31.519  24.217
ATOM    592  CB  ALA A   2     -20.646  29.626  26.807
ATOM    593  N   GLU A   3     -19.892  31.550  24.534
ATOM    594  CA  GLU A   3     -19.491  31.714  23.157
ATOM    595  C   GLU A   3     -18.268  30.955  22.754
ATOM    596  O   GLU A   3     -17.384  30.533  23.499
ATOM    597  CB  GLU A   3     -18.901  34.801  23.041
ATOM    598  N   PHE A   4     -18.076  30.689  21.481
ATOM    599  CA  PHE A   4     -16.864  30.216  20.891
ATOM    600  C   PHE A   4     -16.794  30.685  19.443
ATOM    601  O   PHE A   4     -17.071  30.037  18.434
ATOM    602  CB  PHE A   4     -18.398  27.193  20.418
ATOM    603  N   ARG A   5     -16.380  31.960  19.254
ATOM    604  CA  ARG A   5     -16.492  32.542  17.902
ATOM    605  C   ARG A   5     -17.532  33.596  17.908
ATOM    606  O   ARG A   5     -18.730  33.409  18.116
ATOM    607  CB  ARG A   5     -11.907  32.319  16.676
ATOM    608  N   HIS A   6     -17.167  34.868  17.671
ATOM    609  CA  HIS A   6     -18.299  35.800  17.380
ATOM    610  C   HIS A   6     -18.450  35.992  15.888
ATOM    611  O   HIS A   6     -19.439  36.352  15.249
ATOM    612  CB  HIS A   6     -18.526  36.956  20.260
ATOM    613  N   ASP A   7     -17.385  35.742  15.181
ATOM    614  CA  ASP A   7     -17.247  36.057  13.751
ATOM    615  C   ASP A   7     -18.184  35.272  12.889
ATOM    616  O   ASP A   7     -18.197  35.276  14.120
ATOM    617  CB  ASP A   7     -15.728  38.058  13.795
ATOM    618  N   SER A   8     -17.733  34.038  12.552
ATOM    619  CA  SER A   8     -18.504  33.063  11.793
ATOM    620  C   SER A   8     -18.557  31.718  12.463
ATOM    621  O   SER A   8     -18.551  31.706  13.694
ATOM    622  CB  SER A   8     -17.554  32.939  10.119
ATOM    623  N   GLY A   9     -19.199  31.571  13.615
ATOM    624  CA  GLY A   9     -18.733  30.905  14.812
ATOM    625  C   GLY A   9     -19.727  29.947  15.339
ATOM    626  O   GLY A   9     -20.643  29.437  14.695
ATOM    627  N   TYR A  10     -19.708  29.553  16.579
ATOM    628  CA  TYR A  10     -20.767  28.843  17.291
ATOM    629  C   TYR A  10     -21.282  29.648  18.503
ATOM    630  O   TYR A  10     -21.095  30.819  18.835
ATOM    631  CB  TYR A  10     -19.489  25.698  15.331
ATOM    632  N   GLU A  11     -22.045  28.887  19.273
ATOM    633  CA  GLU A  11     -22.547  29.275  20.610
ATOM    634  C   GLU A  11     -23.040  28.108  21.384
ATOM    635  O   GLU A  11     -23.220  26.959  20.981
ATOM    636  CB  GLU A  11     -25.029  31.089  19.829
ATOM    637  N   VAL A  12     -23.315  28.325  22.643
ATOM    638  CA  VAL A  12     -24.012  27.532  23.617
ATOM    639  C   VAL A  12     -24.936  28.350  24.462
ATOM    640  O   VAL A  12     -24.629  29.311  25.168
ATOM    641  CB  VAL A  12     -22.602  26.455  24.619
ATOM    642  N   HIS A  13     -26.220  28.043  24.481
ATOM    643  CA  HIS A  13     -27.097  28.721  25.459
ATOM    644  C   HIS A  13     -27.230  27.921  26.753
ATOM    645  O   HIS A  13     -26.402  27.674  27.630
ATOM    646  CB  HIS A  13     -28.763  30.136  23.097
ATOM    647  N   HIS A  14     -28.433  27.440  26.912
ATOM    648  CA  HIS A  14     -29.064  26.980  28.113
ATOM    649  C   HIS A  14     -28.843  25.473  28.339
ATOM    650  O   HIS A  14     -28.118  24.903  29.154
ATOM    651  CB  HIS A  14     -31.373  29.194  28.044
ATOM    652  N   GLN A  15     -29.521  24.673  27.554
ATOM    653  CA  GLN A  15     -29.067  23.314  27.165
ATOM    654  C   GLN A  15     -29.089  23.170  25.669
ATOM    655  O   GLN A  15     -28.903  22.130  25.038
ATOM    656  CB  GLN A  15     -30.119  21.471  29.796
ATOM    657  N   LYS A  16     -29.335  24.278  24.933
ATOM    658  CA  LYS A  16     -29.436  24.226  23.489
ATOM    659  C   LYS A  16     -28.449  25.056  22.745
ATOM    660  O   LYS A  16     -28.488  26.262  22.503
ATOM    661  CB  LYS A  16     -32.483  26.166  23.125
ATOM    662  N   LEU A  17     -27.413  24.410  22.295
ATOM    663  CA  LEU A  17     -26.343  25.028  21.574
ATOM    664  C   LEU A  17     -26.555  24.847  20.065
ATOM    665  O   LEU A  17     -26.855  23.838  19.425
ATOM    666  CB  LEU A  17     -24.116  23.725  22.304
ATOM    667  N   VAL A  18     -26.363  26.026  19.418
ATOM    668  CA  VAL A  18     -26.373  26.040  17.935
ATOM    669  C   VAL A  18     -25.006  26.373  17.460
ATOM    670  O   VAL A  18     -24.148  26.998  18.083
ATOM    671  CB  VAL A  18     -27.850  27.338  17.553
ATOM    672  N   PHE A  19     -24.678  25.950  16.233
ATOM    673  CA  PHE A  19     -23.506  26.459  15.499
ATOM    674  C   PHE A  19     -23.608  26.111  14.040
ATOM    675  O   PHE A  19     -23.435  25.012  13.512
ATOM    676  CB  PHE A  19     -22.188  23.416  16.565
ATOM    677  N   PHE A  20     -23.922  27.119  13.234
ATOM    678  CA  PHE A  20     -24.409  27.021  11.888
ATOM    679  C   PHE A  20     -23.975  28.293  11.142
ATOM    680  O   PHE A  20     -23.810  29.438  11.563
ATOM    681  CB  PHE A  20     -27.591  27.794  13.084
ATOM    682  N   ALA A  21     -23.764  28.036   9.835
ATOM    683  CA  ALA A  21     -23.380  28.975   8.811
ATOM    684  C   ALA A  21     -24.598  29.662   8.190
ATOM    685  O   ALA A  21     -25.719  29.185   8.014
ATOM    686  CB  ALA A  21     -22.385  28.443   7.723
ATOM    687  N   GLU A  22     -24.439  30.935   7.786
ATOM    688  CA  GLU A  22     -25.432  31.502   6.849
ATOM    689  C   GLU A  22     -24.794  31.510   5.480
ATOM    690  O   GLU A  22     -23.800  32.146   5.128
ATOM    691  CB  GLU A  22     -26.038  34.379   7.851
ATOM    692  N   ASP A  23     -25.365  30.747   4.539
ATOM    693  CA  ASP A  23     -24.685  30.633   3.252
ATOM    694  C   ASP A  23     -24.894  31.870   2.360
ATOM    695  O   ASP A  23     -25.870  32.620   2.330
ATOM    696  CB  ASP A  23     -24.581  28.139   2.868
ATOM    697  N   VAL A  24     -23.896  32.179   1.507
ATOM    698  CA  VAL A  24     -24.092  33.080   0.361
ATOM    699  C   VAL A  24     -23.528  32.428  -0.864
ATOM    700  O   VAL A  24     -23.943  32.550  -2.016
ATOM    701  CB  VAL A  24     -23.265  34.841   0.823
ATOM    702  N   GLY A  25     -22.466  31.629  -0.706
ATOM    703  CA  GLY A  25     -21.981  30.708  -1.763
ATOM    704  C   GLY A  25     -22.578  29.341  -1.650
ATOM    705  O   GLY A  25     -23.188  28.741  -2.535
ATOM    706  N   SER A  26     -22.427  28.708  -0.455
ATOM    707  CA  SER A  26     -22.234  27.233  -0.440
ATOM    708  C   SER A  26     -23.505  26.482  -0.618
ATOM    709  O   SER A  26     -24.565  26.970  -1.011
ATOM    710  CB  SER A  26     -21.653  27.031   1.449
ATOM    711  N   ASN A  27     -23.580  25.178  -0.351
ATOM    712  CA  ASN A  27     -24.765  24.391  -0.530
ATOM    713  C   ASN A  27     -24.847  23.322   0.545
ATOM    714  O   ASN A  27     -24.155  22.314   0.686
ATOM    715  CB  ASN A  27     -24.034  23.174  -2.663
ATOM    716  N   LYS A  28     -25.800  23.524   1.443
ATOM    717  CA  LYS A  28     -25.616  23.121   2.869
ATOM    718  C   LYS A  28     -26.031  21.661   2.949
ATOM    719  O   LYS A  28     -26.553  20.977   2.068
ATOM    720  CB  LYS A  28     -28.617  24.767   4.029
ATOM    721  N   GLY A  29     -25.783  21.069   4.147
ATOM    722  CA  GLY A  29     -26.501  19.941   4.676
ATOM    723  C   GLY A  29     -26.493  20.010   6.179
ATOM    724  O   GLY A  29     -25.525  20.188   6.919
ATOM    725  N   ALA A  30     -27.706  19.856   6.747
ATOM    726  CA  ALA A  30     -27.859  20.157   8.199
ATOM    727  C   ALA A  30     -28.313  18.942   8.974
ATOM    728  O   ALA A  30     -29.256  18.186   8.741
ATOM    729  CB  ALA A  30     -28.927  21.348   8.345
ATOM    730  N   ILE A  31     -27.586  18.673  10.039
ATOM    731  CA  ILE A  31     -27.954  17.783  11.147
ATOM    732  C   ILE A  31     -28.601  18.432  12.313
ATOM    733  O   ILE A  31     -28.124  19.329  13.009
ATOM    734  CB  ILE A  31     -25.714  17.026  11.709
ATOM    735  N   ILE A  32     -29.820  18.001  12.644
ATOM    736  CA  ILE A  32     -30.337  18.320  14.000
ATOM    737  C   ILE A  32     -30.322  17.087  14.830
ATOM    738  O   ILE A  32     -30.460  15.922  14.458
ATOM    739  CB  ILE A  32     -32.564  19.097  13.471
ATOM    740  N   GLY A  33     -30.135  17.302  16.120
ATOM    741  CA  GLY A  33     -30.459  16.409  17.213
ATOM    742  C   GLY A  33     -31.335  17.118  18.193
ATOM    743  O   GLY A  33     -31.037  18.039  18.954
ATOM    744  N   LEU A  34     -32.580  16.684  18.227
ATOM    745  CA  LEU A  34     -33.760  17.285  18.781
ATOM    746  C   LEU A  34     -34.405  16.337  19.755
ATOM    747  O   LEU A  34     -35.121  15.363  19.524
ATOM    748  CB  LEU A  34     -35.210  17.785  16.703
ATOM    749  N   MET A  35     -34.142  16.626  21.024
ATOM    750  CA  MET A  35     -34.645  15.809  22.160
ATOM    751  C   MET A  35     -35.317  16.644  23.220
ATOM    752  O   MET A  35     -34.905  17.649  23.800
ATOM    753  CB  MET A  35     -31.398  15.417  23.303
ATOM    754  N   VAL A  36     -36.514  16.200  23.542
ATOM    755  CA  VAL A  36     -37.310  16.861  24.533
ATOM    756  C   VAL A  36     -37.896  15.857  25.501
ATOM    757  O   VAL A  36     -38.488  14.818  25.210
ATOM    758  CB  VAL A  36     -38.734  17.942  23.584
ATOM    759  N   GLY A  37     -37.819  16.021  26.794
ATOM    760  CA  GLY A  37     -38.044  15.125  27.885
ATOM    761  C   GLY A  37     -38.847  15.713  29.042
ATOM    762  O   GLY A  37     -40.062  15.641  29.225
ATOM    763  N   GLY A  38     -38.234  16.387  29.985
ATOM    764  CA  GLY A  38     -38.600  16.520  31.398
ATOM    765  C   GLY A  38     -37.479  16.208  32.316
ATOM    766  O   GLY A  38     -36.856  15.146  32.339
ATOM    767  N   VAL A  39     -37.100  17.160  33.205
ATOM    768  CA  VAL A  39     -36.213  16.907  34.341
ATOM    769  C   VAL A  39     -36.918  17.162  35.692
ATOM    770  O   VAL A  39     -37.686  18.053  36.054
ATOM    771  CB  VAL A  39     -34.468  17.751  34.054
ATOM    772  N   VAL A  40     -36.601  16.231  36.562
ATOM    773  CA  VAL A  40     -37.334  16.074  37.848
ATOM    774  C   VAL A  40     -36.535  16.819  38.941
ATOM    775  O   VAL A  40     -35.899  17.413  39.811
ATOM    776  CB  VAL A  40     -37.335  14.138  38.146
ATOM    777  N   ASP A   1     -29.132 -19.772 -19.550
ATOM    778  CA  ASP A   1     -28.079 -20.365 -20.399
ATOM    779  C   ASP A   1     -26.725 -20.315 -19.702
ATOM    780  O   ASP A   1     -25.608 -20.498 -20.187
ATOM    781  CB  ASP A   1     -29.166 -21.520 -22.357
ATOM    782  N   ALA A   2     -26.708 -20.045 -18.425
ATOM    783  CA  ALA A   2     -25.514 -19.962 -17.602
ATOM    784  C   ALA A   2     -24.779 -21.288 -17.489
ATOM    785  O   ALA A   2     -25.248 -22.426 -17.502
ATOM    786  CB  ALA A   2     -25.906 -19.521 -16.124
ATOM    787  N   GLU A   3     -23.476 -21.232 -17.360
ATOM    788  CA  GLU A   3     -22.670 -22.385 -17.856
ATOM    789  C   GLU A   3     -21.560 -22.600 -16.860
ATOM    790  O   GLU A   3     -20.352 -22.557 -17.092
ATOM    791  CB  GLU A   3     -21.292 -21.359 -20.530
ATOM    792  N   PHE A   4     -21.879 -22.867 -15.588
ATOM    793  CA  PHE A   4     -20.789 -23.007 -14.607
ATOM    794  C   PHE A   4     -21.058 -24.067 -13.575
ATOM    795  O   PHE A   4     -21.442 -23.926 -12.414
ATOM    796  CB  PHE A   4     -22.018 -20.260 -12.975
ATOM    797  N   ARG A   5     -20.845 -25.304 -14.003
ATOM    798  CA  ARG A   5     -20.921 -26.452 -13.154
ATOM    799  C   ARG A   5     -19.873 -27.455 -13.454
ATOM    800  O   ARG A   5     -18.659 -27.260 -13.395
ATOM    801  CB  ARG A   5     -25.399 -26.028 -11.778
ATOM    802  N   HIS A   6     -20.282 -28.691 -13.824
ATOM    803  CA  HIS A   6     -19.371 -29.631 -14.446
ATOM    804  C   HIS A   6     -19.219 -29.510 -15.919
ATOM    805  O   HIS A   6     -18.578 -30.286 -16.629
ATOM    806  CB  HIS A   6     -18.788 -30.975 -11.623
ATOM    807  N   ASP A   7     -19.804 -28.495 -16.574
ATOM    808  CA  ASP A   7     -19.643 -28.114 -17.941
ATOM    809  C   ASP A   7     -18.236 -27.556 -18.169
ATOM    810  O   ASP A   7     -17.153 -27.980 -17.768
ATOM    811  CB  ASP A   7     -21.076 -29.552 -19.315
ATOM    812  N   SER A   8     -18.192 -26.465 -18.901
ATOM    813  CA  SER A   8     -17.091 -25.863 -19.597
ATOM    814  C   SER A   8     -16.022 -25.233 -18.690
ATOM    815  O   SER A   8     -14.820 -25.042 -18.874
ATOM    816  CB  SER A   8     -18.075 -24.267 -20.290
ATOM    817  N   GLY A   9     -16.572 -24.859 -17.533
ATOM    818  CA  GLY A   9     -15.701 -24.450 -16.437
ATOM    819  C   GLY A   9     -16.365 -23.277 -15.727
ATOM    820  O   GLY A   9     -17.530 -22.882 -15.788
ATOM    821  N   TYR A  10     -15.507 -22.621 -14.938
ATOM    822  CA  TYR A  10     -15.800 -21.918 -13.713
ATOM    823  C   TYR A  10     -15.587 -20.408 -13.827
ATOM    824  O   TYR A  10     -15.220 -19.629 -12.947
ATOM    825  CB  TYR A  10     -16.249 -25.061 -11.577
ATOM    826  N   GLU A  11     -15.811 -19.827 -14.991
ATOM    827  CA  GLU A  11     -15.655 -18.433 -15.340
ATOM    828  C   GLU A  11     -16.906 -17.722 -15.720
ATOM    829  O   GLU A  11     -17.458 -17.797 -16.818
ATOM    830  CB  GLU A  11     -13.609 -18.406 -17.742
ATOM    831  N   VAL A  12     -17.562 -16.931 -14.917
ATOM    832  CA  VAL A  12     -18.631 -16.036 -15.369
ATOM    833  C   VAL A  12     -18.276 -14.554 -15.148
ATOM    834  O   VAL A  12     -18.040 -13.921 -14.119
ATOM    835  CB  VAL A  12     -20.168 -16.574 -14.169
ATOM    836  N   HIS A  13     -18.229 -13.899 -16.273
ATOM    837  CA  HIS A  13     -17.929 -12.466 -16.271
ATOM    838  C   HIS A  13     -19.200 -11.751 -16.747
ATOM    839  O   HIS A  13     -19.291 -10.876 -17.608
ATOM    840  CB  HIS A  13     -14.804 -12.999 -16.428
ATOM    841  N   HIS A  14     -20.360 -12.113 -16.164
ATOM    842  CA  HIS A  14     -21.639 -11.733 -16.688
ATOM    843  C   HIS A  14     -22.139 -10.513 -15.890
ATOM    844  O   HIS A  14     -21.776  -9.340 -15.970
ATOM    845  CB  HIS A  14     -21.990 -14.048 -18.753
ATOM    846  N   GLN A  15     -23.089 -10.742 -14.993
ATOM    847  CA  GLN A  15     -23.644  -9.677 -14.193
ATOM    848  C   GLN A  15     -24.464 -10.211 -13.045
ATOM    849  O   GLN A  15     -24.477  -9.767 -11.897
ATOM    850  CB  GLN A  15     -25.007  -7.603 -16.568
ATOM    851  N   LYS A  16     -25.269 -11.251 -13.207
ATOM    852  CA  LYS A  16     -26.533 -11.371 -12.533
ATOM    853  C   LYS A  16     -26.729 -12.683 -11.793
ATOM    854  O   LYS A  16     -27.547 -13.576 -12.010
ATOM    855  CB  LYS A  16     -28.597 -11.293 -15.439
ATOM    856  N   LEU A  17     -25.895 -12.869 -10.778
ATOM    857  CA  LEU A  17     -25.500 -14.131 -10.159
ATOM    858  C   LEU A  17     -25.813 -14.216  -8.710
ATOM    859  O   LEU A  17     -25.721 -13.294  -7.900
ATOM    860  CB  LEU A  17     -22.870 -14.267 -10.493
ATOM    861  N   VAL A  18     -26.234 -15.392  -8.220
ATOM    862  CA  VAL A  18     -25.977 -15.723  -6.843
ATOM    863  C   VAL A  18     -25.304 -17.109  -6.786
ATOM    864  O   VAL A  18     -25.830 -18.220  -6.867
ATOM    865  CB  VAL A  18     -27.615 -15.414  -5.806
ATOM    866  N   PHE A  19     -23.992 -17.144  -6.629
ATOM    867  CA  PHE A  19     -23.342 -18.467  -6.586
ATOM    868  C   PHE A  19     -22.842 -18.701  -5.191
ATOM    869  O   PHE A  19     -22.350 -17.878  -4.419
ATOM    870  CB  PHE A  19     -20.553 -16.967  -7.913
ATOM    871  N   PHE A  20     -22.928 -19.913  -4.715
ATOM    872  CA  PHE A  20     -22.354 -20.180  -3.371
ATOM    873  C   PHE A  20     -21.308 -21.306  -3.432
ATOM    874  O   PHE A  20     -21.016 -22.064  -4.357
ATOM    875  CB  PHE A  20     -25.349 -21.616  -2.588
ATOM    876  N   ALA A  21     -20.638 -21.454  -2.300
ATOM    877  CA  ALA A  21     -19.927 -22.654  -1.861
ATOM    878  C   ALA A  21     -20.278 -23.144  -0.492
ATOM    879  O   ALA A  21     -19.630 -22.965   0.540
ATOM    880  CB  ALA A  21     -18.353 -22.515  -2.145
ATOM    881  N   GLU A  22     -21.404 -23.849  -0.357
ATOM    882  CA  GLU A  22     -22.018 -24.289   0.899
ATOM    883  C   GLU A  22     -21.158 -25.320   1.531
ATOM    884  O   GLU A  22     -20.842 -26.399   1.030
ATOM    885  CB  GLU A  22     -24.562 -25.943  -0.221
ATOM    886  N   ASP A  23     -20.684 -25.035   2.774
ATOM    887  CA  ASP A  23     -19.617 -25.816   3.363
ATOM    888  C   ASP A  23     -20.077 -26.966   4.205
ATOM    889  O   ASP A  23     -20.262 -26.957   5.422
ATOM    890  CB  ASP A  23     -17.779 -24.145   3.776
ATOM    891  N   VAL A  24     -20.318 -28.129   3.613
ATOM    892  CA  VAL A  24     -20.247 -29.349   4.399
ATOM    893  C   VAL A  24     -19.405 -30.383   3.623
ATOM    894  O   VAL A  24     -18.769 -31.340   4.064
ATOM    895  CB  VAL A  24     -22.158 -29.984   4.452
ATOM    896  N   GLY A  25     -19.343 -30.244   2.307
ATOM    897  CA  GLY A  25     -18.352 -30.916   1.418
ATOM    898  C   GLY A  25     -18.073 -30.106   0.214
ATOM    899  O   GLY A  25     -17.703 -28.932   0.188
ATOM    900  N   SER A  26     -18.223 -30.657  -0.961
ATOM    901  CA  SER A  26     -17.828 -30.091  -2.254
ATOM    902  C   SER A  26     -19.085 -29.594  -2.942
ATOM    903  O   SER A  26     -19.299 -29.593  -4.154
ATOM    904  CB  SER A  26     -17.156 -31.672  -3.230
ATOM    905  N   ASN A  27     -20.083 -29.099  -2.163
ATOM    906  CA  ASN A  27     -21.260 -28.531  -2.838
ATOM    907  C   ASN A  27     -20.961 -27.152  -3.371
ATOM    908  O   ASN A  27     -20.781 -26.129  -2.710
ATOM    909  CB  ASN A  27     -22.681 -28.502  -0.784
ATOM    910  N   LYS A  28     -20.883 -27.025  -4.714
ATOM    911  CA  LYS A  28     -20.819 -25.751  -5.435
ATOM    912  C   LYS A  28     -22.023 -25.660  -6.375
ATOM    913  O   LYS A  28     -22.294 -26.329  -7.373
ATOM    914  CB  LYS A  28     -17.983 -26.423  -7.512
ATOM    915  N   GLY A  29     -22.861 -24.670  -5.971
ATOM    916  CA  GLY A  29     -24.248 -24.536  -6.490
ATOM    917  C   GLY A  29     -24.418 -23.090  -7.009
ATOM    918  O   GLY A  29     -24.728 -22.066  -6.400
ATOM    919  N   ALA A  30     -24.189 -22.963  -8.311
ATOM    920  CA  ALA A  30     -24.190 -21.717  -9.050
ATOM    921  C   ALA A  30     -25.426 -21.486  -9.841
ATOM    922  O   ALA A  30     -25.937 -22.239 -10.670
ATOM    923  CB  ALA A  30     -22.847 -21.419  -9.819
ATOM    924  N   ILE A  31     -26.025 -20.316  -9.598
ATOM    925  CA  ILE A  31     -27.284 -20.006 -10.222
ATOM    926  C   ILE A  31     -27.251 -18.637 -10.802
ATOM    927  O   ILE A  31     -27.509 -17.576 -10.234
ATOM    928  CB  ILE A  31     -28.843 -20.395  -8.447
ATOM    929  N   ILE A  32     -26.906 -18.547 -12.068
ATOM    930  CA  ILE A  32     -26.888 -17.376 -12.882
ATOM    931  C   ILE A  32     -28.150 -17.210 -13.648
ATOM    932  O   ILE A  32     -28.971 -18.093 -13.895
ATOM    933  CB  ILE A  32     -24.858 -17.676 -14.129
ATOM    934  N   GLY A  33     -28.400 -15.956 -14.108
ATOM    935  CA  GLY A  33     -29.323 -15.809 -15.270
ATOM    936  C   GLY A  33     -30.550 -15.044 -14.940
ATOM    937  O   GLY A  33     -30.577 -13.856 -14.622
ATOM    938  N   LEU A  34     -31.746 -15.629 -14.971
ATOM    939  CA  LEU A  34     -33.031 -15.143 -14.583
ATOM    940  C   LEU A  34     -33.819 -16.060 -13.666
ATOM    941  O   LEU A  34     -34.742 -16.829 -13.932
ATOM    942  CB  LEU A  34     -34.329 -14.695 -16.802
ATOM    943  N   MET A  35     -33.390 -15.963 -12.400
ATOM    944  CA  MET A  35     -33.792 -17.004 -11.457
ATOM    945  C   MET A  35     -35.137 -16.695 -10.792
ATOM    946  O   MET A  35     -35.623 -15.591 -10.546
ATOM    947  CB  MET A  35     -31.310 -16.730  -9.219
ATOM    948  N   VAL A  36     -35.918 -17.672 -10.414
ATOM    949  CA  VAL A  36     -36.552 -17.821  -9.070
ATOM    950  C   VAL A  36     -36.274 -19.231  -8.579
ATOM    951  O   VAL A  36     -36.459 -20.280  -9.197
ATOM    952  CB  VAL A  36     -38.461 -17.426  -9.278
ATOM    953  N   GLY A  37     -35.773 -19.371  -7.338
ATOM    954  CA  GLY A  37     -35.912 -20.665  -6.655
ATOM    955  C   GLY A  37     -35.068 -20.786  -5.406
ATOM    956  O   GLY A  37     -35.262 -20.222  -4.330
ATOM    957  N   GLY A  38     -34.005 -21.547  -5.377
ATOM    958  CA  GLY A  38     -33.028 -21.606  -4.261
ATOM    959  C   GLY A  38     -31.689 -22.010  -4.837
ATOM    960  O   GLY A  38     -31.469 -22.730  -5.811
ATOM    961  N   VAL A  39     -30.633 -21.485  -4.158
ATOM    962  CA  VAL A  39     -29.276 -21.728  -4.610
ATOM    963  C   VAL A  39     -28.555 -22.831  -3.854
ATOM    964  O   VAL A  39     -27.727 -22.715  -2.951
ATOM    965  CB  VAL A  39     -28.316 -19.988  -4.339
ATOM    966  N   VAL A  40     -28.812 -24.072  -4.165
ATOM    967  CA  VAL A  40     -27.899 -25.160  -3.767
ATOM    968  C   VAL A  40     -27.889 -26.241  -4.865
ATOM    969  O   VAL A  40     -27.881 -27.105  -5.742
ATOM    970  CB  VAL A  40     -28.648 -25.940  -2.047
ATOM    971  N   ASP A   1     -56.126  -7.946  35.325
ATOM    972  CA  ASP A   1     -55.119  -8.210  34.278
ATOM    973  C   ASP A   1     -55.146  -7.309  33.110
ATOM    974  O   ASP A   1     -55.413  -6.108  33.151
ATOM    975  CB  ASP A   1     -54.490 -10.654  34.623
ATOM    976  N   ALA A   2     -54.876  -7.742  31.895
ATOM    977  CA  ALA A   2     -54.358  -6.833  30.865
ATOM    978  C   ALA A   2     -55.377  -6.740  29.742
ATOM    979  O   ALA A   2     -56.105  -7.632  29.306
ATOM    980  CB  ALA A   2     -52.970  -7.386  30.260
ATOM    981  N   GLU A   3     -55.511  -5.566  29.148
ATOM    982  CA  GLU A   3     -56.776  -5.222  28.490
ATOM    983  C   GLU A   3     -56.437  -4.731  27.084
ATOM    984  O   GLU A   3     -55.370  -4.285  26.664
ATOM    985  CB  GLU A   3     -58.184  -3.015  30.202
ATOM    986  N   PHE A   4     -57.398  -4.782  26.189
ATOM    987  CA  PHE A   4     -57.138  -4.566  24.761
ATOM    988  C   PHE A   4     -57.685  -3.273  24.224
ATOM    989  O   PHE A   4     -58.472  -2.514  24.789
ATOM    990  CB  PHE A   4     -59.143  -7.139  23.965
ATOM    991  N   ARG A   5     -57.250  -2.929  22.981
ATOM    992  CA  ARG A   5     -57.373  -1.598  22.438
ATOM    993  C   ARG A   5     -56.084  -0.876  22.457
ATOM    994  O   ARG A   5     -55.173  -1.022  23.272
ATOM    995  CB  ARG A   5     -61.568  -1.453  20.445
ATOM    996  N   HIS A   6     -55.851   0.014  21.530
ATOM    997  CA  HIS A   6     -54.663   0.787  21.252
ATOM    998  C   HIS A   6     -54.126   1.530  22.452
ATOM    999  O   HIS A   6     -53.378   1.081  23.320
ATOM   1000  CB  HIS A   6     -54.204  -0.652  18.542
ATOM   1001  N   ASP A   7     -54.427   2.777  22.680
ATOM   1002  CA  ASP A   7     -54.288   3.459  23.933
ATOM   1003  C   ASP A   7     -55.672   3.825  24.448
ATOM   1004  O   ASP A   7     -56.518   3.119  24.998
ATOM   1005  CB  ASP A   7     -52.062   4.520  23.970
ATOM   1006  N   SER A   8     -55.965   5.102  24.254
ATOM   1007  CA  SER A   8     -57.393   5.516  24.260
ATOM   1008  C   SER A   8     -57.667   6.730  23.446
ATOM   1009  O   SER A   8     -58.650   6.950  22.739
ATOM   1010  CB  SER A   8     -57.526   6.075  26.155
ATOM   1011  N   GLY A   9     -56.788   7.686  23.461
ATOM   1012  CA  GLY A   9     -56.756   8.702  22.384
ATOM   1013  C   GLY A   9     -55.368   9.274  22.139
ATOM   1014  O   GLY A   9     -54.349   9.184  22.823
ATOM   1015  N   TYR A  10     -55.259   9.958  21.034
ATOM   1016  CA  TYR A  10     -54.000  10.389  20.479
ATOM   1017  C   TYR A  10     -53.517  11.657  21.180
ATOM   1018  O   TYR A  10     -54.191  12.610  21.572
ATOM   1019  CB  TYR A  10     -54.621   8.246  17.406
ATOM   1020  N   GLU A  11     -52.200  11.745  21.396
ATOM   1021  CA  GLU A  11     -51.579  12.826  22.125
ATOM   1022  C   GLU A  11     -50.151  12.923  21.766
ATOM   1023  O   GLU A  11     -49.540  12.180  20.998
ATOM   1024  CB  GLU A  11     -51.996  12.045  25.178
ATOM   1025  N   VAL A  12     -49.455  13.909  22.327
ATOM   1026  CA  VAL A  12     -48.023  14.092  22.279
ATOM   1027  C   VAL A  12     -47.470  13.851  23.691
ATOM   1028  O   VAL A  12     -47.716  14.469  24.727
ATOM   1029  CB  VAL A  12     -47.686  15.997  21.634
ATOM   1030  N   HIS A  13     -46.616  12.854  23.838
ATOM   1031  CA  HIS A  13     -45.619  12.723  24.876
ATOM   1032  C   HIS A  13     -44.200  13.051  24.397
ATOM   1033  O   HIS A  13     -43.816  13.932  23.627
ATOM   1034  CB  HIS A  13     -47.596  11.470  26.913
ATOM   1035  N   HIS A  14     -43.282  12.232  24.920
ATOM   1036  CA  HIS A  14     -41.868  12.586  24.863
ATOM   1037  C   HIS A  14     -41.344  12.271  23.479
ATOM   1038  O   HIS A  14     -41.857  11.518  22.651
ATOM   1039  CB  HIS A  14     -41.472  11.703  27.916
ATOM   1040  N   GLN A  15     -40.208  12.856  23.083
ATOM   1041  CA  GLN A  15     -39.611  12.636  21.805
ATOM   1042  C   GLN A  15     -38.099  12.747  21.831
ATOM   1043  O   GLN A  15     -37.399  13.511  22.495
ATOM   1044  CB  GLN A  15     -41.870  13.215  19.419
ATOM   1045  N   LYS A  16     -37.486  11.879  21.005
ATOM   1046  CA  LYS A  16     -36.031  12.017  20.711
ATOM   1047  C   LYS A  16     -35.732  11.417  19.341
ATOM   1048  O   LYS A  16     -35.869  10.260  18.943
ATOM   1049  CB  LYS A  16     -34.521  10.047  23.155
ATOM   1050  N   LEU A  17     -35.252  12.336  18.494
ATOM   1051  CA  LEU A  17     -34.826  12.037  17.094
ATOM   1052  C   LEU A  17     -33.520  12.651  16.745
ATOM   1053  O   LEU A  17     -33.084  13.696  17.227
ATOM   1054  CB  LEU A  17     -36.872  12.479  15.571
ATOM   1055  N   VAL A  18     -32.690  12.124  15.870
ATOM   1056  CA  VAL A  18     -31.724  12.720  15.005
ATOM   1057  C   VAL A  18     -32.053  12.558  13.523
ATOM   1058  O   VAL A  18     -32.018  11.541  12.830
ATOM   1059  CB  VAL A  18     -30.015  11.676  15.440
ATOM   1060  N   PHE A  19     -32.428  13.722  12.943
ATOM   1061  CA  PHE A  19     -32.827  13.796  11.575
ATOM   1062  C   PHE A  19     -31.855  14.673  10.813
ATOM   1063  O   PHE A  19     -31.768  15.901  10.856
ATOM   1064  CB  PHE A  19     -35.242  16.108  12.628
ATOM   1065  N   PHE A  20     -30.991  14.024   9.998
ATOM   1066  CA  PHE A  20     -30.216  14.757   9.038
ATOM   1067  C   PHE A  20     -30.876  14.678   7.661
ATOM   1068  O   PHE A  20     -31.421  13.722   7.109
ATOM   1069  CB  PHE A  20     -27.893  12.326   8.787
ATOM   1070  N   ALA A  21     -30.829  15.841   7.000
ATOM   1071  CA  ALA A  21     -31.143  16.000   5.576
ATOM   1072  C   ALA A  21     -30.287  17.045   4.899
ATOM   1073  O   ALA A  21     -29.722  18.003   5.426
ATOM   1074  CB  ALA A  21     -32.659  16.460   5.447
ATOM   1075  N   GLU A  22     -30.141  16.886   3.561
ATOM   1076  CA  GLU A  22     -29.188  17.822   2.921
ATOM   1077  C   GLU A  22     -29.690  18.216   1.589
ATOM   1078  O   GLU A  22     -30.507  17.566   0.937
ATOM   1079  CB  GLU A  22     -26.521  16.092   2.518
ATOM   1080  N   ASP A  23     -29.248  19.360   1.010
ATOM   1081  CA  ASP A  23     -29.873  19.820  -0.240
ATOM   1082  C   ASP A  23     -29.174  19.133  -1.434
ATOM   1083  O   ASP A  23     -28.925  17.942  -1.620
ATOM   1084  CB  ASP A  23     -30.902  21.998   0.421
ATOM   1085  N   VAL A  24     -28.793  19.961  -2.392
ATOM   1086  CA  VAL A  24     -27.967  19.603  -3.526
ATOM   1087  C   VAL A  24     -26.526  19.822  -3.199
ATOM   1088  O   VAL A  24     -25.823  20.770  -3.549
ATOM   1089  CB  VAL A  24     -28.575  20.693  -5.095
ATOM   1090  N   GLY A  25     -25.907  18.930  -2.461
ATOM   1091  CA  GLY A  25     -24.462  18.729  -2.308
ATOM   1092  C   GLY A  25     -23.996  18.582  -0.897
ATOM   1093  O   GLY A  25     -24.711  18.358   0.080
ATOM   1094  N   SER A  26     -22.721  18.689  -0.593
ATOM   1095  CA  SER A  26     -22.251  19.405   0.604
ATOM   1096  C   SER A  26     -20.944  20.063   0.400
ATOM   1097  O   SER A  26     -19.937  19.491  -0.016
ATOM   1098  CB  SER A  26     -21.933  17.915   1.838
ATOM   1099  N   ASN A  27     -20.794  21.380   0.676
ATOM   1100  CA  ASN A  27     -19.562  22.066   0.939
ATOM   1101  C   ASN A  27     -19.442  22.818   2.218
ATOM   1102  O   ASN A  27     -18.455  23.438   2.615
ATOM   1103  CB  ASN A  27     -19.203  23.385  -1.095
ATOM   1104  N   LYS A  28     -20.479  22.844   3.032
ATOM   1105  CA  LYS A  28     -20.431  22.932   4.496
ATOM   1106  C   LYS A  28     -21.801  22.702   5.157
ATOM   1107  O   LYS A  28     -22.931  22.692   4.669
ATOM   1108  CB  LYS A  28     -19.737  26.418   4.808
ATOM   1109  N   GLY A  29     -21.679  22.487   6.464
ATOM   1110  CA  GLY A  29     -22.798  21.971   7.209
ATOM   1111  C   GLY A  29     -22.953  22.530   8.601
ATOM   1112  O   GLY A  29     -22.103  23.086   9.296
ATOM   1113  N   ALA A  30     -24.161  22.401   9.133
ATOM   1114  CA  ALA A  30     -24.596  22.917  10.428
ATOM   1115  C   ALA A  30     -25.018  21.779  11.368
ATOM   1116  O   ALA A  30     -25.475  20.666  11.109
ATOM   1117  CB  ALA A  30     -25.776  23.945  10.296
ATOM   1118  N   ILE A  31     -24.848  22.087  12.644
ATOM   1119  CA  ILE A  31     -25.184  21.201  13.712
ATOM   1120  C   ILE A  31     -25.927  21.905  14.795
ATOM   1121  O   ILE A  31     -25.555  22.909  15.402
ATOM   1122  CB  ILE A  31     -23.092  20.206  14.369
ATOM   1123  N   ILE A  32     -27.129  21.365  15.126
ATOM   1124  CA  ILE A  32     -27.885  21.924  16.209
ATOM   1125  C   ILE A  32     -28.276  20.948  17.246
ATOM   1126  O   ILE A  32     -28.776  19.846  17.019
ATOM   1127  CB  ILE A  32     -29.668  23.098  15.216
ATOM   1128  N   GLY A  33     -28.093  21.233  18.543
ATOM   1129  CA  GLY A  33     -28.000  20.143  19.528
ATOM   1130  C   GLY A  33     -28.808  20.471  20.802
ATOM   1131  O   GLY A  33     -28.437  20.889  21.899
ATOM   1132  N   LEU A  34     -30.088  20.266  20.672
ATOM   1133  CA  LEU A  34     -31.175  20.901  21.430
ATOM   1134  C   LEU A  34     -31.766  19.911  22.446
ATOM   1135  O   LEU A  34     -32.502  18.947  22.236
ATOM   1136  CB  LEU A  34     -33.029  21.135  19.507
ATOM   1137  N   MET A  35     -31.451  20.106  23.719
ATOM   1138  CA  MET A  35     -31.667  19.004  24.671
ATOM   1139  C   MET A  35     -32.477  19.602  25.827
ATOM   1140  O   MET A  35     -32.059  20.016  26.908
ATOM   1141  CB  MET A  35     -28.498  18.840  25.747
ATOM   1142  N   VAL A  36     -33.793  19.700  25.675
ATOM   1143  CA  VAL A  36     -34.675  20.570  26.442
ATOM   1144  C   VAL A  36     -35.504  19.823  27.457
ATOM   1145  O   VAL A  36     -36.019  18.711  27.337
ATOM   1146  CB  VAL A  36     -35.768  21.532  25.131
ATOM   1147  N   GLY A  37     -35.719  20.403  28.616
ATOM   1148  CA  GLY A  37     -36.893  20.255  29.487
ATOM   1149  C   GLY A  37     -37.561  21.587  29.748
ATOM   1150  O   GLY A  37     -38.224  22.273  28.971
ATOM   1151  N   GLY A  38     -37.409  22.073  30.968
ATOM   1152  CA  GLY A  38     -38.331  23.127  31.446
ATOM   1153  C   GLY A  38     -39.475  22.572  32.296
ATOM   1154  O   GLY A  38     -40.680  22.497  32.057
ATOM   1155  N   VAL A  39     -39.075  22.113  33.453
ATOM   1156  CA  VAL A  39     -39.915  21.691  34.580
ATOM   1157  C   VAL A  39     -39.309  22.154  35.911
ATOM   1158  O   VAL A  39     -39.774  22.069  37.047
ATOM   1159  CB  VAL A  39     -40.071  19.686  34.347
ATOM   1160  N   VAL A  40     -38.132  22.722  35.844
ATOM   1161  CA  VAL A  40     -37.111  22.849  36.873
ATOM   1162  C   VAL A  40     -37.608  23.334  38.215
ATOM   1163  O   VAL A  40     -38.013  23.729  39.308
ATOM   1164  CB  VAL A  40     -35.627  23.813  35.987
ATOM   1165  N   LYS B   1      -8.448   7.417   8.110
ATOM   1166  CA  LYS B   1      -7.148   6.951   8.546
ATOM   1167  C   LYS B   1      -7.083   6.413   9.942
ATOM   1168  O   LYS B   1      -6.499   6.910  10.904
ATOM   1169  CB  LYS B   1      -5.334   9.940   8.401
ATOM   1170  N   LEU B   2      -7.725   5.273  10.173
ATOM   1171  CA  LEU B   2      -7.587   4.417  11.355
ATOM   1172  C   LEU B   2      -7.796   2.984  10.886
ATOM   1173  O   LEU B   2      -8.465   2.552   9.948
ATOM   1174  CB  LEU B   2      -9.534   5.225  12.972
ATOM   1175  N   VAL B   3      -7.165   2.091  11.592
ATOM   1176  CA  VAL B   3      -7.549   0.686  11.557
ATOM   1177  C   VAL B   3      -8.175   0.200  12.817
ATOM   1178  O   VAL B   3      -8.115   0.762  13.911
ATOM   1179  CB  VAL B   3      -5.906  -0.362  11.045
ATOM   1180  N   PHE B   4      -8.871  -0.927  12.827
ATOM   1181  CA  PHE B   4      -9.832  -1.330  13.825
ATOM   1182  C   PHE B   4      -9.810  -2.830  14.007
ATOM   1183  O   PHE B   4      -9.228  -3.680  13.333
ATOM   1184  CB  PHE B   4     -12.283  -1.008  11.356
ATOM   1185  N   PHE B   5     -10.498  -3.292  15.012
ATOM   1186  CA  PHE B   5     -10.581  -4.743  15.350
ATOM   1187  C   PHE B   5     -11.706  -4.826  16.402
ATOM   1188  O   PHE B   5     -11.661  -4.709  17.627
ATOM   1189  CB  PHE B   5      -7.920  -4.185  17.380
ATOM   1190  N   ALA B   6     -12.890  -5.064  15.834
ATOM   1191  CA  ALA B   6     -14.059  -5.347  16.660
ATOM   1192  C   ALA B   6     -14.451  -6.819  16.703
ATOM   1193  O   ALA B   6     -14.099  -7.734  15.959
ATOM   1194  CB  ALA B   6     -15.285  -4.470  16.032
ATOM   1195  N   GLU B   7     -15.270  -7.179  17.649
ATOM   1196  CA  GLU B   7     -15.582  -8.528  18.091
ATOM   1197  C   GLU B   7     -16.807  -8.662  18.945
ATOM   1198  O   GLU B   7     -17.813  -8.772  19.646
ATOM   1199  CB  GLU B   7     -13.147  -9.224  20.108
ATOM   1200  N   LYS B   1     -16.145  -0.376  30.720
ATOM   1201  CA  LYS B   1     -14.891   0.342  30.816
ATOM   1202  C   LYS B   1     -14.478   1.066  29.588
ATOM   1203  O   LYS B   1     -14.801   0.818  28.427
ATOM   1204  CB  LYS B   1     -12.803  -2.512  31.183
ATOM   1205  N   LEU B   2     -13.683   2.085  29.737
ATOM   1206  CA  LEU B   2     -12.811   2.530  28.628
ATOM   1207  C   LEU B   2     -11.471   3.003  29.073
ATOM   1208  O   LEU B   2     -11.244   3.641  30.101
ATOM   1209  CB  LEU B   2     -14.310   4.426  27.557
ATOM   1210  N   VAL B   3     -10.392   2.738  28.327
ATOM   1211  CA  VAL B   3      -9.152   3.526  28.485
ATOM   1212  C   VAL B   3      -8.790   4.045  27.110
ATOM   1213  O   VAL B   3      -8.740   3.401  26.062
ATOM   1214  CB  VAL B   3      -7.783   2.206  29.209
ATOM   1215  N   PHE B   4      -8.490   5.366  27.040
ATOM   1216  CA  PHE B   4      -7.724   5.816  25.878
ATOM   1217  C   PHE B   4      -6.319   6.154  26.297
ATOM   1218  O   PHE B   4      -5.865   6.209  27.440
ATOM   1219  CB  PHE B   4      -9.506   8.715  26.264
ATOM   1220  N   PHE B   5      -5.480   6.424  25.297
ATOM   1221  CA  PHE B   5      -4.376   7.335  25.284
ATOM   1222  C   PHE B   5      -4.176   8.135  24.053
ATOM   1223  O   PHE B   5      -4.582   7.877  22.920
ATOM   1224  CB  PHE B   5      -2.279   4.718  25.128
ATOM   1225  N   ALA B   6      -3.489   9.246  24.184
ATOM   1226  CA  ALA B   6      -3.105  10.034  23.052
ATOM   1227  C   ALA B   6      -1.611  10.280  23.032
ATOM   1228  O   ALA B   6      -0.888  10.439  24.016
ATOM   1229  CB  ALA B   6      -3.873  11.406  23.070
ATOM   1230  N   GLU B   7      -0.990  10.333  21.823
ATOM   1231  CA  GLU B   7       0.489  10.200  21.760
ATOM   1232  C   GLU B   7       1.173  11.462  21.331
ATOM   1233  O   GLU B   7       1.734  12.499  20.979
ATOM   1234  CB  GLU B   7       0.836   7.828  19.692
ATOM   1235  N   LYS B   1     -13.845  23.490  15.586
ATOM   1236  CA  LYS B   1     -13.783  23.616  17.026
ATOM   1237  C   LYS B   1     -14.751  22.631  17.700
ATOM   1238  O   LYS B   1     -15.828  22.216  17.273
ATOM   1239  CB  LYS B   1     -15.326  26.755  17.380
ATOM   1240  N   LEU B   2     -14.438  22.139  18.883
ATOM   1241  CA  LEU B   2     -15.295  21.327  19.688
ATOM   1242  C   LEU B   2     -16.012  22.095  20.749
ATOM   1243  O   LEU B   2     -15.567  22.961  21.501
ATOM   1244  CB  LEU B   2     -13.606  19.633  20.798
ATOM   1245  N   VAL B   3     -17.283  21.785  20.874
ATOM   1246  CA  VAL B   3     -18.148  22.225  21.921
ATOM   1247  C   VAL B   3     -18.979  21.035  22.394
ATOM   1248  O   VAL B   3     -19.490  20.154  21.703
ATOM   1249  CB  VAL B   3     -19.115  23.867  21.328
ATOM   1250  N   PHE B   4     -19.188  20.917  23.706
ATOM   1251  CA  PHE B   4     -20.050  19.936  24.321
ATOM   1252  C   PHE B   4     -20.745  20.316  25.566
ATOM   1253  O   PHE B   4     -20.340  21.084  26.439
ATOM   1254  CB  PHE B   4     -17.386  18.003  25.035
ATOM   1255  N   PHE B   5     -21.955  19.719  25.702
ATOM   1256  CA  PHE B   5     -22.810  20.194  26.822
ATOM   1257  C   PHE B   5     -23.506  19.024  27.445
ATOM   1258  O   PHE B   5     -24.280  18.236  26.903
ATOM   1259  CB  PHE B   5     -25.072  20.938  24.276
ATOM   1260  N   ALA B   6     -23.218  18.857  28.756
ATOM   1261  CA  ALA B   6     -23.677  17.665  29.524
ATOM   1262  C   ALA B   6     -24.320  18.201  30.798
ATOM   1263  O   ALA B   6     -23.806  18.925  31.651
ATOM   1264  CB  ALA B   6     -22.489  16.727  29.941
ATOM   1265  N   GLU B   7     -25.611  17.827  31.000
ATOM   1266  CA  GLU B   7     -26.239  17.857  32.335
ATOM   1267  C   GLU B   7     -26.719  16.525  32.768
ATOM   1268  O   GLU B   7     -27.118  15.418  33.128
ATOM   1269  CB  GLU B   7     -28.447  20.097  32.139
ATOM   1270  N   LYS B   1      -8.393  10.547  15.009
ATOM   1271  CA  LYS B   1      -9.380  11.509  15.381
ATOM   1272  C   LYS B   1     -10.688  10.790  15.690
ATOM   1273  O   LYS B   1     -11.510  10.333  14.895
ATOM   1274  CB  LYS B   1      -9.840  13.522  12.512
ATOM   1275  N   LEU B   2     -10.971  10.639  16.988
ATOM   1276  CA  LEU B   2     -11.885   9.567  17.391
ATOM   1277  C   LEU B   2     -12.808  10.072  18.485
ATOM   1278  O   LEU B   2     -12.538  10.779  19.455
ATOM   1279  CB  LEU B   2     -10.460   7.507  18.108
ATOM   1280  N   VAL B   3     -14.060   9.710  18.392
ATOM   1281  CA  VAL B   3     -15.028   9.727  19.483
ATOM   1282  C   VAL B   3     -15.289   8.379  20.027
ATOM   1283  O   VAL B   3     -15.155   7.319  19.416
ATOM   1284  CB  VAL B   3     -16.674  10.521  18.656
ATOM   1285  N   PHE B   4     -15.697   8.209  21.252
ATOM   1286  CA  PHE B   4     -16.245   6.987  21.791
ATOM   1287  C   PHE B   4     -17.137   7.209  22.996
ATOM   1288  O   PHE B   4     -17.092   8.150  23.788
ATOM   1289  CB  PHE B   4     -13.117   6.494  23.257
ATOM   1290  N   PHE B   5     -18.082   6.322  23.265
ATOM   1291  CA  PHE B   5     -18.868   6.365  24.464
ATOM   1292  C   PHE B   5     -19.369   4.993  24.861
ATOM   1293  O   PHE B   5     -19.938   4.159  24.157
ATOM   1294  CB  PHE B   5     -21.476   7.657  22.727
ATOM   1295  N   ALA B   6     -19.162   4.657  26.136
ATOM   1296  CA  ALA B   6     -19.542   3.342  26.604
ATOM   1297  C   ALA B   6     -20.638   3.453  27.678
ATOM   1298  O   ALA B   6     -20.693   4.159  28.685
ATOM   1299  CB  ALA B   6     -18.241   2.631  27.288
ATOM   1300  N   GLU B   7     -21.662   2.657  27.456
ATOM   1301  CA  GLU B   7     -22.498   2.218  28.548
ATOM   1302  C   GLU B   7     -22.464   0.709  28.646
ATOM   1303  O   GLU B   7     -22.436  -0.519  28.726
ATOM   1304  CB  GLU B   7     -25.410   2.950  27.598
ATOM   1305  N   LYS B   1     -32.410 -12.632  14.554
ATOM   1306  CA  LYS B   1     -33.071 -12.043  13.372
ATOM   1307  C   LYS B   1     -32.394 -10.830  12.869
ATOM   1308  O   LYS B   1     -32.397 -10.816  14.100
ATOM   1309  CB  LYS B   1     -35.791 -10.698  15.270
ATOM   1310  N   LEU B   2     -31.488 -10.988  11.948
ATOM   1311  CA  LEU B   2     -30.767  -9.894  11.253
ATOM   1312  C   LEU B   2     -31.478  -9.655   9.928
ATOM   1313  O   LEU B   2     -31.909 -10.486   9.128
ATOM   1314  CB  LEU B   2     -28.361 -10.960  10.816
ATOM   1315  N   VAL B   3     -31.641  -8.361   9.620
ATOM   1316  CA  VAL B   3     -32.153  -7.900   8.324
ATOM   1317  C   VAL B   3     -31.407  -6.719   7.764
ATOM   1318  O   VAL B   3     -30.867  -5.789   8.363
ATOM   1319  CB  VAL B   3     -34.113  -7.656   8.581
ATOM   1320  N   PHE B   4     -31.352  -6.728   6.437
ATOM   1321  CA  PHE B   4     -30.597  -5.835   5.592
ATOM   1322  C   PHE B   4     -31.171  -5.599   4.212
ATOM   1323  O   PHE B   4     -31.415  -6.429   3.336
ATOM   1324  CB  PHE B   4     -28.259  -8.330   5.271
ATOM   1325  N   PHE B   5     -31.437  -4.314   3.939
ATOM   1326  CA  PHE B   5     -32.274  -3.791   2.910
ATOM   1327  C   PHE B   5     -31.654  -2.637   2.232
ATOM   1328  O   PHE B   5     -31.851  -1.448   2.482
ATOM   1329  CB  PHE B   5     -34.523  -2.812   5.203
ATOM   1330  N   ALA B   6     -30.804  -2.875   1.263
ATOM   1331  CA  ALA B   6     -30.210  -1.817   0.473
ATOM   1332  C   ALA B   6     -31.095  -1.283  -0.610
ATOM   1333  O   ALA B   6     -31.765  -1.928  -1.417
ATOM   1334  CB  ALA B   6     -28.836  -2.341  -0.156
ATOM   1335  N   GLU B   7     -31.189   0.012  -0.737
ATOM   1336  CA  GLU B   7     -31.596   0.687  -1.970
ATOM   1337  C   GLU B   7     -30.493   1.270  -2.783
ATOM   1338  O   GLU B   7     -29.581   1.752  -3.455
ATOM   1339  CB  GLU B   7     -33.482   2.981  -0.935
ATOM   1340  N   LYS B   1     -21.161   6.392  32.716
ATOM   1341  CA  LYS B   1     -21.553   6.361  31.317
ATOM   1342  C   LYS B   1     -20.782   7.440  30.596
ATOM   1343  O   LYS B   1     -21.090   8.621  30.433
ATOM   1344  CB  LYS B   1     -24.995   7.015  31.481
ATOM   1345  N   LEU B   2     -19.640   7.102  30.069
ATOM   1346  CA  LEU B   2     -18.498   7.997  29.888
ATOM   1347  C   LEU B   2     -18.338   8.270  28.392
ATOM   1348  O   LEU B   2     -17.772   7.606  27.524
ATOM   1349  CB  LEU B   2     -16.397   6.526  30.610
ATOM   1350  N   VAL B   3     -18.937   9.433  28.059
ATOM   1351  CA  VAL B   3     -18.755   9.977  26.687
ATOM   1352  C   VAL B   3     -17.533  10.832  26.533
ATOM   1353  O   VAL B   3     -17.181  11.736  27.290
ATOM   1354  CB  VAL B   3     -20.465  11.054  26.358
ATOM   1355  N   PHE B   4     -16.718  10.644  25.508
ATOM   1356  CA  PHE B   4     -15.593  11.540  25.244
ATOM   1357  C   PHE B   4     -15.266  11.629  23.744
ATOM   1358  O   PHE B   4     -15.754  10.986  22.815
ATOM   1359  CB  PHE B   4     -13.585   8.948  26.246
ATOM   1360  N   PHE B   5     -14.339  12.508  23.385
ATOM   1361  CA  PHE B   5     -13.647  12.417  22.110
ATOM   1362  C   PHE B   5     -12.322  13.105  22.218
ATOM   1363  O   PHE B   5     -11.973  13.975  23.016
ATOM   1364  CB  PHE B   5     -15.980  14.583  20.997
ATOM   1365  N   ALA B   6     -11.429  12.712  21.335
ATOM   1366  CA  ALA B   6     -10.052  13.280  21.268
ATOM   1367  C   ALA B   6      -9.708  13.433  19.798
ATOM   1368  O   ALA B   6      -9.851  12.604  18.900
ATOM   1369  CB  ALA B   6      -9.018  12.241  21.970
ATOM   1370  N   GLU B   7      -9.192  14.573  19.399
ATOM   1371  CA  GLU B   7      -8.384  14.642  18.174
ATOM   1372  C   GLU B   7      -6.931  14.865  18.399
ATOM   1373  O   GLU B   7      -5.729  15.051  18.586
ATOM   1374  CB  GLU B   7      -9.700  16.945  16.399
ATOM   1375  N   LYS B   1     -17.694  11.495  37.787
ATOM   1376  CA  LYS B   1     -18.610  12.532  38.227
ATOM   1377  C   LYS B   1     -18.254  13.843  37.584
ATOM   1378  O   LYS B   1     -18.750  14.936  37.855
ATOM   1379  CB  LYS B   1     -17.704  12.699  41.611
ATOM   1380  N   LEU B   2     -17.329  13.902  36.630
ATOM   1381  CA  LEU B   2     -16.735  15.152  36.159
ATOM   1382  C   LEU B   2     -16.912  15.284  34.690
ATOM   1383  O   LEU B   2     -17.238  14.389  33.911
ATOM   1384  CB  LEU B   2     -14.246  15.018  36.965
ATOM   1385  N   VAL B   3     -16.696  16.494  34.159
ATOM   1386  CA  VAL B   3     -16.221  16.665  32.787
ATOM   1387  C   VAL B   3     -14.997  17.521  32.695
ATOM   1388  O   VAL B   3     -14.773  18.592  33.259
ATOM   1389  CB  VAL B   3     -17.828  17.231  31.706
ATOM   1390  N   PHE B   4     -14.049  17.060  31.908
ATOM   1391  CA  PHE B   4     -12.702  17.649  31.986
ATOM   1392  C   PHE B   4     -12.069  17.509  30.585
ATOM   1393  O   PHE B   4     -12.612  17.288  29.502
ATOM   1394  CB  PHE B   4     -11.898  14.635  33.393
ATOM   1395  N   PHE B   5     -10.727  17.656  30.595
ATOM   1396  CA  PHE B   5      -9.930  17.221  29.435
ATOM   1397  C   PHE B   5      -8.472  17.352  29.702
ATOM   1398  O   PHE B   5      -7.937  17.894  30.669
ATOM   1399  CB  PHE B   5     -10.607  20.212  27.939
ATOM   1400  N   ALA B   6      -7.683  16.806  28.763
ATOM   1401  CA  ALA B   6      -6.233  16.832  28.880
ATOM   1402  C   ALA B   6      -5.563  17.395  27.660
ATOM   1403  O   ALA B   6      -5.211  16.812  26.634
ATOM   1404  CB  ALA B   6      -5.722  15.367  29.220
ATOM   1405  N   GLU B   7      -5.334  18.690  27.727
ATOM   1406  CA  GLU B   7      -4.657  19.384  26.604
ATOM   1407  C   GLU B   7      -3.498  20.150  27.178
ATOM   1408  O   GLU B   7      -2.549  20.777  27.648
ATOM   1409  CB  GLU B   7      -6.712  21.695  25.724
ATOM   1410  N   LYS B   1     -16.146  13.051  44.664
ATOM   1411  CA  LYS B   1     -15.305  14.228  44.968
ATOM   1412  C   LYS B   1     -13.877  13.876  44.626
ATOM   1413  O   LYS B   1     -13.408  12.765  44.375
ATOM   1414  CB  LYS B   1     -15.613  14.104  48.516
ATOM   1415  N   LEU B   2     -13.026  14.889  44.592
ATOM   1416  CA  LEU B   2     -11.811  14.810  43.792
ATOM   1417  C   LEU B   2     -10.646  14.666  44.768
ATOM   1418  O   LEU B   2     -10.584  15.067  45.930
ATOM   1419  CB  LEU B   2     -11.802  17.016  42.393
ATOM   1420  N   VAL B   3      -9.554  14.059  44.398
ATOM   1421  CA  VAL B   3      -8.216  14.469  44.751
ATOM   1422  C   VAL B   3      -7.305  14.595  43.510
ATOM   1423  O   VAL B   3      -7.495  14.160  42.374
ATOM   1424  CB  VAL B   3      -7.511  13.316  46.220
ATOM   1425  N   PHE B   4      -6.155  15.263  43.687
ATOM   1426  CA  PHE B   4      -5.134  15.487  42.680
ATOM   1427  C   PHE B   4      -3.747  15.442  43.304
ATOM   1428  O   PHE B   4      -3.269  16.175  44.170
ATOM   1429  CB  PHE B   4      -5.938  18.779  43.104
ATOM   1430  N   PHE B   5      -2.935  14.514  42.885
ATOM   1431  CA  PHE B   5      -1.561  14.253  43.195
ATOM   1432  C   PHE B   5      -0.555  14.741  42.129
ATOM   1433  O   PHE B   5       0.116  14.063  41.351
ATOM   1434  CB  PHE B   5      -1.873  10.954  42.503
ATOM   1435  N   ALA B   6      -0.367  16.057  42.012
ATOM   1436  CA  ALA B   6       0.702  16.597  41.216
ATOM   1437  C   ALA B   6       1.908  17.002  42.049
ATOM   1438  O   ALA B   6       1.920  17.426  43.205
ATOM   1439  CB  ALA B   6       0.218  17.728  40.202
ATOM   1440  N   GLU B   7       3.100  16.874  41.433
ATOM   1441  CA  GLU B   7       4.354  16.573  42.174
ATOM   1442  C   GLU B   7       5.305  17.774  42.199
ATOM   1443  O   GLU B   7       6.070  18.739  42.219
ATOM   1444  CB  GLU B   7       5.832  14.479  40.250
ATOM   1445  N   LYS B   1      -1.107  20.268  30.930
ATOM   1446  CA  LYS B   1      -2.282  20.969  31.418
ATOM   1447  C   LYS B   1      -3.479  20.000  31.314
ATOM   1448  O   LYS B   1      -4.039  19.553  30.313
ATOM   1449  CB  LYS B   1      -2.474  23.477  29.009
ATOM   1450  N   LEU B   2      -3.937  19.621  32.531
ATOM   1451  CA  LEU B   2      -5.237  18.925  32.540
ATOM   1452  C   LEU B   2      -6.154  19.436  33.641
ATOM   1453  O   LEU B   2      -5.884  19.826  34.777
ATOM   1454  CB  LEU B   2      -4.459  16.424  32.735
ATOM   1455  N   VAL B   3      -7.418  19.445  33.274
ATOM   1456  CA  VAL B   3      -8.473  19.868  34.176
ATOM   1457  C   VAL B   3      -9.518  18.783  34.459
ATOM   1458  O   VAL B   3      -9.820  17.824  33.749
ATOM   1459  CB  VAL B   3      -9.169  21.555  33.296
ATOM   1460  N   PHE B   4     -10.193  18.874  35.611
ATOM   1461  CA  PHE B   4     -11.515  18.373  35.915
ATOM   1462  C   PHE B   4     -12.411  19.439  36.555
ATOM   1463  O   PHE B   4     -12.109  20.307  37.373
ATOM   1464  CB  PHE B   4     -10.103  16.816  38.603
ATOM   1465  N   PHE B   5     -13.669  19.462  36.213
ATOM   1466  CA  PHE B   5     -14.682  20.183  37.027
ATOM   1467  C   PHE B   5     -15.698  19.202  37.602
ATOM   1468  O   PHE B   5     -16.615  18.598  37.047
ATOM   1469  CB  PHE B   5     -16.126  21.463  34.262
ATOM   1470  N   ALA B   6     -15.524  19.005  38.898
ATOM   1471  CA  ALA B   6     -16.060  17.878  39.663
ATOM   1472  C   ALA B   6     -17.409  18.104  40.254
ATOM   1473  O   ALA B   6     -17.669  18.765  41.259
ATOM   1474  CB  ALA B   6     -14.984  17.448  40.729
ATOM   1475  N   GLU B   7     -18.462  17.574  39.695
ATOM   1476  CA  GLU B   7     -19.777  18.244  39.896
ATOM   1477  C   GLU B   7     -20.377  17.699  41.192
ATOM   1478  O   GLU B   7     -20.860  17.260  42.236
ATOM   1479  CB  GLU B   7     -21.346  17.405  37.318
ATOM   1480  N   LYS B   1     -31.549 -23.878   4.515
ATOM   1481  CA  LYS B   1     -31.835 -23.796   3.076
ATOM   1482  C   LYS B   1     -31.888 -22.325   2.642
ATOM   1483  O   LYS B   1     -32.226 -21.345   3.307
ATOM   1484  CB  LYS B   1     -35.075 -25.185   2.861
ATOM   1485  N   LEU B   2     -31.511 -22.095   1.365
ATOM   1486  CA  LEU B   2     -31.596 -20.688   0.872
ATOM   1487  C   LEU B   2     -32.565 -20.647  -0.278
ATOM   1488  O   LEU B   2     -32.499 -21.258  -1.344
ATOM   1489  CB  LEU B   2     -29.153 -20.252  -0.051
ATOM   1490  N   VAL B   3     -33.616 -19.841  -0.095
ATOM   1491  CA  VAL B   3     -34.502 -19.276  -1.070
ATOM   1492  C   VAL B   3     -34.291 -17.851  -1.404
ATOM   1493  O   VAL B   3     -34.572 -16.877  -0.704
ATOM   1494  CB  VAL B   3     -36.331 -19.794  -0.432
ATOM   1495  N   PHE B   4     -33.742 -17.596  -2.577
ATOM   1496  CA  PHE B   4     -33.587 -16.326  -3.232
ATOM   1497  C   PHE B   4     -34.462 -16.297  -4.502
ATOM   1498  O   PHE B   4     -34.831 -17.234  -5.210
ATOM   1499  CB  PHE B   4     -30.523 -17.544  -4.389
ATOM   1500  N   PHE B   5     -34.873 -15.092  -4.883
ATOM   1501  CA  PHE B   5     -35.750 -14.860  -6.061
ATOM   1502  C   PHE B   5     -35.317 -13.588  -6.757
ATOM   1503  O   PHE B   5     -35.775 -12.451  -6.640
ATOM   1504  CB  PHE B   5     -38.215 -13.719  -3.987
ATOM   1505  N   ALA B   6     -34.325 -13.705  -7.597
ATOM   1506  CA  ALA B   6     -33.616 -12.685  -8.300
ATOM   1507  C   ALA B   6     -34.099 -12.424  -9.729
ATOM   1508  O   ALA B   6     -33.907 -13.075 -10.756
ATOM   1509  CB  ALA B   6     -32.070 -12.912  -8.343
ATOM   1510  N   GLU B   7     -34.840 -11.289  -9.783
ATOM   1511  CA  GLU B   7     -35.306 -10.774 -11.070
ATOM   1512  C   GLU B   7     -34.657  -9.518 -11.547
ATOM   1513  O   GLU B   7     -34.121  -8.482 -11.940
ATOM   1514  CB  GLU B   7     -38.435 -10.212 -10.616
ATOM   1515  N   LYS B   1     -37.164  19.833  41.014
ATOM   1516  CA  LYS B   1     -37.553  19.443  42.389
ATOM   1517  C   LYS B   1     -37.927  20.675  43.131
ATOM   1518  O   LYS B   1     -37.690  21.837  42.803
ATOM   1519  CB  LYS B   1     -34.446  18.141  43.461
ATOM   1520  N   LEU B   2     -38.591  20.483  44.276
ATOM   1521  CA  LEU B   2     -39.255  21.603  44.895
ATOM   1522  C   LEU B   2     -38.816  21.729  46.307
ATOM   1523  O   LEU B   2     -39.564  21.947  47.261
ATOM   1524  CB  LEU B   2     -41.851  21.048  44.583
ATOM   1525  N   VAL B   3     -37.540  21.609  46.650
ATOM   1526  CA  VAL B   3     -37.024  21.568  47.998
ATOM   1527  C   VAL B   3     -35.674  22.276  48.175
ATOM   1528  O   VAL B   3     -34.674  22.178  47.464
ATOM   1529  CB  VAL B   3     -37.064  19.694  48.681
ATOM   1530  N   PHE B   4     -35.529  23.104  49.208
ATOM   1531  CA  PHE B   4     -34.244  23.697  49.541
ATOM   1532  C   PHE B   4     -33.858  23.731  50.965
ATOM   1533  O   PHE B   4     -33.462  24.721  51.580
ATOM   1534  CB  PHE B   4     -35.599  26.795  48.991
ATOM   1535  N   PHE B   5     -33.936  22.602  51.668
ATOM   1536  CA  PHE B   5     -33.812  22.458  53.111
ATOM   1537  C   PHE B   5     -32.672  21.566  53.423
ATOM   1538  O   PHE B   5     -32.005  20.959  52.585
ATOM   1539  CB  PHE B   5     -36.494  20.312  52.950
ATOM   1540  N   ALA B   6     -32.299  21.373  54.699
ATOM   1541  CA  ALA B   6     -31.059  20.616  55.001
ATOM   1542  C   ALA B   6     -31.318  19.159  55.123
ATOM   1543  O   ALA B   6     -32.088  18.620  55.919
ATOM   1544  CB  ALA B   6     -30.461  21.119  56.427
ATOM   1545  N   GLU B   7     -30.706  18.312  54.346
ATOM   1546  CA  GLU B   7     -31.157  16.889  54.373
ATOM   1547  C   GLU B   7     -30.675  16.186  55.645
ATOM   1548  O   GLU B   7     -30.287  15.620  56.667
ATOM   1549  CB  GLU B   7     -29.638  15.502  51.977
ATOM   1550  N   LYS B   1     -22.704  -1.434  26.182
ATOM   1551  CA  LYS B   1     -22.395  -1.511  24.750
ATOM   1552  C   LYS B   1     -21.763  -0.181  24.362
ATOM   1553  O   LYS B   1     -21.987   0.924  24.855
ATOM   1554  CB  LYS B   1     -25.802  -1.573  23.650
ATOM   1555  N   LEU B   2     -20.858  -0.197  23.375
ATOM   1556  CA  LEU B   2     -20.090   1.011  23.121
ATOM   1557  C   LEU B   2     -20.227   1.341  21.618
ATOM   1558  O   LEU B   2     -20.102   0.583  20.656
ATOM   1559  CB  LEU B   2     -17.623   0.279  23.831
ATOM   1560  N   VAL B   3     -20.520   2.616  21.316
ATOM   1561  CA  VAL B   3     -20.195   3.026  19.920
ATOM   1562  C   VAL B   3     -19.188   4.115  19.819
ATOM   1563  O   VAL B   3     -19.311   5.285  20.182
ATOM   1564  CB  VAL B   3     -21.947   3.549  19.050
ATOM   1565  N   PHE B   4     -18.023   3.699  19.252
ATOM   1566  CA  PHE B   4     -17.057   4.627  18.750
ATOM   1567  C   PHE B   4     -16.999   4.738  17.259
ATOM   1568  O   PHE B   4     -16.964   3.820  16.439
ATOM   1569  CB  PHE B   4     -14.537   2.434  19.382
ATOM   1570  N   PHE B   5     -16.983   5.980  16.776
ATOM   1571  CA  PHE B   5     -16.626   6.285  15.378
ATOM   1572  C   PHE B   5     -15.223   6.739  15.334
ATOM   1573  O   PHE B   5     -14.618   7.318  16.237
ATOM   1574  CB  PHE B   5     -18.211   9.303  15.723
ATOM   1575  N   ALA B   6     -14.519   6.527  14.249
ATOM   1576  CA  ALA B   6     -13.240   7.114  13.952
ATOM   1577  C   ALA B   6     -13.203   7.743  12.549
ATOM   1578  O   ALA B   6     -13.213   7.740  13.780
ATOM   1579  CB  ALA B   6     -12.107   6.021  14.050
ATOM   1580  N   GLU B   7     -12.185   8.604  12.380
ATOM   1581  CA  GLU B   7     -12.009   9.405  11.198
ATOM   1582  C   GLU B   7     -10.574   9.483  10.703
ATOM   1583  O   GLU B   7      -9.412   9.546  10.302
ATOM   1584  CB  GLU B   7     -13.011  12.312  11.797
ATOM   1585  N   LYS B   1      -8.307   3.456   0.763
ATOM   1586  CA  LYS B   1      -9.001   2.134   0.756
ATOM   1587  C   LYS B   1      -9.894   1.981   1.953
ATOM   1588  O   LYS B   1      -9.836   2.625   3.001
ATOM   1589  CB  LYS B   1      -5.962   0.263   1.376
ATOM   1590  N   LEU B   2     -10.855   1.070   1.917
ATOM   1591  CA  LEU B   2     -11.340   0.394   3.092
ATOM   1592  C   LEU B   2     -11.317  -1.078   2.942
ATOM   1593  O   LEU B   2     -12.233  -1.761   2.483
ATOM   1594  CB  LEU B   2     -13.838   1.359   3.298
ATOM   1595  N   VAL B   3     -10.251  -1.772   3.316
ATOM   1596  CA  VAL B   3     -10.143  -3.241   3.189
ATOM   1597  C   VAL B   3     -10.464  -3.863   4.522
ATOM   1598  O   VAL B   3     -10.104  -3.450   5.624
ATOM   1599  CB  VAL B   3      -8.192  -3.608   2.709
ATOM   1600  N   PHE B   4     -11.226  -4.992   4.502
ATOM   1601  CA  PHE B   4     -11.549  -5.682   5.768
ATOM   1602  C   PHE B   4     -11.416  -7.167   5.595
ATOM   1603  O   PHE B   4     -10.891  -7.767   4.657
ATOM   1604  CB  PHE B   4     -14.814  -4.845   5.475
ATOM   1605  N   PHE B   5     -11.932  -7.909   6.582
ATOM   1606  CA  PHE B   5     -11.745  -9.372   6.550
ATOM   1607  C   PHE B   5     -12.444  -9.942   7.796
ATOM   1608  O   PHE B   5     -12.019 -10.008   8.949
ATOM   1609  CB  PHE B   5      -8.594  -8.804   7.960
ATOM   1610  N   ALA B   6     -13.660 -10.432   7.643
ATOM   1611  CA  ALA B   6     -14.364 -10.983   8.819
ATOM   1612  C   ALA B   6     -14.190 -12.466   8.912
ATOM   1613  O   ALA B   6     -14.620 -13.310   8.126
ATOM   1614  CB  ALA B   6     -15.854 -10.462   8.960
ATOM   1615  N   GLU B   7     -13.495 -12.927   9.955
ATOM   1616  CA  GLU B   7     -12.743 -14.216   9.963
ATOM   1617  C   GLU B   7     -13.579 -15.343  10.485
ATOM   1618  O   GLU B   7     -14.266 -16.270  10.915
ATOM   1619  CB  GLU B   7     -10.536 -13.668  12.228
ATOM   1620  N   LYS B   1     -25.679  -4.312  -7.045
ATOM   1621  CA  LYS B   1     -24.811  -4.276  -5.870
ATOM   1622  C   LYS B   1     -24.664  -5.587  -5.204
ATOM   1623  O   LYS B   1     -25.448  -6.532  -5.283
ATOM   1624  CB  LYS B   1     -26.402  -1.881  -3.777
ATOM   1625  N   LEU B   2     -23.588  -5.781  -4.443
ATOM   1626  CA  LEU B   2     -22.938  -7.107  -4.305
ATOM   1627  C   LEU B   2     -22.929  -7.426  -2.829
ATOM   1628  O   LEU B   2     -22.142  -7.025  -1.972
ATOM   1629  CB  LEU B   2     -20.642  -6.943  -5.508
ATOM   1630  N   VAL B   3     -23.883  -8.235  -2.400
ATOM   1631  CA  VAL B   3     -23.945  -8.510  -0.946
ATOM   1632  C   VAL B   3     -23.905  -9.952  -0.605
ATOM   1633  O   VAL B   3     -24.619 -10.838  -1.075
ATOM   1634  CB  VAL B   3     -25.646  -7.610  -0.326
ATOM   1635  N   PHE B   4     -23.005 -10.328   0.301
ATOM   1636  CA  PHE B   4     -22.746 -11.723   0.542
ATOM   1637  C   PHE B   4     -22.739 -12.093   2.008
ATOM   1638  O   PHE B   4     -22.872 -11.337   2.971
ATOM   1639  CB  PHE B   4     -19.445 -11.343  -0.100
ATOM   1640  N   PHE B   5     -22.577 -13.353   2.341
ATOM   1641  CA  PHE B   5     -22.452 -13.814   3.722
ATOM   1642  C   PHE B   5     -21.861 -15.222   3.810
ATOM   1643  O   PHE B   5     -22.173 -16.233   3.180
ATOM   1644  CB  PHE B   5     -25.819 -14.390   3.525
ATOM   1645  N   ALA B   6     -20.862 -15.316   4.717
ATOM   1646  CA  ALA B   6     -20.168 -16.590   5.041
ATOM   1647  C   ALA B   6     -20.757 -17.137   6.319
ATOM   1648  O   ALA B   6     -20.726 -16.610   7.431
ATOM   1649  CB  ALA B   6     -18.614 -16.322   5.177
ATOM   1650  N   GLU B   7     -21.385 -18.322   6.251
ATOM   1651  CA  GLU B   7     -21.767 -19.143   7.363
ATOM   1652  C   GLU B   7     -20.811 -20.200   7.782
ATOM   1653  O   GLU B   7     -20.018 -21.076   8.129
ATOM   1654  CB  GLU B   7     -24.525 -20.273   6.313
ATOM   1655  N   LYS B   1     -16.539 -12.114  14.162
ATOM   1656  CA  LYS B   1     -15.460 -11.279  14.585
ATOM   1657  C   LYS B   1     -14.613 -10.812  13.436
ATOM   1658  O   LYS B   1     -14.169 -11.522  12.533
ATOM   1659  CB  LYS B   1     -13.529 -13.675  16.371
ATOM   1660  N   LEU B   2     -14.297  -9.496  13.364
ATOM   1661  CA  LEU B   2     -13.620  -8.896  12.218
ATOM   1662  C   LEU B   2     -12.457  -8.045  12.614
ATOM   1663  O   LEU B   2     -12.356  -7.337  13.616
ATOM   1664  CB  LEU B   2     -15.540  -7.440  11.224
ATOM   1665  N   VAL B   3     -11.421  -8.079  11.758
ATOM   1666  CA  VAL B   3     -10.357  -7.046  11.749
ATOM   1667  C   VAL B   3     -10.129  -6.419  10.403
ATOM   1668  O   VAL B   3      -9.747  -6.983   9.378
ATOM   1669  CB  VAL B   3      -8.776  -8.024  12.527
ATOM   1670  N   PHE B   4     -10.340  -5.144  10.236
ATOM   1671  CA  PHE B   4     -10.259  -4.334   9.045
ATOM   1672  C   PHE B   4      -9.671  -2.951   9.232
ATOM   1673  O   PHE B   4      -9.794  -2.191  10.193
ATOM   1674  CB  PHE B   4     -13.555  -3.603   9.746
ATOM   1675  N   PHE B   5      -8.932  -2.495   8.246
ATOM   1676  CA  PHE B   5      -8.299  -1.172   8.204
ATOM   1677  C   PHE B   5      -8.949  -0.387   7.097
ATOM   1678  O   PHE B   5      -9.036  -0.698   5.909
ATOM   1679  CB  PHE B   5      -5.592  -2.434   6.639
ATOM   1680  N   ALA B   6      -9.490   0.787   7.478
ATOM   1681  CA  ALA B   6     -10.118   1.780   6.646
ATOM   1682  C   ALA B   6      -9.531   3.157   6.660
ATOM   1683  O   ALA B   6      -9.686   4.022   7.521
ATOM   1684  CB  ALA B   6     -11.672   1.799   6.827
ATOM   1685  N   GLU B   7      -8.747   3.445   5.592
ATOM   1686  CA  GLU B   7      -7.931   4.671   5.536
ATOM   1687  C   GLU B   7      -7.686   5.145   4.098
ATOM   1688  O   GLU B   7      -7.489   5.525   2.944
ATOM   1689  CB  GLU B   7      -5.116   3.630   6.611
ATOM   1690  N   LYS B   1     -22.062  -9.653  19.840
ATOM   1691  CA  LYS B   1     -21.960  -9.226  18.474
ATOM   1692  C   LYS B   1     -21.053  -8.069  18.229
ATOM   1693  O   LYS B   1     -20.323  -7.483  19.028
ATOM   1694  CB  LYS B   1     -25.295  -7.986  18.150
ATOM   1695  N   LEU B   2     -21.050  -7.636  16.993
ATOM   1696  CA  LEU B   2     -20.689  -6.327  16.466
ATOM   1697  C   LEU B   2     -21.559  -5.958  15.296
ATOM   1698  O   LEU B   2     -22.102  -6.724  14.500
ATOM   1699  CB  LEU B   2     -18.217  -6.700  15.638
ATOM   1700  N   VAL B   3     -21.804  -4.705  15.044
ATOM   1701  CA  VAL B   3     -22.352  -4.133  13.799
ATOM   1702  C   VAL B   3     -21.625  -2.855  13.456
ATOM   1703  O   VAL B   3     -21.625  -2.842  12.225
ATOM   1704  CB  VAL B   3     -24.343  -3.992  14.011
ATOM   1705  N   PHE B   4     -20.893  -2.824  12.382
ATOM   1706  CA  PHE B   4     -20.001  -1.724  12.095
ATOM   1707  C   PHE B   4     -19.630  -1.773  10.617
ATOM   1708  O   PHE B   4     -19.697  -2.722   9.836
ATOM   1709  CB  PHE B   4     -17.535  -3.290  13.778
ATOM   1710  N   PHE B   5     -19.170  -0.580  10.161
ATOM   1711  CA  PHE B   5     -19.024  -0.387   8.754
ATOM   1712  C   PHE B   5     -17.827   0.519   8.445
ATOM   1713  O   PHE B   5     -17.203   1.239   9.225
ATOM   1714  CB  PHE B   5     -21.760   1.600   9.009
ATOM   1715  N   ALA B   6     -17.399   0.539   7.175
ATOM   1716  CA  ALA B   6     -16.557   1.593   6.643
ATOM   1717  C   ALA B   6     -17.069   2.148   5.296
ATOM   1718  O   ALA B   6     -17.719   1.609   4.401
ATOM   1719  CB  ALA B   6     -15.088   0.989   6.452
ATOM   1720  N   GLU B   7     -16.701   3.432   5.160
ATOM   1721  CA  GLU B   7     -17.477   4.383   4.338
ATOM   1722  C   GLU B   7     -16.516   5.247   3.590
ATOM   1723  O   GLU B   7     -15.724   5.960   2.973
ATOM   1724  CB  GLU B   7     -19.124   6.209   6.278
ATOM   1725  N   LYS B   1       4.304  24.124  38.920
ATOM   1726  CA  LYS B   1       3.790  23.049  39.755
ATOM   1727  C   LYS B   1       2.639  23.529  40.578
ATOM   1728  O   LYS B   1       2.367  23.207  41.735
ATOM   1729  CB  LYS B   1       6.517  22.006  41.630
ATOM   1730  N   LEU B   2       1.829  24.411  39.950
ATOM   1731  CA  LEU B   2       0.676  24.916  40.728
ATOM   1732  C   LEU B   2      -0.596  24.176  40.296
ATOM   1733  O   LEU B   2      -0.951  23.801  39.179
ATOM   1734  CB  LEU B   2       0.632  27.415  40.067
ATOM   1735  N   VAL B   3      -1.401  23.929  41.331
ATOM   1736  CA  VAL B   3      -2.796  23.481  41.045
ATOM   1737  C   VAL B   3      -3.699  24.547  41.643
ATOM   1738  O   VAL B   3      -3.473  25.342  42.555
ATOM   1739  CB  VAL B   3      -2.806  21.734  42.099
ATOM   1740  N   PHE B   4      -4.899  24.575  41.050
ATOM   1741  CA  PHE B   4      -5.786  25.701  41.024
ATOM   1742  C   PHE B   4      -7.262  25.285  41.188
ATOM   1743  O   PHE B   4      -8.057  24.785  40.392
ATOM   1744  CB  PHE B   4      -5.262  25.863  37.618
ATOM   1745  N   PHE B   5      -7.675  25.537  42.417
ATOM   1746  CA  PHE B   5      -9.041  25.154  42.789
ATOM   1747  C   PHE B   5      -9.852  26.395  43.052
ATOM   1748  O   PHE B   5      -9.646  27.262  43.901
ATOM   1749  CB  PHE B   5      -8.074  24.060  45.809
ATOM   1750  N   ALA B   6     -10.910  26.596  42.297
ATOM   1751  CA  ALA B   6     -11.957  27.578  42.621
ATOM   1752  C   ALA B   6     -13.274  26.913  42.965
ATOM   1753  O   ALA B   6     -13.575  25.734  42.777
ATOM   1754  CB  ALA B   6     -12.200  28.411  41.275
ATOM   1755  N   GLU B   7     -14.253  27.572  43.520
ATOM   1756  CA  GLU B   7     -15.371  27.153  44.298
ATOM   1757  C   GLU B   7     -16.651  26.944  43.513
ATOM   1758  O   GLU B   7     -17.691  26.774  42.876
ATOM   1759  CB  GLU B   7     -15.619  29.458  46.419
ATOM   1760  N   LYS B   1     -12.788 -21.919  -2.578
ATOM   1761  CA  LYS B   1     -13.120 -20.518  -2.376
ATOM   1762  C   LYS B   1     -13.726 -19.959  -3.675
ATOM   1763  O   LYS B   1     -13.274 -20.021  -4.818
ATOM   1764  CB  LYS B   1      -9.906 -19.134  -2.170
ATOM   1765  N   LEU B   2     -14.898 -19.322  -3.547
ATOM   1766  CA  LEU B   2     -15.655 -18.696  -4.653
ATOM   1767  C   LEU B   2     -15.576 -17.170  -4.492
ATOM   1768  O   LEU B   2     -16.183 -16.421  -3.727
ATOM   1769  CB  LEU B   2     -18.039 -19.542  -4.205
ATOM   1770  N   VAL B   3     -14.696 -16.635  -5.342
ATOM   1771  CA  VAL B   3     -14.343 -15.208  -5.365
ATOM   1772  C   VAL B   3     -14.767 -14.472  -6.574
ATOM   1773  O   VAL B   3     -14.733 -14.866  -7.739
ATOM   1774  CB  VAL B   3     -12.306 -15.269  -5.235
ATOM   1775  N   PHE B   4     -15.234 -13.243  -6.323
ATOM   1776  CA  PHE B   4     -15.733 -12.311  -7.335
ATOM   1777  C   PHE B   4     -15.229 -10.925  -7.201
ATOM   1778  O   PHE B   4     -14.847 -10.411  -6.150
ATOM   1779  CB  PHE B   4     -18.670 -12.422  -5.681
ATOM   1780  N   PHE B   5     -15.142 -10.099  -8.210
ATOM   1781  CA  PHE B   5     -14.768  -8.689  -8.183
ATOM   1782  C   PHE B   5     -15.722  -7.950  -9.129
ATOM   1783  O   PHE B   5     -15.655  -7.864 -10.356
ATOM   1784  CB  PHE B   5     -11.914  -9.406  -9.842
ATOM   1785  N   ALA B   6     -16.762  -7.319  -8.526
ATOM   1786  CA  ALA B   6     -17.695  -6.539  -9.341
ATOM   1787  C   ALA B   6     -17.304  -5.084  -9.376
ATOM   1788  O   ALA B   6     -17.422  -4.241  -8.486
ATOM   1789  CB  ALA B   6     -19.171  -6.634  -8.761
ATOM   1790  N   GLU B   7     -16.762  -4.710 -10.551
ATOM   1791  CA  GLU B   7     -16.471  -3.360 -10.940
ATOM   1792  C   GLU B   7     -16.767  -2.986 -12.361
ATOM   1793  O   GLU B   7     -17.011  -2.678 -13.527
ATOM   1794  CB  GLU B   7     -13.466  -2.739 -10.360
ATOM   1795  N   LYS B   1     -26.702  13.348  30.934
ATOM   1796  CA  LYS B   1     -27.285  13.214  29.628
ATOM   1797  C   LYS B   1     -26.646  14.169  28.687
ATOM   1798  O   LYS B   1     -26.977  15.346  28.545
ATOM   1799  CB  LYS B   1     -30.542  14.372  30.104
ATOM   1800  N   LEU B   2     -25.629  13.785  27.908
ATOM   1801  CA  LEU B   2     -24.791  14.700  27.190
ATOM   1802  C   LEU B   2     -24.926  14.580  25.657
ATOM   1803  O   LEU B   2     -25.470  13.692  25.001
ATOM   1804  CB  LEU B   2     -22.459  14.248  28.181
ATOM   1805  N   VAL B   3     -24.400  15.540  24.923
ATOM   1806  CA  VAL B   3     -23.984  15.516  23.552
ATOM   1807  C   VAL B   3     -22.670  16.167  23.229
ATOM   1808  O   VAL B   3     -22.244  17.231  23.677
ATOM   1809  CB  VAL B   3     -25.493  16.197  22.415
ATOM   1810  N   PHE B   4     -21.885  15.498  22.351
ATOM   1811  CA  PHE B   4     -20.631  16.152  21.938
ATOM   1812  C   PHE B   4     -20.519  16.277  20.417
ATOM   1813  O   PHE B   4     -20.701  15.406  19.566
ATOM   1814  CB  PHE B   4     -19.073  13.370  22.960
ATOM   1815  N   PHE B   5     -20.180  17.486  19.957
ATOM   1816  CA  PHE B   5     -19.684  17.723  18.639
ATOM   1817  C   PHE B   5     -18.182  18.026  18.625
ATOM   1818  O   PHE B   5     -17.538  18.731  19.402
ATOM   1819  CB  PHE B   5     -21.118  20.786  18.758
ATOM   1820  N   ALA B   6     -17.448  17.492  17.685
ATOM   1821  CA  ALA B   6     -16.265  18.200  17.131
ATOM   1822  C   ALA B   6     -16.475  18.483  15.657
ATOM   1823  O   ALA B   6     -16.702  17.667  14.764
ATOM   1824  CB  ALA B   6     -15.002  17.281  17.389
ATOM   1825  N   GLU B   7     -16.426  19.704  15.207
ATOM   1826  CA  GLU B   7     -16.959  20.058  13.857
ATOM   1827  C   GLU B   7     -16.080  21.078  13.162
ATOM   1828  O   GLU B   7     -15.366  21.906  12.597
ATOM   1829  CB  GLU B   7     -19.647  21.475  14.535
ATOM   1830  N   LYS B   1      -5.015  11.525  17.668
ATOM   1831  CA  LYS B   1      -3.751  10.790  17.582
ATOM   1832  C   LYS B   1      -3.703   9.758  18.702
ATOM   1833  O   LYS B   1      -2.873   9.597  19.597
ATOM   1834  CB  LYS B   1      -1.226  13.182  17.870
ATOM   1835  N   LEU B   2      -4.753   8.940  18.639
ATOM   1836  CA  LEU B   2      -5.012   8.064  19.787
ATOM   1837  C   LEU B   2      -4.961   6.607  19.456
ATOM   1838  O   LEU B   2      -5.260   6.104  18.374
ATOM   1839  CB  LEU B   2      -7.433   8.689  20.603
ATOM   1840  N   VAL B   3      -4.580   5.702  20.316
ATOM   1841  CA  VAL B   3      -5.043   4.357  20.417
ATOM   1842  C   VAL B   3      -5.939   4.053  21.572
ATOM   1843  O   VAL B   3      -5.733   4.382  22.740
ATOM   1844  CB  VAL B   3      -3.413   3.254  20.236
ATOM   1845  N   PHE B   4      -7.067   3.378  21.406
ATOM   1846  CA  PHE B   4      -8.047   3.269  22.522
ATOM   1847  C   PHE B   4      -8.469   1.861  22.691
ATOM   1848  O   PHE B   4      -8.368   0.985  21.832
ATOM   1849  CB  PHE B   4     -10.345   4.865  20.616
ATOM   1850  N   PHE B   5      -9.002   1.421  23.806
ATOM   1851  CA  PHE B   5      -9.742   0.165  23.915
ATOM   1852  C   PHE B   5     -10.929   0.223  24.811
ATOM   1853  O   PHE B   5     -10.947   0.243  26.042
ATOM   1854  CB  PHE B   5      -7.185  -1.326  25.536
ATOM   1855  N   ALA B   6     -12.093   0.253  24.135
ATOM   1856  CA  ALA B   6     -13.420   0.426  24.656
ATOM   1857  C   ALA B   6     -14.137  -0.907  24.660
ATOM   1858  O   ALA B   6     -14.448  -1.609  23.698
ATOM   1859  CB  ALA B   6     -14.330   1.461  23.859
ATOM   1860  N   GLU B   7     -14.458  -1.350  25.885
ATOM   1861  CA  GLU B   7     -15.120  -2.609  26.195
ATOM   1862  C   GLU B   7     -16.300  -2.482  27.118
ATOM   1863  O   GLU B   7     -17.267  -2.378  27.873
ATOM   1864  CB  GLU B   7     -12.882  -4.456  27.436
ATOM   1865  N   LYS B   1     -16.311   0.226  -7.228
ATOM   1866  CA  LYS B   1     -15.610  -1.047  -7.346
ATOM   1867  C   LYS B   1     -15.487  -1.690  -6.005
ATOM   1868  O   LYS B   1     -15.105  -1.155  -4.964
ATOM   1869  CB  LYS B   1     -12.354   0.019  -8.330
ATOM   1870  N   LEU B   2     -15.821  -2.972  -5.911
ATOM   1871  CA  LEU B   2     -15.726  -3.821  -4.713
ATOM   1872  C   LEU B   2     -15.329  -5.243  -5.142
ATOM   1873  O   LEU B   2     -15.872  -6.003  -5.944
ATOM   1874  CB  LEU B   2     -18.067  -3.611  -3.568
ATOM   1875  N   VAL B   3     -14.207  -5.651  -4.501
ATOM   1876  CA  VAL B   3     -13.565  -6.871  -4.958
ATOM   1877  C   VAL B   3     -13.477  -7.898  -3.819
ATOM   1878  O   VAL B   3     -12.492  -8.246  -3.167
ATOM   1879  CB  VAL B   3     -11.714  -6.307  -5.479
ATOM   1880  N   PHE B   4     -14.655  -8.478  -3.520
ATOM   1881  CA  PHE B   4     -14.810  -9.431  -2.426
ATOM   1882  C   PHE B   4     -14.633 -10.877  -2.811
ATOM   1883  O   PHE B   4     -14.796 -11.380  -3.922
ATOM   1884  CB  PHE B   4     -18.186  -8.824  -2.940
ATOM   1885  N   PHE B   5     -14.268 -11.740  -1.907
ATOM   1886  CA  PHE B   5     -13.973 -13.174  -2.079
ATOM   1887  C   PHE B   5     -14.306 -13.923  -0.798
ATOM   1888  O   PHE B   5     -13.702 -13.933   0.274
ATOM   1889  CB  PHE B   5     -10.628 -12.472  -1.521
ATOM   1890  N   ALA B   6     -15.427 -14.659  -0.915
ATOM   1891  CA  ALA B   6     -15.909 -15.427   0.267
ATOM   1892  C   ALA B   6     -15.723 -16.913   0.036
ATOM   1893  O   ALA B   6     -15.895 -17.580  -0.984
ATOM   1894  CB  ALA B   6     -17.472 -15.092   0.398
ATOM   1895  N   GLU B   7     -15.322 -17.560   1.090
ATOM   1896  CA  GLU B   7     -15.303 -19.030   1.239
ATOM   1897  C   GLU B   7     -16.178 -19.333   2.458
ATOM   1898  O   GLU B   7     -16.882 -19.577   3.439
ATOM   1899  CB  GLU B   7     -12.279 -19.591   1.855
ATOM   1900  N   LYS B   1     -21.416   9.065   4.285
ATOM   1901  CA  LYS B   1     -21.641   9.483   5.693
ATOM   1902  C   LYS B   1     -22.667   8.594   6.274
ATOM   1903  O   LYS B   1     -23.390   7.837   5.627
ATOM   1904  CB  LYS B   1     -22.948  12.687   4.892
ATOM   1905  N   LEU B   2     -22.857   8.578   7.604
ATOM   1906  CA  LEU B   2     -23.760   7.640   8.298
ATOM   1907  C   LEU B   2     -24.489   8.349   9.453
ATOM   1908  O   LEU B   2     -24.198   9.394  10.036
ATOM   1909  CB  LEU B   2     -21.977   5.941   9.334
ATOM   1910  N   VAL B   3     -25.595   7.707   9.854
ATOM   1911  CA  VAL B   3     -26.238   7.842  11.168
ATOM   1912  C   VAL B   3     -26.504   6.433  11.677
ATOM   1913  O   VAL B   3     -27.075   5.505  11.103
ATOM   1914  CB  VAL B   3     -27.907   8.924  10.690
ATOM   1915  N   PHE B   4     -26.061   6.175  12.897
ATOM   1916  CA  PHE B   4     -26.206   4.880  13.601
ATOM   1917  C   PHE B   4     -26.772   5.111  14.984
ATOM   1918  O   PHE B   4     -26.649   6.130  15.664
ATOM   1919  CB  PHE B   4     -22.789   4.962  14.017
ATOM   1920  N   PHE B   5     -27.482   4.151  15.572
ATOM   1921  CA  PHE B   5     -27.656   4.186  17.043
ATOM   1922  C   PHE B   5     -27.421   2.782  17.576
ATOM   1923  O   PHE B   5     -27.638   1.704  17.022
ATOM   1924  CB  PHE B   5     -31.012   4.532  16.567
ATOM   1925  N   ALA B   6     -26.910   2.740  18.809
ATOM   1926  CA  ALA B   6     -26.865   1.502  19.600
ATOM   1927  C   ALA B   6     -27.707   1.601  20.820
ATOM   1928  O   ALA B   6     -27.478   2.233  21.851
ATOM   1929  CB  ALA B   6     -25.369   1.248  19.983
ATOM   1930  N   GLU B   7     -28.844   0.890  20.719
ATOM   1931  CA  GLU B   7     -29.723   0.686  21.892
ATOM   1932  C   GLU B   7     -29.997  -0.790  22.011
ATOM   1933  O   GLU B   7     -30.221  -1.997  22.108
ATOM   1934  CB  GLU B   7     -32.267   2.366  21.050
ATOM   1935  N   LYS B   1      -4.765  17.142  21.935
ATOM   1936  CA  LYS B   1      -5.864  17.480  22.816
ATOM   1937  C   LYS B   1      -6.911  16.440  22.788
ATOM   1938  O   LYS B   1      -7.557  16.091  21.800
ATOM   1939  CB  LYS B   1      -6.887  20.419  21.093
ATOM   1940  N   LEU B   2      -7.169  15.827  23.967
ATOM   1941  CA  LEU B   2      -8.480  15.150  24.089
ATOM   1942  C   LEU B   2      -9.369  15.766  25.100
ATOM   1943  O   LEU B   2      -9.019  16.206  26.195
ATOM   1944  CB  LEU B   2      -7.892  12.635  24.392
ATOM   1945  N   VAL B   3     -10.657  15.882  24.866
ATOM   1946  CA  VAL B   3     -11.572  16.179  25.980
ATOM   1947  C   VAL B   3     -12.440  14.931  26.212
ATOM   1948  O   VAL B   3     -12.748  14.029  25.433
ATOM   1949  CB  VAL B   3     -12.566  17.776  25.219
ATOM   1950  N   PHE B   4     -12.924  14.807  27.415
ATOM   1951  CA  PHE B   4     -13.876  13.805  27.823
ATOM   1952  C   PHE B   4     -14.758  14.393  28.929
ATOM   1953  O   PHE B   4     -14.520  15.349  29.668
ATOM   1954  CB  PHE B   4     -11.323  12.354  29.544
ATOM   1955  N   PHE B   5     -15.945  13.751  29.086
ATOM   1956  CA  PHE B   5     -16.893  14.129  30.150
ATOM   1957  C   PHE B   5     -17.624  12.846  30.550
ATOM   1958  O   PHE B   5     -18.512  12.232  29.960
ATOM   1959  CB  PHE B   5     -18.856  15.325  27.679
ATOM   1960  N   ALA B   6     -17.229  12.341  31.700
ATOM   1961  CA  ALA B   6     -17.892  11.104  32.175
ATOM   1962  C   ALA B   6     -18.713  11.287  33.399
ATOM   1963  O   ALA B   6     -18.497  12.128  34.271
ATOM   1964  CB  ALA B   6     -16.725  10.025  32.434
ATOM   1965  N   GLU B   7     -19.778  10.526  33.646
ATOM   1966  CA  GLU B   7     -20.367  10.664  35.012
ATOM   1967  C   GLU B   7     -20.043   9.500  35.877
ATOM   1968  O   GLU B   7     -19.774   8.536  36.593
ATOM   1969  CB  GLU B   7     -23.463  11.004  34.563
ATOM   1970  N   LYS B   1     -28.660 -17.121  10.048
ATOM   1971  CA  LYS B   1     -30.039 -17.048   9.551
ATOM   1972  C   LYS B   1     -30.403 -15.578   9.340
ATOM   1973  O   LYS B   1     -30.856 -14.768  10.149
ATOM   1974  CB  LYS B   1     -31.808 -17.989  12.522
ATOM   1975  N   LEU B   2     -30.196 -15.130   8.107
ATOM   1976  CA  LEU B   2     -30.156 -13.690   7.717
ATOM   1977  C   LEU B   2     -31.133 -13.410   6.581
ATOM   1978  O   LEU B   2     -31.600 -14.206   5.766
ATOM   1979  CB  LEU B   2     -27.697 -13.383   7.058
ATOM   1980  N   VAL B   3     -31.532 -12.146   6.452
ATOM   1981  CA  VAL B   3     -32.471 -11.809   5.390
ATOM   1982  C   VAL B   3     -32.011 -10.625   4.574
ATOM   1983  O   VAL B   3     -32.056  -9.441   4.905
ATOM   1984  CB  VAL B   3     -34.174 -11.486   6.301
ATOM   1985  N   PHE B   4     -31.500 -10.764   3.387
ATOM   1986  CA  PHE B   4     -30.882  -9.707   2.639
ATOM   1987  C   PHE B   4     -31.617  -9.475   1.330
ATOM   1988  O   PHE B   4     -31.981 -10.312   0.505
ATOM   1989  CB  PHE B   4     -28.154 -11.616   2.108
ATOM   1990  N   PHE B   5     -31.911  -8.232   1.019
ATOM   1991  CA  PHE B   5     -32.406  -7.837  -0.285
ATOM   1992  C   PHE B   5     -31.733  -6.585  -0.712
ATOM   1993  O   PHE B   5     -31.605  -5.539  -0.075
ATOM   1994  CB  PHE B   5     -35.147  -6.694   1.535
ATOM   1995  N   ALA B   6     -31.225  -6.692  -1.970
ATOM   1996  CA  ALA B   6     -30.705  -5.460  -2.604
ATOM   1997  C   ALA B   6     -31.580  -5.189  -3.798
ATOM   1998  O   ALA B   6     -32.202  -5.996  -4.489
ATOM   1999  CB  ALA B   6     -29.255  -5.806  -3.115
ATOM   2000  N   GLU B   7     -31.662  -3.888  -4.113
ATOM   2001  CA  GLU B   7     -32.612  -3.320  -5.071
ATOM   2002  C   GLU B   7     -32.260  -1.995  -5.617
ATOM   2003  O   GLU B   7     -31.966  -0.889  -6.071
ATOM   2004  CB  GLU B   7     -35.312  -3.231  -3.388
ATOM   2005  N   LYS B   1     -23.584 -18.876   3.086
ATOM   2006  CA  LYS B   1     -22.754 -19.595   2.150
ATOM   2007  C   LYS B   1     -22.981 -19.085   0.714
ATOM   2008  O   LYS B   1     -22.691 -19.619  -0.357
ATOM   2009  CB  LYS B   1     -25.012 -22.434   2.098
ATOM   2010  N   LEU B   2     -23.569 -17.916   0.602
ATOM   2011  CA  LEU B   2     -24.014 -17.393  -0.694
ATOM   2012  C   LEU B   2     -23.412 -15.974  -0.807
ATOM   2013  O   LEU B   2     -23.446 -15.033  -0.014
ATOM   2014  CB  LEU B   2     -26.645 -17.306  -0.360
ATOM   2015  N   VAL B   3     -22.764 -15.810  -1.976
ATOM   2016  CA  VAL B   3     -22.520 -14.442  -2.488
ATOM   2017  C   VAL B   3     -23.449 -14.018  -3.557
ATOM   2018  O   VAL B   3     -23.321 -14.291  -4.750
ATOM   2019  CB  VAL B   3     -20.535 -14.540  -2.936
ATOM   2020  N   PHE B   4     -24.518 -13.298  -3.330
ATOM   2021  CA  PHE B   4     -25.512 -12.868  -4.356
ATOM   2022  C   PHE B   4     -25.142 -11.459  -4.773
ATOM   2023  O   PHE B   4     -24.865 -10.519  -4.028
ATOM   2024  CB  PHE B   4     -27.697 -12.338  -1.824
ATOM   2025  N   PHE B   5     -25.114 -11.210  -6.109
ATOM   2026  CA  PHE B   5     -25.122  -9.806  -6.522
ATOM   2027  C   PHE B   5     -25.749  -9.622  -7.884
ATOM   2028  O   PHE B   5     -25.665 -10.389  -8.843
ATOM   2029  CB  PHE B   5     -21.850 -10.456  -7.361
ATOM   2030  N   ALA B   6     -26.479  -8.508  -8.085
ATOM   2031  CA  ALA B   6     -27.289  -8.232  -9.279
ATOM   2032  C   ALA B   6     -26.916  -6.817  -9.723
ATOM   2033  O   ALA B   6     -26.570  -5.861  -9.029
ATOM   2034  CB  ALA B   6     -28.823  -8.256  -8.818
ATOM   2035  N   GLU B   7     -26.985  -6.620 -11.051
ATOM   2036  CA  GLU B   7     -27.114  -5.288 -11.641
ATOM   2037  C   GLU B   7     -28.477  -5.209 -12.295
ATOM   2038  O   GLU B   7     -29.586  -5.145 -12.826
ATOM   2039  CB  GLU B   7     -25.034  -5.762 -14.071
ATOM   2040  N   LYS B   1     -14.670   7.362   6.506
ATOM   2041  CA  LYS B   1     -14.627   7.069   7.969
ATOM   2042  C   LYS B   1     -14.660   5.544   8.126
ATOM   2043  O   LYS B   1     -14.862   4.680   7.272
ATOM   2044  CB  LYS B   1     -17.621   8.611   8.904
ATOM   2045  N   LEU B   2     -14.436   5.118   9.370
ATOM   2046  CA  LEU B   2     -14.698   3.778   9.779
ATOM   2047  C   LEU B   2     -15.316   3.629  11.182
ATOM   2048  O   LEU B   2     -14.769   3.696  12.283
ATOM   2049  CB  LEU B   2     -12.536   2.353   9.607
ATOM   2050  N   VAL B   3     -16.646   3.395  11.156
ATOM   2051  CA  VAL B   3     -17.409   3.592  12.417
ATOM   2052  C   VAL B   3     -17.915   2.263  12.859
ATOM   2053  O   VAL B   3     -17.923   2.253  14.090
ATOM   2054  CB  VAL B   3     -18.961   4.796  11.843
ATOM   2055  N   PHE B   4     -17.683   1.902  14.130
ATOM   2056  CA  PHE B   4     -18.027   0.596  14.644
ATOM   2057  C   PHE B   4     -18.542   0.602  16.044
ATOM   2058  O   PHE B   4     -17.980   0.996  17.066
ATOM   2059  CB  PHE B   4     -14.808  -0.317  14.614
ATOM   2060  N   PHE B   5     -19.745   0.125  16.190
ATOM   2061  CA  PHE B   5     -20.502  -0.122  17.416
ATOM   2062  C   PHE B   5     -20.448  -1.603  17.711
ATOM   2063  O   PHE B   5     -20.908  -2.536  17.053
ATOM   2064  CB  PHE B   5     -23.280   0.190  15.561
ATOM   2065  N   ALA B   6     -19.838  -1.953  18.803
ATOM   2066  CA  ALA B   6     -19.793  -3.299  19.321
ATOM   2067  C   ALA B   6     -20.410  -3.455  20.656
ATOM   2068  O   ALA B   6     -20.199  -2.774  21.659
ATOM   2069  CB  ALA B   6     -18.294  -3.933  19.239
ATOM   2070  N   GLU B   7     -21.290  -4.458  20.745
ATOM   2071  CA  GLU B   7     -22.034  -4.797  21.920
ATOM   2072  C   GLU B   7     -21.924  -6.276  22.300
ATOM   2073  O   GLU B   7     -21.835  -7.466  22.604
ATOM   2074  CB  GLU B   7     -25.015  -4.354  20.984
ATOM   2075  N   LYS B   1     -32.196  -3.029  19.434
ATOM   2076  CA  LYS B   1     -31.534  -3.210  18.149
ATOM   2077  C   LYS B   1     -30.172  -2.525  18.232
ATOM   2078  O   LYS B   1     -29.827  -1.588  18.952
ATOM   2079  CB  LYS B   1     -33.831  -1.388  16.208
ATOM   2080  N   LEU B   2     -29.234  -2.994  17.429
ATOM   2081  CA  LEU B   2     -28.071  -2.318  16.952
ATOM   2082  C   LEU B   2     -28.124  -1.982  15.455
ATOM   2083  O   LEU B   2     -27.815  -2.707  14.509
ATOM   2084  CB  LEU B   2     -26.145  -3.936  17.616
ATOM   2085  N   VAL B   3     -28.564  -0.737  15.145
ATOM   2086  CA  VAL B   3     -28.968  -0.319  13.821
ATOM   2087  C   VAL B   3     -28.044   0.681  13.170
ATOM   2088  O   VAL B   3     -28.036   0.690  11.939
ATOM   2089  CB  VAL B   3     -30.889   0.193  13.946
ATOM   2090  N   PHE B   4     -27.939   0.780  11.876
ATOM   2091  CA  PHE B   4     -27.053   1.630  11.133
ATOM   2092  C   PHE B   4     -27.525   1.773   9.733
ATOM   2093  O   PHE B   4     -27.675   0.854   8.927
ATOM   2094  CB  PHE B   4     -24.817  -0.931  11.156
ATOM   2095  N   PHE B   5     -27.817   3.010   9.294
ATOM   2096  CA  PHE B   5     -27.771   3.409   7.872
ATOM   2097  C   PHE B   5     -26.515   4.175   7.535
ATOM   2098  O   PHE B   5     -26.061   5.188   8.069
ATOM   2099  CB  PHE B   5     -30.199   5.628   8.530
ATOM   2100  N   ALA B   6     -25.821   3.685   6.536
ATOM   2101  CA  ALA B   6     -24.854   4.437   5.801
ATOM   2102  C   ALA B   6     -25.183   4.654   4.375
ATOM   2103  O   ALA B   6     -25.421   3.804   3.517
ATOM   2104  CB  ALA B   6     -23.384   3.786   6.068
ATOM   2105  N   GLU B   7     -25.221   5.902   3.990
ATOM   2106  CA  GLU B   7     -25.384   6.338   2.641
ATOM   2107  C   GLU B   7     -24.140   6.618   1.876
ATOM   2108  O   GLU B   7     -23.111   6.849   1.242
ATOM   2109  CB  GLU B   7     -27.303   8.895   2.835
ATOM   2110  N   LYS B   1     -13.940 -17.594   5.877
ATOM   2111  CA  LYS B   1     -13.569 -16.185   5.792
ATOM   2112  C   LYS B   1     -14.251 -15.498   4.663
ATOM   2113  O   LYS B   1     -14.719 -16.010   3.646
ATOM   2114  CB  LYS B   1     -10.121 -16.265   4.976
ATOM   2115  N   LEU B   2     -14.361 -14.186   4.776
ATOM   2116  CA  LEU B   2     -14.590 -13.365   3.589
ATOM   2117  C   LEU B   2     -13.791 -12.070   3.671
ATOM   2118  O   LEU B   2     -13.954 -11.080   4.385
ATOM   2119  CB  LEU B   2     -17.185 -13.094   3.437
ATOM   2120  N   VAL B   3     -12.777 -12.084   2.809
ATOM   2121  CA  VAL B   3     -11.734 -11.066   2.730
ATOM   2122  C   VAL B   3     -11.798 -10.294   1.462
ATOM   2123  O   VAL B   3     -11.545 -10.681   0.321
ATOM   2124  CB  VAL B   3      -9.992 -12.076   3.077
ATOM   2125  N   PHE B   4     -12.177  -9.040   1.617
ATOM   2126  CA  PHE B   4     -12.337  -8.088   0.548
ATOM   2127  C   PHE B   4     -11.625  -6.743   0.804
ATOM   2128  O   PHE B   4     -10.994  -6.351   1.785
ATOM   2129  CB  PHE B   4     -15.432  -7.219   1.764
ATOM   2130  N   PHE B   5     -11.748  -5.916  -0.238
ATOM   2131  CA  PHE B   5     -11.381  -4.470  -0.213
ATOM   2132  C   PHE B   5     -12.208  -3.727  -1.220
ATOM   2133  O   PHE B   5     -12.539  -4.108  -2.343
ATOM   2134  CB  PHE B   5      -8.623  -5.335  -2.092
ATOM   2135  N   ALA B   6     -12.644  -2.536  -0.902
ATOM   2136  CA  ALA B   6     -13.516  -1.689  -1.748
ATOM   2137  C   ALA B   6     -12.968  -0.254  -1.746
ATOM   2138  O   ALA B   6     -12.199   0.275  -0.943
ATOM   2139  CB  ALA B   6     -14.990  -1.699  -1.166
ATOM   2140  N   GLU B   7     -13.371   0.526  -2.734
ATOM   2141  CA  GLU B   7     -13.128   1.923  -2.913
ATOM   2142  C   GLU B   7     -13.930   2.420  -4.133
ATOM   2143  O   GLU B   7     -14.569   2.817  -5.107
ATOM   2144  CB  GLU B   7      -9.964   1.983  -3.635
ATOM   2145  N   LYS B   1     -17.681  15.905  10.109
ATOM   2146  CA  LYS B   1     -18.066  16.758  11.190
ATOM   2147  C   LYS B   1     -18.969  16.029  12.147
ATOM   2148  O   LYS B   1     -18.984  16.028  13.378
ATOM   2149  CB  LYS B   1     -19.661  19.389   9.490
ATOM   2150  N   LEU B   2     -18.317  15.400  13.157
ATOM   2151  CA  LEU B   2     -18.918  14.292  13.875
ATOM   2152  C   LEU B   2     -19.556  14.681  15.202
ATOM   2153  O   LEU B   2     -18.985  15.096  16.211
ATOM   2154  CB  LEU B   2     -16.970  12.502  14.168
ATOM   2155  N   VAL B   3     -20.894  14.562  15.296
ATOM   2156  CA  VAL B   3     -21.565  14.719  16.594
ATOM   2157  C   VAL B   3     -22.465  13.498  16.881
ATOM   2158  O   VAL B   3     -23.143  12.816  16.113
ATOM   2159  CB  VAL B   3     -22.777  16.320  16.259
ATOM   2160  N   PHE B   4     -22.478  13.170  18.173
ATOM   2161  CA  PHE B   4     -23.473  12.252  18.695
ATOM   2162  C   PHE B   4     -24.341  12.903  19.765
ATOM   2163  O   PHE B   4     -24.402  14.096  20.064
ATOM   2164  CB  PHE B   4     -20.909  11.150  20.670
ATOM   2165  N   PHE B   5     -25.138  12.153  20.483
ATOM   2166  CA  PHE B   5     -26.055  12.580  21.519
ATOM   2167  C   PHE B   5     -26.465  11.404  22.352
ATOM   2168  O   PHE B   5     -27.445  10.680  22.174
ATOM   2169  CB  PHE B   5     -28.524  12.546  19.046
ATOM   2170  N   ALA B   6     -25.750  11.059  23.389
ATOM   2171  CA  ALA B   6     -25.921   9.900  24.247
ATOM   2172  C   ALA B   6     -26.457  10.352  25.589
ATOM   2173  O   ALA B   6     -26.318  11.467  26.091
ATOM   2174  CB  ALA B   6     -24.475   9.212  24.455
ATOM   2175  N   GLU B   7     -27.154   9.510  26.348
ATOM   2176  CA  GLU B   7     -27.774   9.797  27.624
ATOM   2177  C   GLU B   7     -28.226   8.571  28.321
ATOM   2178  O   GLU B   7     -28.603   7.552  28.899
ATOM   2179  CB  GLU B   7     -29.997  11.938  27.217
ATOM   2180  N   LYS B   1     -32.662  -6.925  -9.847
ATOM   2181  CA  LYS B   1     -32.656  -6.619  -8.412
ATOM   2182  C   LYS B   1     -33.106  -7.782  -7.611
ATOM   2183  O   LYS B   1     -34.248  -8.240  -7.621
ATOM   2184  CB  LYS B   1     -34.865  -3.962  -7.997
ATOM   2185  N   LEU B   2     -32.216  -8.406  -6.800
ATOM   2186  CA  LEU B   2     -32.485  -9.726  -6.161
ATOM   2187  C   LEU B   2     -32.824  -9.598  -4.699
ATOM   2188  O   LEU B   2     -32.215  -8.970  -3.832
ATOM   2189  CB  LEU B   2     -30.240 -11.023  -6.594
ATOM   2190  N   VAL B   3     -33.882 -10.212  -4.262
ATOM   2191  CA  VAL B   3     -34.064 -10.423  -2.825
ATOM   2192  C   VAL B   3     -33.911 -11.832  -2.394
ATOM   2193  O   VAL B   3     -34.189 -12.815  -3.082
ATOM   2194  CB  VAL B   3     -35.796  -9.566  -2.299
ATOM   2195  N   PHE B   4     -33.458 -12.177  -1.218
ATOM   2196  CA  PHE B   4     -33.766 -13.465  -0.640
ATOM   2197  C   PHE B   4     -33.651 -13.546   0.849
ATOM   2198  O   PHE B   4     -33.180 -12.702   1.611
ATOM   2199  CB  PHE B   4     -30.625 -14.410  -1.710
ATOM   2200  N   PHE B   5     -34.104 -14.646   1.419
ATOM   2201  CA  PHE B   5     -33.791 -15.185   2.719
ATOM   2202  C   PHE B   5     -32.892 -16.435   2.598
ATOM   2203  O   PHE B   5     -32.946 -17.390   1.822
ATOM   2204  CB  PHE B   5     -37.003 -16.336   2.931
ATOM   2205  N   ALA B   6     -31.922 -16.417   3.508
ATOM   2206  CA  ALA B   6     -30.973 -17.540   3.695
ATOM   2207  C   ALA B   6     -30.769 -17.910   5.112
ATOM   2208  O   ALA B   6     -30.271 -17.195   5.982
ATOM   2209  CB  ALA B   6     -29.552 -17.171   3.036
ATOM   2210  N   GLU B   7     -31.164 -19.136   5.486
ATOM   2211  CA  GLU B   7     -31.707 -19.410   6.847
ATOM   2212  C   GLU B   7     -31.118 -20.722   7.343
ATOM   2213  O   GLU B   7     -30.641 -21.783   7.744
ATOM   2214  CB  GLU B   7     -34.769 -20.101   6.206
ATOM   2215  N   LYS B   1     -28.839   5.328  26.510
ATOM   2216  CA  LYS B   1     -28.554   4.847  25.158
ATOM   2217  C   LYS B   1     -27.398   5.582  24.520
ATOM   2218  O   LYS B   1     -26.805   6.562  24.971
ATOM   2219  CB  LYS B   1     -31.586   5.673  23.636
ATOM   2220  N   LEU B   2     -26.922   5.195  23.366
ATOM   2221  CA  LEU B   2     -25.931   6.049  22.662
ATOM   2222  C   LEU B   2     -26.248   6.065  21.192
ATOM   2223  O   LEU B   2     -26.200   5.119  20.405
ATOM   2224  CB  LEU B   2     -23.700   4.862  23.242
ATOM   2225  N   VAL B   3     -26.625   7.229  20.679
ATOM   2226  CA  VAL B   3     -26.897   7.349  19.244
ATOM   2227  C   VAL B   3     -26.151   8.513  18.637
ATOM   2228  O   VAL B   3     -25.688   9.476  19.249
ATOM   2229  CB  VAL B   3     -28.862   7.472  18.956
ATOM   2230  N   PHE B   4     -25.964   8.515  17.293
ATOM   2231  CA  PHE B   4     -25.362   9.740  16.720
ATOM   2232  C   PHE B   4     -25.512   9.860  15.245
ATOM   2233  O   PHE B   4     -25.962   9.010  14.477
ATOM   2234  CB  PHE B   4     -22.329   8.035  16.985
ATOM   2235  N   PHE B   5     -25.113  11.020  14.710
ATOM   2236  CA  PHE B   5     -24.910  11.247  13.317
ATOM   2237  C   PHE B   5     -23.585  11.928  12.954
ATOM   2238  O   PHE B   5     -23.579  11.942  11.723
ATOM   2239  CB  PHE B   5     -26.737  14.141  14.018
ATOM   2240  N   ALA B   6     -22.834  11.144  12.137
ATOM   2241  CA  ALA B   6     -21.543  11.589  11.713
ATOM   2242  C   ALA B   6     -21.441  11.757  10.222
ATOM   2243  O   ALA B   6     -21.612  10.898   9.358
ATOM   2244  CB  ALA B   6     -20.401  10.700  12.303
ATOM   2245  N   GLU B   7     -21.137  12.938   9.748
ATOM   2246  CA  GLU B   7     -21.266  13.176   8.284
ATOM   2247  C   GLU B   7     -19.937  13.524   7.648
ATOM   2248  O   GLU B   7     -18.857  13.807   7.131
ATOM   2249  CB  GLU B   7     -22.951  15.834   8.326
ATOM   2250  N   LYS B   1       2.133  12.478  26.248
ATOM   2251  CA  LYS B   1       1.624  11.167  25.949
ATOM   2252  C   LYS B   1       0.881  10.600  27.169
ATOM   2253  O   LYS B   1       1.284   9.896  28.095
ATOM   2254  CB  LYS B   1       4.895   9.631  26.248
ATOM   2255  N   LEU B   2      -0.392  10.955  27.176
ATOM   2256  CA  LEU B   2      -1.189  10.677  28.399
ATOM   2257  C   LEU B   2      -1.817   9.324  28.348
ATOM   2258  O   LEU B   2      -2.283   8.760  27.358
ATOM   2259  CB  LEU B   2      -3.023  12.597  28.380
ATOM   2260  N   VAL B   3      -1.906   8.623  29.441
ATOM   2261  CA  VAL B   3      -2.883   7.576  29.718
ATOM   2262  C   VAL B   3      -4.035   8.081  30.534
ATOM   2263  O   VAL B   3      -4.003   8.416  31.718
ATOM   2264  CB  VAL B   3      -1.939   6.015  30.477
ATOM   2265  N   PHE B   4      -5.223   8.211  30.017
ATOM   2266  CA  PHE B   4      -6.410   8.413  30.789
ATOM   2267  C   PHE B   4      -7.356   7.234  30.667
ATOM   2268  O   PHE B   4      -7.993   6.888  29.672
ATOM   2269  CB  PHE B   4      -7.251  10.468  28.092
ATOM   2270  N   PHE B   5      -7.560   6.459  31.702
ATOM   2271  CA  PHE B   5      -8.685   5.588  31.801
ATOM   2272  C   PHE B   5      -9.841   6.157  32.608
ATOM   2273  O   PHE B   5      -9.888   6.382  33.817
ATOM   2274  CB  PHE B   5      -7.035   3.845  34.162
ATOM   2275  N   ALA B   6     -10.937   6.441  31.877
ATOM   2276  CA  ALA B   6     -12.220   6.714  32.540
ATOM   2277  C   ALA B   6     -13.000   5.393  32.685
ATOM   2278  O   ALA B   6     -13.297   4.587  31.803
ATOM   2279  CB  ALA B   6     -13.070   7.784  31.675
ATOM   2280  N   GLU B   7     -13.423   5.045  33.895
ATOM   2281  CA  GLU B   7     -13.828   3.717  34.219
ATOM   2282  C   GLU B   7     -15.133   3.548  34.914
ATOM   2283  O   GLU B   7     -16.213   3.407  35.488
ATOM   2284  CB  GLU B   7     -11.586   2.841  36.386
ATOM   2285  N   LYS B   1       3.611  13.159  35.898
ATOM   2286  CA  LYS B   1       3.970  13.930  37.088
ATOM   2287  C   LYS B   1       2.715  14.530  37.697
ATOM   2288  O   LYS B   1       2.558  14.927  38.851
ATOM   2289  CB  LYS B   1       5.914  16.538  35.797
ATOM   2290  N   LEU B   2       1.647  14.652  36.914
ATOM   2291  CA  LEU B   2       0.272  14.962  37.373
ATOM   2292  C   LEU B   2      -0.762  14.003  36.899
ATOM   2293  O   LEU B   2      -1.333  14.022  35.808
ATOM   2294  CB  LEU B   2       0.018  17.472  36.545
ATOM   2295  N   VAL B   3      -1.112  13.022  37.731
ATOM   2296  CA  VAL B   3      -2.322  12.268  37.763
ATOM   2297  C   VAL B   3      -3.346  12.736  38.798
ATOM   2298  O   VAL B   3      -3.181  13.073  39.971
ATOM   2299  CB  VAL B   3      -1.892  10.329  38.024
ATOM   2300  N   PHE B   4      -4.584  12.766  38.306
ATOM   2301  CA  PHE B   4      -5.762  13.292  38.981
ATOM   2302  C   PHE B   4      -7.007  12.514  38.788
ATOM   2303  O   PHE B   4      -7.515  12.163  37.723
ATOM   2304  CB  PHE B   4      -5.682  15.991  36.984
ATOM   2305  N   PHE B   5      -7.592  12.191  39.972
ATOM   2306  CA  PHE B   5      -8.526  11.092  40.141
ATOM   2307  C   PHE B   5      -9.621  11.507  41.084
ATOM   2308  O   PHE B   5      -9.527  11.913  42.242
ATOM   2309  CB  PHE B   5      -6.197   9.548  42.020
ATOM   2310  N   ALA B   6     -10.839  11.392  40.514
ATOM   2311  CA  ALA B   6     -12.038  11.630  41.306
ATOM   2312  C   ALA B   6     -12.764  10.320  41.484
ATOM   2313  O   ALA B   6     -12.888   9.436  40.636
ATOM   2314  CB  ALA B   6     -13.012  12.551  40.364
ATOM   2315  N   GLU B   7     -13.343  10.057  42.666
ATOM   2316  CA  GLU B   7     -14.406   9.101  42.885
ATOM   2317  C   GLU B   7     -15.310   9.363  44.025
ATOM   2318  O   GLU B   7     -16.063   9.581  44.974
ATOM   2319  CB  GLU B   7     -12.791   6.387  43.311
ATOM   2320  N   LYS B   1     -27.083   3.377  -0.982
ATOM   2321  CA  LYS B   1     -27.049   3.349   0.479
ATOM   2322  C   LYS B   1     -27.634   2.102   1.006
ATOM   2323  O   LYS B   1     -28.595   1.510   0.516
ATOM   2324  CB  LYS B   1     -29.246   5.955   1.225
ATOM   2325  N   LEU B   2     -27.085   1.555   2.111
ATOM   2326  CA  LEU B   2     -27.846   0.454   2.741
ATOM   2327  C   LEU B   2     -28.385   0.957   4.058
ATOM   2328  O   LEU B   2     -28.164   2.026   4.626
ATOM   2329  CB  LEU B   2     -26.069  -1.383   3.013
ATOM   2330  N   VAL B   3     -29.198   0.137   4.673
ATOM   2331  CA  VAL B   3     -29.567   0.112   6.082
ATOM   2332  C   VAL B   3     -29.713  -1.352   6.554
ATOM   2333  O   VAL B   3     -30.338  -2.297   6.074
ATOM   2334  CB  VAL B   3     -31.105   1.311   6.406
ATOM   2335  N   PHE B   4     -29.046  -1.589   7.650
ATOM   2336  CA  PHE B   4     -28.712  -2.931   8.192
ATOM   2337  C   PHE B   4     -28.921  -2.915   9.722
ATOM   2338  O   PHE B   4     -28.335  -2.232  10.562
ATOM   2339  CB  PHE B   4     -25.441  -1.914   7.932
ATOM   2340  N   PHE B   5     -29.874  -3.767  10.185
ATOM   2341  CA  PHE B   5     -30.167  -3.884  11.597
ATOM   2342  C   PHE B   5     -30.145  -5.302  12.095
ATOM   2343  O   PHE B   5     -30.151  -5.314  13.326
ATOM   2344  CB  PHE B   5     -33.384  -3.290  10.635
ATOM   2345  N   ALA B   6     -29.506  -5.473  13.259
ATOM   2346  CA  ALA B   6     -29.373  -6.694  13.989
ATOM   2347  C   ALA B   6     -30.213  -6.591  15.262
ATOM   2348  O   ALA B   6     -30.543  -5.595  15.907
ATOM   2349  CB  ALA B   6     -27.856  -6.900  14.397
ATOM   2350  N   GLU B   7     -30.616  -7.807  15.681
ATOM   2351  CA  GLU B   7     -31.207  -8.023  16.983
ATOM   2352  C   GLU B   7     -31.186  -9.510  17.374
ATOM   2353  O   GLU B   7     -31.170 -10.700  17.687
ATOM   2354  CB  GLU B   7     -34.275  -7.187  16.661
ATOM   2355  N   LYS B   1     -17.331  23.529  42.008
ATOM   2356  CA  LYS B   1     -16.047  22.917  42.343
ATOM   2357  C   LYS B   1     -15.281  22.545  41.126
ATOM   2358  O   LYS B   1     -15.635  21.723  40.281
ATOM   2359  CB  LYS B   1     -17.588  19.940  43.696
ATOM   2360  N   LEU B   2     -14.119  23.096  40.858
ATOM   2361  CA  LEU B   2     -13.263  22.851  39.737
ATOM   2362  C   LEU B   2     -11.836  22.818  40.188
ATOM   2363  O   LEU B   2     -11.190  23.739  40.688
ATOM   2364  CB  LEU B   2     -13.916  24.821  38.137
ATOM   2365  N   VAL B   3     -11.231  21.614  40.001
ATOM   2366  CA  VAL B   3      -9.814  21.480  40.134
ATOM   2367  C   VAL B   3      -9.172  21.307  38.769
ATOM   2368  O   VAL B   3      -9.529  20.588  37.835
ATOM   2369  CB  VAL B   3      -9.613  19.871  41.343
ATOM   2370  N   PHE B   4      -8.094  22.012  38.546
ATOM   2371  CA  PHE B   4      -7.226  21.754  37.388
ATOM   2372  C   PHE B   4      -5.823  22.046  37.759
ATOM   2373  O   PHE B   4      -5.428  22.933  38.515
ATOM   2374  CB  PHE B   4      -8.340  24.814  36.256
ATOM   2375  N   PHE B   5      -4.900  21.259  37.209
ATOM   2376  CA  PHE B   5      -3.493  21.306  37.491
ATOM   2377  C   PHE B   5      -2.564  21.392  36.317
ATOM   2378  O   PHE B   5      -2.526  20.658  35.329
ATOM   2379  CB  PHE B   5      -3.518  18.037  38.497
ATOM   2380  N   ALA B   6      -1.684  22.414  36.405
ATOM   2381  CA  ALA B   6      -0.620  22.438  35.391
ATOM   2382  C   ALA B   6       0.691  22.768  36.083
ATOM   2383  O   ALA B   6       0.866  23.521  37.041
ATOM   2384  CB  ALA B   6      -0.953  23.636  34.328
ATOM   2385  N   GLU B   7       1.795  22.205  35.638
ATOM   2386  CA  GLU B   7       3.138  22.799  35.788
ATOM   2387  C   GLU B   7       3.612  23.498  34.573
ATOM   2388  O   GLU B   7       4.005  24.079  33.561
ATOM   2389  CB  GLU B   7       5.147  20.394  36.282
ATOM   2390  N   LYS B   1     -19.373  -4.599 -15.207
ATOM   2391  CA  LYS B   1     -19.670  -6.024 -15.057
ATOM   2392  C   LYS B   1     -19.394  -6.495 -13.624
ATOM   2393  O   LYS B   1     -18.920  -5.881 -12.668
ATOM   2394  CB  LYS B   1     -16.998  -7.336 -16.927
ATOM   2395  N   LEU B   2     -19.730  -7.760 -13.429
ATOM   2396  CA  LEU B   2     -19.166  -8.578 -12.400
ATOM   2397  C   LEU B   2     -18.422  -9.733 -13.013
ATOM   2398  O   LEU B   2     -18.873 -10.588 -13.775
ATOM   2399  CB  LEU B   2     -21.003  -9.336 -10.776
ATOM   2400  N   VAL B   3     -17.125  -9.836 -12.691
ATOM   2401  CA  VAL B   3     -16.265 -10.827 -13.262
ATOM   2402  C   VAL B   3     -15.564 -11.731 -12.241
ATOM   2403  O   VAL B   3     -14.587 -11.467 -11.541
ATOM   2404  CB  VAL B   3     -14.837  -9.880 -14.339
ATOM   2405  N   PHE B   4     -16.017 -12.948 -12.048
ATOM   2406  CA  PHE B   4     -15.720 -13.881 -10.999
ATOM   2407  C   PHE B   4     -15.141 -15.155 -11.614
ATOM   2408  O   PHE B   4     -15.187 -15.560 -12.776
ATOM   2409  CB  PHE B   4     -19.041 -14.304 -10.530
ATOM   2410  N   PHE B   5     -14.501 -15.896 -10.697
ATOM   2411  CA  PHE B   5     -14.263 -17.291 -10.881
ATOM   2412  C   PHE B   5     -14.424 -17.995  -9.515
ATOM   2413  O   PHE B   5     -13.983 -17.695  -8.405
ATOM   2414  CB  PHE B   5     -10.919 -16.815 -10.945
ATOM   2415  N   ALA B   6     -15.159 -19.090  -9.594
ATOM   2416  CA  ALA B   6     -15.248 -19.939  -8.388
ATOM   2417  C   ALA B   6     -14.687 -21.303  -8.607
ATOM   2418  O   ALA B   6     -14.418 -21.824  -9.690
ATOM   2419  CB  ALA B   6     -16.758 -19.869  -7.909
ATOM   2420  N   GLU B   7     -14.460 -22.018  -7.477
ATOM   2421  CA  GLU B   7     -13.574 -23.178  -7.412
ATOM   2422  C   GLU B   7     -14.208 -24.281  -6.542
ATOM   2423  O   GLU B   7     -14.714 -25.163  -5.847
ATOM   2424  CB  GLU B   7     -11.259 -21.921  -5.519
ATOM   2425  N   LYS B   1     -15.854   5.835  38.593
ATOM   2426  CA  LYS B   1     -14.579   6.474  39.041
ATOM   2427  C   LYS B   1     -13.813   6.980  37.872
ATOM   2428  O   LYS B   1     -14.098   6.754  36.695
ATOM   2429  CB  LYS B   1     -12.942   3.701  40.528
ATOM   2430  N   LEU B   2     -12.728   7.738  38.021
ATOM   2431  CA  LEU B   2     -11.721   7.947  36.979
ATOM   2432  C   LEU B   2     -10.314   8.192  37.559
ATOM   2433  O   LEU B   2      -9.986   8.619  38.666
ATOM   2434  CB  LEU B   2     -12.697  10.164  35.845
ATOM   2435  N   VAL B   3      -9.346   7.869  36.661
ATOM   2436  CA  VAL B   3      -8.042   8.541  36.694
ATOM   2437  C   VAL B   3      -7.581   8.944  35.341
ATOM   2438  O   VAL B   3      -7.732   8.266  34.325
ATOM   2439  CB  VAL B   3      -6.848   7.336  37.717
ATOM   2440  N   PHE B   4      -6.949  10.121  35.146
ATOM   2441  CA  PHE B   4      -6.092  10.319  34.022
ATOM   2442  C   PHE B   4      -4.766  10.903  34.540
ATOM   2443  O   PHE B   4      -4.566  11.708  35.450
ATOM   2444  CB  PHE B   4      -7.877  13.165  33.315
ATOM   2445  N   PHE B   5      -3.687  10.499  33.940
ATOM   2446  CA  PHE B   5      -2.326  10.871  34.183
ATOM   2447  C   PHE B   5      -1.613  11.287  32.907
ATOM   2448  O   PHE B   5      -1.495  10.656  31.857
ATOM   2449  CB  PHE B   5      -1.736   7.613  34.731
ATOM   2450  N   ALA B   6      -1.053  12.516  32.986
ATOM   2451  CA  ALA B   6      -0.213  12.979  31.879
ATOM   2452  C   ALA B   6       1.244  12.860  32.088
ATOM   2453  O   ALA B   6       1.877  13.357  33.019
ATOM   2454  CB  ALA B   6      -0.660  14.413  31.395
ATOM   2455  N   GLU B   7       1.960  12.159  31.207
ATOM   2456  CA  GLU B   7       3.392  12.154  31.266
ATOM   2457  C   GLU B   7       4.089  12.293  29.969
ATOM   2458  O   GLU B   7       4.669  12.410  28.889
ATOM   2459  CB  GLU B   7       4.259   9.378  32.520
ATOM   2460  N   LYS B   1     -24.518  20.762  35.656
ATOM   2461  CA  LYS B   1     -24.921  21.466  34.440
ATOM   2462  C   LYS B   1     -23.736  21.978  33.709
ATOM   2463  O   LYS B   1     -23.488  23.163  33.487
ATOM   2464  CB  LYS B   1     -26.458  24.319  35.812
ATOM   2465  N   LEU B   2     -22.820  21.195  33.220
ATOM   2466  CA  LEU B   2     -21.544  21.699  32.780
ATOM   2467  C   LEU B   2     -21.469  21.717  31.290
ATOM   2468  O   LEU B   2     -22.020  20.944  30.506
ATOM   2469  CB  LEU B   2     -19.797  19.854  33.617
ATOM   2470  N   VAL B   3     -20.737  22.658  30.735
ATOM   2471  CA  VAL B   3     -20.251  22.620  29.349
ATOM   2472  C   VAL B   3     -18.810  22.984  29.319
ATOM   2473  O   VAL B   3     -18.212  23.692  30.129
ATOM   2474  CB  VAL B   3     -21.419  23.824  28.304
ATOM   2475  N   PHE B   4     -18.112  22.467  28.283
ATOM   2476  CA  PHE B   4     -16.781  23.057  28.054
ATOM   2477  C   PHE B   4     -16.578  23.147  26.527
ATOM   2478  O   PHE B   4     -16.535  22.262  25.672
ATOM   2479  CB  PHE B   4     -15.599  20.029  28.986
ATOM   2480  N   PHE B   5     -16.432  24.404  26.127
ATOM   2481  CA  PHE B   5     -16.447  24.796  24.725
ATOM   2482  C   PHE B   5     -15.117  25.427  24.269
ATOM   2483  O   PHE B   5     -14.729  26.585  24.422
ATOM   2484  CB  PHE B   5     -18.690  27.240  25.306
ATOM   2485  N   ALA B   6     -14.257  24.657  23.628
ATOM   2486  CA  ALA B   6     -12.915  24.995  23.242
ATOM   2487  C   ALA B   6     -12.672  24.842  21.770
ATOM   2488  O   ALA B   6     -13.369  24.265  20.936
ATOM   2489  CB  ALA B   6     -11.894  24.086  24.090
ATOM   2490  N   GLU B   7     -11.559  25.408  21.336
ATOM   2491  CA  GLU B   7     -11.131  25.723  19.999
ATOM   2492  C   GLU B   7      -9.665  25.604  19.762
ATOM   2493  O   GLU B   7      -8.454  25.505  19.567
ATOM   2494  CB  GLU B   7     -12.349  28.566  19.372
ATOM   2495  N   LYS B   1     -20.988 -17.475  11.431
ATOM   2496  CA  LYS B   1     -22.129 -16.672  10.984
ATOM   2497  C   LYS B   1     -21.751 -15.195  11.106
ATOM   2498  O   LYS B   1     -21.832 -14.458  12.088
ATOM   2499  CB  LYS B   1     -24.548 -17.551  13.402
ATOM   2500  N   LEU B   2     -21.268 -14.681   9.948
ATOM   2501  CA  LEU B   2     -21.259 -13.223   9.692
ATOM   2502  C   LEU B   2     -21.500 -12.925   8.225
ATOM   2503  O   LEU B   2     -21.151 -13.563   7.231
ATOM   2504  CB  LEU B   2     -18.827 -12.634  10.378
ATOM   2505  N   VAL B   3     -22.202 -11.781   8.074
ATOM   2506  CA  VAL B   3     -22.440 -11.284   6.743
ATOM   2507  C   VAL B   3     -21.687 -10.039   6.481
ATOM   2508  O   VAL B   3     -21.076  -9.382   7.324
ATOM   2509  CB  VAL B   3     -24.403 -11.327   6.385
ATOM   2510  N   PHE B   4     -21.608  -9.517   5.292
ATOM   2511  CA  PHE B   4     -21.203  -8.163   4.992
ATOM   2512  C   PHE B   4     -21.463  -7.774   3.535
ATOM   2513  O   PHE B   4     -21.538  -8.517   2.556
ATOM   2514  CB  PHE B   4     -17.935  -9.179   4.832
ATOM   2515  N   PHE B   5     -21.631  -6.478   3.274
ATOM   2516  CA  PHE B   5     -22.333  -6.056   2.048
ATOM   2517  C   PHE B   5     -21.568  -4.834   1.531
ATOM   2518  O   PHE B   5     -21.357  -3.740   2.055
ATOM   2519  CB  PHE B   5     -24.966  -4.865   3.740
ATOM   2520  N   ALA B   6     -21.077  -5.025   0.338
ATOM   2521  CA  ALA B   6     -20.354  -3.993  -0.434
ATOM   2522  C   ALA B   6     -21.349  -3.435  -1.443
ATOM   2523  O   ALA B   6     -21.801  -3.966  -2.457
ATOM   2524  CB  ALA B   6     -19.045  -4.594  -1.156
ATOM   2525  N   GLU B   7     -21.773  -2.205  -1.168
ATOM   2526  CA  GLU B   7     -22.689  -1.481  -2.050
ATOM   2527  C   GLU B   7     -21.913  -0.792  -3.173
ATOM   2528  O   GLU B   7     -21.289  -0.237  -4.077
ATOM   2529  CB  GLU B   7     -24.103   0.554  -0.140
ATOM   2530  N   LYS B   1     -18.180   2.032  -0.422
ATOM   2531  CA  LYS B   1     -18.266   1.562   0.967
ATOM   2532  C   LYS B   1     -18.688   0.137   1.097
ATOM   2533  O   LYS B   1     -19.079  -0.609   0.199
ATOM   2534  CB  LYS B   1     -20.955   3.681   2.121
ATOM   2535  N   LEU B   2     -18.647  -0.404   2.287
ATOM   2536  CA  LEU B   2     -19.426  -1.495   2.785
ATOM   2537  C   LEU B   2     -19.739  -1.256   4.279
ATOM   2538  O   LEU B   2     -19.137  -0.567   5.102
ATOM   2539  CB  LEU B   2     -17.831  -3.611   2.514
ATOM   2540  N   VAL B   3     -20.814  -1.891   4.732
ATOM   2541  CA  VAL B   3     -21.198  -2.006   6.110
ATOM   2542  C   VAL B   3     -21.810  -3.367   6.380
ATOM   2543  O   VAL B   3     -22.597  -3.994   5.672
ATOM   2544  CB  VAL B   3     -22.367  -0.441   6.558
ATOM   2545  N   PHE B   4     -21.448  -3.950   7.526
ATOM   2546  CA  PHE B   4     -21.533  -5.356   7.847
ATOM   2547  C   PHE B   4     -21.874  -5.721   9.250
ATOM   2548  O   PHE B   4     -21.805  -4.962  10.217
ATOM   2549  CB  PHE B   4     -18.187  -5.590   7.747
ATOM   2550  N   PHE B   5     -22.294  -6.963   9.536
ATOM   2551  CA  PHE B   5     -22.433  -7.417  10.937
ATOM   2552  C   PHE B   5     -21.817  -8.768  11.034
ATOM   2553  O   PHE B   5     -21.769  -9.647  10.173
ATOM   2554  CB  PHE B   5     -25.737  -7.986  10.145
ATOM   2555  N   ALA B   6     -21.262  -9.044  12.182
ATOM   2556  CA  ALA B   6     -20.965 -10.427  12.629
ATOM   2557  C   ALA B   6     -21.843 -10.668  13.875
ATOM   2558  O   ALA B   6     -21.846 -10.658  12.644
ATOM   2559  CB  ALA B   6     -19.460 -10.600  13.055
ATOM   2560  N   GLU B   7     -22.321 -11.896  13.990
ATOM   2561  CA  GLU B   7     -23.458 -12.264  14.774
ATOM   2562  C   GLU B   7     -23.034 -12.996  16.036
ATOM   2563  O   GLU B   7     -22.691 -13.589  17.059
ATOM   2564  CB  GLU B   7     -25.293 -14.025  12.938
ATOM   2565  N   LYS B   1     -16.143  -5.848  21.920
ATOM   2566  CA  LYS B   1     -15.179  -4.775  22.288
ATOM   2567  C   LYS B   1     -14.528  -4.318  20.965
ATOM   2568  O   LYS B   1     -14.242  -4.954  19.951
ATOM   2569  CB  LYS B   1     -12.959  -6.823  24.152
ATOM   2570  N   LEU B   2     -14.247  -3.042  20.952
ATOM   2571  CA  LEU B   2     -13.484  -2.373  19.919
ATOM   2572  C   LEU B   2     -12.227  -1.713  20.352
ATOM   2573  O   LEU B   2     -12.113  -0.839  21.211
ATOM   2574  CB  LEU B   2     -15.173  -0.946  18.576
ATOM   2575  N   VAL B   3     -11.108  -2.110  19.746
ATOM   2576  CA  VAL B   3      -9.776  -1.586  19.873
ATOM   2577  C   VAL B   3      -9.328  -1.004  18.544
ATOM   2578  O   VAL B   3      -9.136  -1.585  17.476
ATOM   2579  CB  VAL B   3      -8.586  -3.033  20.598
ATOM   2580  N   PHE B   4      -9.122   0.307  18.556
ATOM   2581  CA  PHE B   4      -8.807   1.036  17.290
ATOM   2582  C   PHE B   4      -7.610   1.921  17.479
ATOM   2583  O   PHE B   4      -7.427   2.731  18.387
ATOM   2584  CB  PHE B   4     -11.421   3.027  18.084
ATOM   2585  N   PHE B   5      -6.627   1.853  16.598
ATOM   2586  CA  PHE B   5      -5.474   2.740  16.483
ATOM   2587  C   PHE B   5      -5.571   3.746  15.386
ATOM   2588  O   PHE B   5      -5.311   3.538  14.201
ATOM   2589  CB  PHE B   5      -3.550   0.231  15.252
ATOM   2590  N   ALA B   6      -5.968   4.991  15.654
ATOM   2591  CA  ALA B   6      -6.269   5.946  14.623
ATOM   2592  C   ALA B   6      -5.260   7.089  14.672
ATOM   2593  O   ALA B   6      -4.541   7.414  15.617
ATOM   2594  CB  ALA B   6      -7.736   6.525  14.789
ATOM   2595  N   GLU B   7      -5.084   7.857  13.624
ATOM   2596  CA  GLU B   7      -4.125   8.976  13.623
ATOM   2597  C   GLU B   7      -4.700  10.186  12.966
ATOM   2598  O   GLU B   7      -5.174  11.185  12.425
ATOM   2599  CB  GLU B   7      -1.826   8.041  11.549
ATOM   2600  N   LYS B   1      -7.714  28.091  22.673
ATOM   2601  CA  LYS B   1      -8.567  28.952  23.525
ATOM   2602  C   LYS B   1      -9.732  28.142  24.134
ATOM   2603  O   LYS B   1     -10.822  27.848  23.644
ATOM   2604  CB  LYS B   1     -10.170  30.946  21.022
ATOM   2605  N   LEU B   2      -9.530  27.700  25.359
ATOM   2606  CA  LEU B   2     -10.395  26.802  26.105
ATOM   2607  C   LEU B   2     -11.187  27.618  27.086
ATOM   2608  O   LEU B   2     -10.782  28.110  28.139
ATOM   2609  CB  LEU B   2      -8.688  25.152  27.358
ATOM   2610  N   VAL B   3     -12.489  27.818  26.742
ATOM   2611  CA  VAL B   3     -13.393  28.345  27.788
ATOM   2612  C   VAL B   3     -14.204  27.237  28.342
ATOM   2613  O   VAL B   3     -14.595  26.243  27.729
ATOM   2614  CB  VAL B   3     -14.399  29.802  26.857
ATOM   2615  N   PHE B   4     -14.543  27.325  29.634
ATOM   2616  CA  PHE B   4     -15.525  26.367  30.188
ATOM   2617  C   PHE B   4     -16.379  27.080  31.261
ATOM   2618  O   PHE B   4     -16.048  27.842  32.169
ATOM   2619  CB  PHE B   4     -12.872  25.177  32.079
ATOM   2620  N   PHE B   5     -17.656  26.820  31.176
ATOM   2621  CA  PHE B   5     -18.567  27.379  32.218
ATOM   2622  C   PHE B   5     -19.359  26.338  32.921
ATOM   2623  O   PHE B   5     -20.362  25.779  32.476
ATOM   2624  CB  PHE B   5     -20.601  28.411  29.568
ATOM   2625  N   ALA B   6     -19.043  25.915  34.115
ATOM   2626  CA  ALA B   6     -19.598  24.736  34.735
ATOM   2627  C   ALA B   6     -20.153  25.086  36.074
ATOM   2628  O   ALA B   6     -19.671  25.925  36.834
ATOM   2629  CB  ALA B   6     -18.375  23.670  34.940
ATOM   2630  N   GLU B   7     -21.271  24.455  36.525
ATOM   2631  CA  GLU B   7     -21.955  24.924  37.697
ATOM   2632  C   GLU B   7     -22.879  23.885  38.304
ATOM   2633  O   GLU B   7     -23.628  23.042  38.797
ATOM   2634  CB  GLU B   7     -23.742  27.325  36.559
