# Supplementary material for: Molecular insights into the surface-catalyzed secondary nucleation of amyloid-β40 (Aβ40) by the peptide fragment Aβ16–22
Source: Sci Adv. 2019 Jun 21;5(6):eaav8216. doi: 10.1126/sciadv.aav8216 (PMC6588359; doi:10.1126/sciadv.aav8216)
Supplement: Data file S9 [file aav8216_Data_file_S9.pdb]

ATOM      1  N   ASP A   1      -9.879 -25.486  27.911
ATOM      2  CA  ASP A   1      -9.771 -24.319  28.745
ATOM      3  C   ASP A   1      -8.617 -23.432  28.448
ATOM      4  O   ASP A   1      -7.436 -23.717  28.643
ATOM      5  CB  ASP A   1     -12.109 -24.131  29.766
ATOM      6  N   ALA A   2      -8.772 -22.228  27.933
ATOM      7  CA  ALA A   2      -7.840 -21.628  27.020
ATOM      8  C   ALA A   2      -6.831 -20.711  27.697
ATOM      9  O   ALA A   2      -7.043 -19.683  28.340
ATOM     10  CB  ALA A   2      -8.504 -20.939  25.750
ATOM     11  N   GLU A   3      -5.570 -21.013  27.612
ATOM     12  CA  GLU A   3      -4.406 -20.487  28.248
ATOM     13  C   GLU A   3      -3.677 -19.493  27.395
ATOM     14  O   GLU A   3      -2.679 -19.676  26.698
ATOM     15  CB  GLU A   3      -2.667 -22.843  29.322
ATOM     16  N   PHE A   4      -4.192 -18.272  27.412
ATOM     17  CA  PHE A   4      -3.456 -17.139  26.858
ATOM     18  C   PHE A   4      -2.710 -16.409  27.911
ATOM     19  O   PHE A   4      -2.704 -17.640  27.922
ATOM     20  CB  PHE A   4      -6.401 -15.618  26.369
ATOM     21  N   ARG A   5      -2.586 -15.089  27.847
ATOM     22  CA  ARG A   5      -2.512 -14.247  29.080
ATOM     23  C   ARG A   5      -2.704 -12.821  28.659
ATOM     24  O   ARG A   5      -1.892 -12.103  28.077
ATOM     25  CB  ARG A   5       1.031 -16.618  31.147
ATOM     26  N   HIS A   6      -3.848 -12.238  28.920
ATOM     27  CA  HIS A   6      -4.279 -10.968  28.379
ATOM     28  C   HIS A   6      -4.137  -9.879  29.453
ATOM     29  O   HIS A   6      -3.940  -9.991  30.663
ATOM     30  CB  HIS A   6      -6.237 -12.290  26.243
ATOM     31  N   ASP A   7      -4.245  -8.649  28.983
ATOM     32  CA  ASP A   7      -3.838  -7.422  29.638
ATOM     33  C   ASP A   7      -5.022  -6.464  29.654
ATOM     34  O   ASP A   7      -5.138  -5.400  29.046
ATOM     35  CB  ASP A   7      -1.356  -7.133  29.164
ATOM     36  N   SER A   8      -6.070  -6.743  30.379
ATOM     37  CA  SER A   8      -7.460  -6.585  29.960
ATOM     38  C   SER A   8      -8.034  -5.202  30.161
ATOM     39  O   SER A   8      -9.024  -4.719  29.612
ATOM     40  CB  SER A   8      -8.404  -7.706  31.209
ATOM     41  N   GLY A   9      -7.441  -4.387  31.010
ATOM     42  CA  GLY A   9      -8.172  -3.235  31.519
ATOM     43  C   GLY A   9      -8.181  -2.049  30.560
ATOM     44  O   GLY A   9      -7.243  -1.441  30.044
ATOM     45  N   TYR A  10      -9.442  -1.673  30.290
ATOM     46  CA  TYR A  10      -9.854  -0.371  29.784
ATOM     47  C   TYR A  10     -11.047   0.181  30.553
ATOM     48  O   TYR A  10     -12.171   0.442  30.125
ATOM     49  CB  TYR A  10      -8.165  -0.841  26.406
ATOM     50  N   GLU A  11     -10.915   0.425  31.824
ATOM     51  CA  GLU A  11     -12.122   0.430  32.704
ATOM     52  C   GLU A  11     -11.731   1.285  33.910
ATOM     53  O   GLU A  11     -10.610   1.541  34.350
ATOM     54  CB  GLU A  11     -12.661  -2.529  33.555
ATOM     55  N   VAL A  12     -12.782   1.812  34.550
ATOM     56  CA  VAL A  12     -12.609   2.843  35.543
ATOM     57  C   VAL A  12     -12.092   2.371  36.891
ATOM     58  O   VAL A  12     -12.753   1.895  37.814
ATOM     59  CB  VAL A  12     -14.324   3.870  35.589
ATOM     60  N   HIS A  13     -10.823   2.440  37.189
ATOM     61  CA  HIS A  13     -10.184   2.459  38.495
ATOM     62  C   HIS A  13      -9.683   3.876  38.773
ATOM     63  O   HIS A  13     -10.141   4.953  38.391
ATOM     64  CB  HIS A  13      -9.707  -0.709  38.177
ATOM     65  N   HIS A  14      -8.600   3.923  39.536
ATOM     66  CA  HIS A  14      -8.148   4.999  40.378
ATOM     67  C   HIS A  14      -6.996   5.789  39.747
ATOM     68  O   HIS A  14      -5.963   6.188  40.285
ATOM     69  CB  HIS A  14      -9.487   3.952  43.040
ATOM     70  N   GLN A  15      -7.089   6.097  38.469
ATOM     71  CA  GLN A  15      -6.455   7.312  37.886
ATOM     72  C   GLN A  15      -7.496   8.171  37.189
ATOM     73  O   GLN A  15      -8.505   7.838  36.566
ATOM     74  CB  GLN A  15      -3.612   5.774  36.764
ATOM     75  N   LYS A  16      -7.254   9.454  37.284
ATOM     76  CA  LYS A  16      -7.997  10.434  36.547
ATOM     77  C   LYS A  16      -7.100  11.051  35.489
ATOM     78  O   LYS A  16      -5.882  10.929  35.357
ATOM     79  CB  LYS A  16      -8.229  12.801  39.158
ATOM     80  N   LEU A  17      -7.697  11.817  34.592
ATOM     81  CA  LEU A  17      -6.889  12.910  33.985
ATOM     82  C   LEU A  17      -7.784  14.138  33.719
ATOM     83  O   LEU A  17      -8.955  14.165  33.340
ATOM     84  CB  LEU A  17      -5.881  11.968  31.777
ATOM     85  N   VAL A  18      -7.287  15.333  33.902
ATOM     86  CA  VAL A  18      -8.086  16.518  33.558
ATOM     87  C   VAL A  18      -7.236  17.462  32.765
ATOM     88  O   VAL A  18      -6.320  18.182  33.161
ATOM     89  CB  VAL A  18      -8.809  17.271  35.235
ATOM     90  N   PHE A  19      -7.565  17.480  31.462
ATOM     91  CA  PHE A  19      -6.827  18.131  30.406
ATOM     92  C   PHE A  19      -7.509  19.354  29.818
ATOM     93  O   PHE A  19      -8.704  19.519  29.575
ATOM     94  CB  PHE A  19      -7.571  15.475  28.415
ATOM     95  N   PHE A  20      -6.741  20.376  29.525
ATOM     96  CA  PHE A  20      -7.230  21.754  29.231
ATOM     97  C   PHE A  20      -6.346  22.321  28.138
ATOM     98  O   PHE A  20      -5.336  23.008  28.288
ATOM     99  CB  PHE A  20      -5.613  22.754  32.062
ATOM    100  N   ALA A  21      -6.594  22.119  26.879
ATOM    101  CA  ALA A  21      -5.773  22.498  25.744
ATOM    102  C   ALA A  21      -6.422  23.395  24.762
ATOM    103  O   ALA A  21      -7.630  23.441  24.531
ATOM    104  CB  ALA A  21      -5.462  21.096  24.967
ATOM    105  N   GLU A  22      -5.652  24.239  24.050
ATOM    106  CA  GLU A  22      -6.062  24.939  22.840
ATOM    107  C   GLU A  22      -5.472  24.270  21.611
ATOM    108  O   GLU A  22      -4.290  24.068  21.334
ATOM    109  CB  GLU A  22      -4.809  27.885  23.207
ATOM    110  N   ASP A  23      -6.365  23.855  20.730
ATOM    111  CA  ASP A  23      -6.119  23.271  19.407
ATOM    112  C   ASP A  23      -6.338  24.226  18.257
ATOM    113  O   ASP A  23      -6.817  25.357  18.332
ATOM    114  CB  ASP A  23      -6.287  20.766  19.794
ATOM    115  N   VAL A  24      -5.984  23.822  17.017
ATOM    116  CA  VAL A  24      -5.871  24.832  15.954
ATOM    117  C   VAL A  24      -7.090  25.055  15.142
ATOM    118  O   VAL A  24      -7.148  25.326  13.943
ATOM    119  CB  VAL A  24      -4.265  24.351  14.932
ATOM    120  N   GLY A  25      -8.240  24.957  15.760
ATOM    121  CA  GLY A  25      -9.509  25.497  15.271
ATOM    122  C   GLY A  25     -10.605  24.603  15.877
ATOM    123  O   GLY A  25     -10.850  24.389  17.064
ATOM    124  N   SER A  26     -11.399  23.973  15.020
ATOM    125  CA  SER A  26     -12.131  22.747  15.161
ATOM    126  C   SER A  26     -11.546  21.596  14.334
ATOM    127  O   SER A  26     -11.223  21.547  13.147
ATOM    128  CB  SER A  26     -13.885  23.236  14.432
ATOM    129  N   ASN A  27     -11.381  20.509  15.047
ATOM    130  CA  ASN A  27     -10.758  19.324  14.554
ATOM    131  C   ASN A  27     -11.763  18.166  14.573
ATOM    132  O   ASN A  27     -12.984  18.231  14.717
ATOM    133  CB  ASN A  27      -9.328  18.991  16.598
ATOM    134  N   LYS A  28     -11.258  16.928  14.415
ATOM    135  CA  LYS A  28     -12.029  15.722  14.141
ATOM    136  C   LYS A  28     -12.421  14.913  15.353
ATOM    137  O   LYS A  28     -12.651  13.705  15.413
ATOM    138  CB  LYS A  28      -9.642  13.698  12.507
ATOM    139  N   GLY A  29     -12.522  15.633  16.488
ATOM    140  CA  GLY A  29     -13.088  15.097  17.718
ATOM    141  C   GLY A  29     -12.213  15.505  18.901
ATOM    142  O   GLY A  29     -11.004  15.362  19.083
ATOM    143  N   ALA A  30     -12.913  16.099  19.846
ATOM    144  CA  ALA A  30     -12.614  16.306  21.231
ATOM    145  C   ALA A  30     -13.196  15.215  22.130
ATOM    146  O   ALA A  30     -13.493  15.290  23.323
ATOM    147  CB  ALA A  30     -13.139  17.753  21.647
ATOM    148  N   ILE A  31     -13.411  14.032  21.554
ATOM    149  CA  ILE A  31     -13.977  12.906  22.353
ATOM    150  C   ILE A  31     -12.888  12.286  23.140
ATOM    151  O   ILE A  31     -12.169  11.373  22.736
ATOM    152  CB  ILE A  31     -14.650  11.391  20.559
ATOM    153  N   ILE A  32     -12.631  12.719  24.395
ATOM    154  CA  ILE A  32     -12.152  11.865  25.451
ATOM    155  C   ILE A  32     -12.850  12.066  26.771
ATOM    156  O   ILE A  32     -12.711  12.996  27.565
ATOM    157  CB  ILE A  32      -9.759  12.151  25.448
ATOM    158  N   GLY A  33     -13.724  11.088  27.085
ATOM    159  CA  GLY A  33     -14.446  11.189  28.343
ATOM    160  C   GLY A  33     -15.726  12.009  28.231
ATOM    161  O   GLY A  33     -16.713  11.832  27.517
ATOM    162  N   LEU A  34     -15.722  13.059  29.046
ATOM    163  CA  LEU A  34     -16.844  14.035  29.117
ATOM    164  C   LEU A  34     -16.238  15.427  28.963
ATOM    165  O   LEU A  34     -15.329  15.952  29.606
ATOM    166  CB  LEU A  34     -17.845  13.739  31.463
ATOM    167  N   MET A  35     -16.799  16.146  27.983
ATOM    168  CA  MET A  35     -16.490  17.525  27.765
ATOM    169  C   MET A  35     -17.620  18.492  27.745
ATOM    170  O   MET A  35     -18.820  18.270  27.903
ATOM    171  CB  MET A  35     -15.569  17.125  24.538
ATOM    172  N   VAL A  36     -17.268  19.734  27.530
ATOM    173  CA  VAL A  36     -18.235  20.793  27.330
ATOM    174  C   VAL A  36     -18.088  21.322  25.938
ATOM    175  O   VAL A  36     -17.201  22.075  25.535
ATOM    176  CB  VAL A  36     -17.869  22.053  28.846
ATOM    177  N   GLY A  37     -19.018  20.936  25.035
ATOM    178  CA  GLY A  37     -18.846  20.960  23.578
ATOM    179  C   GLY A  37     -20.025  20.411  22.847
ATOM    180  O   GLY A  37     -20.231  19.227  22.580
ATOM    181  N   GLY A  38     -20.961  21.253  22.429
ATOM    182  CA  GLY A  38     -22.188  20.842  21.682
ATOM    183  C   GLY A  38     -23.424  21.236  22.431
ATOM    184  O   GLY A  38     -24.538  20.716  22.371
ATOM    185  N   VAL A  39     -23.344  22.243  23.251
ATOM    186  CA  VAL A  39     -24.537  22.858  23.851
ATOM    187  C   VAL A  39     -24.404  24.380  23.769
ATOM    188  O   VAL A  39     -24.628  25.207  24.654
ATOM    189  CB  VAL A  39     -24.762  22.054  25.676
ATOM    190  N   VAL A  40     -23.996  24.883  22.596
ATOM    191  CA  VAL A  40     -24.135  26.220  22.095
ATOM    192  C   VAL A  40     -24.628  26.269  20.640
ATOM    193  O   VAL A  40     -25.022  26.307  19.475
ATOM    194  CB  VAL A  40     -22.387  27.113  22.313
ATOM    195  N   ASP A   1       3.286  57.612  48.340
ATOM    196  CA  ASP A   1       4.631  58.096  48.353
ATOM    197  C   ASP A   1       5.681  57.010  48.132
ATOM    198  O   ASP A   1       5.975  56.062  48.861
ATOM    199  CB  ASP A   1       4.516  60.581  48.058
ATOM    200  N   ALA A   2       6.344  57.166  46.955
ATOM    201  CA  ALA A   2       7.067  55.966  46.478
ATOM    202  C   ALA A   2       8.356  55.693  47.156
ATOM    203  O   ALA A   2       9.158  56.557  47.511
ATOM    204  CB  ALA A   2       7.260  56.085  44.903
ATOM    205  N   GLU A   3       8.707  54.407  47.418
ATOM    206  CA  GLU A   3       9.782  54.015  48.283
ATOM    207  C   GLU A   3      10.395  52.706  47.956
ATOM    208  O   GLU A   3      10.667  51.790  48.733
ATOM    209  CB  GLU A   3       8.311  53.528  51.085
ATOM    210  N   PHE A   4      10.661  52.569  46.636
ATOM    211  CA  PHE A   4      11.719  51.694  46.104
ATOM    212  C   PHE A   4      12.702  52.551  45.287
ATOM    213  O   PHE A   4      13.027  52.448  44.104
ATOM    214  CB  PHE A   4       9.384  50.556  43.873
ATOM    215  N   ARG A   5      13.283  53.536  45.934
ATOM    216  CA  ARG A   5      14.509  54.180  45.475
ATOM    217  C   ARG A   5      15.726  53.737  46.236
ATOM    218  O   ARG A   5      16.355  54.370  47.084
ATOM    219  CB  ARG A   5      12.553  58.531  45.214
ATOM    220  N   HIS A   6      16.174  52.520  45.961
ATOM    221  CA  HIS A   6      17.432  51.927  46.367
ATOM    222  C   HIS A   6      18.627  52.616  45.686
ATOM    223  O   HIS A   6      18.605  53.581  44.921
ATOM    224  CB  HIS A   6      15.879  50.340  48.643
ATOM    225  N   ASP A   7      19.851  52.119  45.946
ATOM    226  CA  ASP A   7      21.038  52.487  45.126
ATOM    227  C   ASP A   7      21.116  51.590  43.909
ATOM    228  O   ASP A   7      20.299  51.414  43.006
ATOM    229  CB  ASP A   7      22.751  53.164  46.803
ATOM    230  N   SER A   8      22.236  50.916  43.843
ATOM    231  CA  SER A   8      22.412  49.678  43.075
ATOM    232  C   SER A   8      23.396  48.739  43.711
ATOM    233  O   SER A   8      24.617  48.683  43.562
ATOM    234  CB  SER A   8      23.150  50.367  41.396
ATOM    235  N   GLY A   9      22.792  47.873  44.542
ATOM    236  CA  GLY A   9      23.490  47.110  45.613
ATOM    237  C   GLY A   9      23.143  45.659  45.540
ATOM    238  O   GLY A   9      22.104  45.149  45.120
ATOM    239  N   TYR A  10      24.047  44.824  45.971
ATOM    240  CA  TYR A  10      23.804  43.521  46.644
ATOM    241  C   TYR A  10      24.205  43.553  48.115
ATOM    242  O   TYR A  10      25.329  43.391  48.591
ATOM    243  CB  TYR A  10      22.957  41.790  43.350
ATOM    244  N   GLU A  11      23.255  43.779  49.014
ATOM    245  CA  GLU A  11      23.477  44.234  50.407
ATOM    246  C   GLU A  11      22.934  43.290  51.441
ATOM    247  O   GLU A  11      21.747  43.072  51.687
ATOM    248  CB  GLU A  11      22.144  47.101  50.445
ATOM    249  N   VAL A  12      23.791  42.602  52.184
ATOM    250  CA  VAL A  12      23.322  41.490  53.040
ATOM    251  C   VAL A  12      23.895  41.627  54.467
ATOM    252  O   VAL A  12      25.053  41.458  54.851
ATOM    253  CB  VAL A  12      24.016  39.820  52.192
ATOM    254  N   HIS A  13      23.065  41.970  55.428
ATOM    255  CA  HIS A  13      23.525  42.284  56.757
ATOM    256  C   HIS A  13      23.417  41.049  57.639
ATOM    257  O   HIS A  13      24.309  40.363  58.140
ATOM    258  CB  HIS A  13      23.663  45.323  56.210
ATOM    259  N   HIS A  14      22.133  40.716  57.862
ATOM    260  CA  HIS A  14      21.776  39.494  58.582
ATOM    261  C   HIS A  14      21.977  38.265  57.749
ATOM    262  O   HIS A  14      22.351  37.150  58.112
ATOM    263  CB  HIS A  14      19.982  41.039  60.768
ATOM    264  N   GLN A  15      21.690  38.499  56.440
ATOM    265  CA  GLN A  15      21.619  37.435  55.471
ATOM    266  C   GLN A  15      22.837  37.290  54.593
ATOM    267  O   GLN A  15      23.598  38.169  54.187
ATOM    268  CB  GLN A  15      19.195  35.342  56.532
ATOM    269  N   LYS A  16      23.102  36.043  54.224
ATOM    270  CA  LYS A  16      24.337  35.567  53.670
ATOM    271  C   LYS A  16      24.103  35.234  52.198
ATOM    272  O   LYS A  16      23.366  34.361  51.740
ATOM    273  CB  LYS A  16      24.338  32.298  55.192
ATOM    274  N   LEU A  17      24.781  35.983  51.291
ATOM    275  CA  LEU A  17      24.482  35.954  49.852
ATOM    276  C   LEU A  17      25.761  35.834  48.994
ATOM    277  O   LEU A  17      26.891  36.258  49.241
ATOM    278  CB  LEU A  17      23.443  38.298  49.500
ATOM    279  N   VAL A  18      25.602  35.174  47.822
ATOM    280  CA  VAL A  18      26.663  35.207  46.845
ATOM    281  C   VAL A  18      26.198  35.988  45.636
ATOM    282  O   VAL A  18      25.066  36.420  45.419
ATOM    283  CB  VAL A  18      26.956  33.223  46.460
ATOM    284  N   PHE A  19      27.053  36.266  44.680
ATOM    285  CA  PHE A  19      26.629  36.852  43.437
ATOM    286  C   PHE A  19      27.569  36.848  42.298
ATOM    287  O   PHE A  19      28.697  37.339  42.320
ATOM    288  CB  PHE A  19      26.352  39.924  44.754
ATOM    289  N   PHE A  20      27.299  36.317  41.135
ATOM    290  CA  PHE A  20      27.936  36.632  39.879
ATOM    291  C   PHE A  20      27.053  37.577  39.113
ATOM    292  O   PHE A  20      26.049  37.269  38.470
ATOM    293  CB  PHE A  20      27.481  33.488  38.832
ATOM    294  N   ALA A  21      27.338  38.879  39.096
ATOM    295  CA  ALA A  21      26.847  39.846  38.068
ATOM    296  C   ALA A  21      27.774  39.925  36.906
ATOM    297  O   ALA A  21      28.992  39.749  36.914
ATOM    298  CB  ALA A  21      26.573  41.186  38.829
ATOM    299  N   GLU A  22      27.217  40.217  35.734
ATOM    300  CA  GLU A  22      28.036  40.339  34.523
ATOM    301  C   GLU A  22      27.960  41.808  34.108
ATOM    302  O   GLU A  22      27.030  42.386  33.545
ATOM    303  CB  GLU A  22      26.625  38.713  32.225
ATOM    304  N   ASP A  23      29.000  42.583  34.369
ATOM    305  CA  ASP A  23      29.009  44.030  34.136
ATOM    306  C   ASP A  23      29.366  44.367  32.677
ATOM    307  O   ASP A  23      28.698  44.230  31.652
ATOM    308  CB  ASP A  23      29.063  45.116  36.391
ATOM    309  N   VAL A  24      30.618  44.888  32.590
ATOM    310  CA  VAL A  24      31.308  44.964  31.300
ATOM    311  C   VAL A  24      32.761  44.663  31.545
ATOM    312  O   VAL A  24      33.538  44.089  30.782
ATOM    313  CB  VAL A  24      31.107  46.929  30.850
ATOM    314  N   GLY A  25      33.315  45.027  32.671
ATOM    315  CA  GLY A  25      34.264  44.239  33.454
ATOM    316  C   GLY A  25      35.683  44.497  33.078
ATOM    317  O   GLY A  25      36.095  44.948  32.009
ATOM    318  N   SER A  26      36.598  44.204  34.005
ATOM    319  CA  SER A  26      37.973  43.735  33.687
ATOM    320  C   SER A  26      38.373  42.687  34.685
ATOM    321  O   SER A  26      38.544  41.488  34.461
ATOM    322  CB  SER A  26      39.020  45.345  33.861
ATOM    323  N   ASN A  27      38.571  43.057  35.948
ATOM    324  CA  ASN A  27      39.068  42.012  36.884
ATOM    325  C   ASN A  27      38.133  42.010  38.114
ATOM    326  O   ASN A  27      37.430  42.918  38.556
ATOM    327  CB  ASN A  27      41.228  43.062  37.469
ATOM    328  N   LYS A  28      38.053  40.906  38.806
ATOM    329  CA  LYS A  28      37.029  40.738  39.822
ATOM    330  C   LYS A  28      37.523  40.985  41.234
ATOM    331  O   LYS A  28      38.634  40.740  41.704
ATOM    332  CB  LYS A  28      36.952  37.124  39.708
ATOM    333  N   GLY A  29      36.666  41.530  42.074
ATOM    334  CA  GLY A  29      36.733  41.551  43.532
ATOM    335  C   GLY A  29      35.354  41.490  44.087
ATOM    336  O   GLY A  29      34.895  40.633  44.842
ATOM    337  N   ALA A  30      34.530  42.463  43.730
ATOM    338  CA  ALA A  30      33.211  42.766  44.284
ATOM    339  C   ALA A  30      32.069  42.558  43.361
ATOM    340  O   ALA A  30      30.885  42.601  43.696
ATOM    341  CB  ALA A  30      33.174  44.244  44.862
ATOM    342  N   ILE A  31      32.242  42.302  42.065
ATOM    343  CA  ILE A  31      31.131  41.999  41.186
ATOM    344  C   ILE A  31      31.037  40.502  40.828
ATOM    345  O   ILE A  31      30.118  39.893  40.280
ATOM    346  CB  ILE A  31      31.661  43.215  39.145
ATOM    347  N   ILE A  32      32.054  39.743  41.132
ATOM    348  CA  ILE A  32      32.008  38.320  41.197
ATOM    349  C   ILE A  32      32.579  37.777  42.506
ATOM    350  O   ILE A  32      33.744  37.819  42.903
ATOM    351  CB  ILE A  32      33.621  37.804  39.444
ATOM    352  N   GLY A  33      31.744  37.185  43.337
ATOM    353  CA  GLY A  33      32.219  36.242  44.363
ATOM    354  C   GLY A  33      31.206  35.931  45.424
ATOM    355  O   GLY A  33      30.041  36.322  45.503
ATOM    356  N   LEU A  34      31.686  35.117  46.382
ATOM    357  CA  LEU A  34      30.824  34.558  47.440
ATOM    358  C   LEU A  34      30.692  35.413  48.652
ATOM    359  O   LEU A  34      30.684  35.040  49.825
ATOM    360  CB  LEU A  34      32.253  32.417  48.062
ATOM    361  N   MET A  35      30.571  36.708  48.488
ATOM    362  CA  MET A  35      30.206  37.615  49.592
ATOM    363  C   MET A  35      29.685  38.966  49.113
ATOM    364  O   MET A  35      30.297  39.884  48.566
ATOM    365  CB  MET A  35      33.490  38.274  50.429
ATOM    366  N   VAL A  36      28.410  39.184  49.308
ATOM    367  CA  VAL A  36      27.645  40.392  49.276
ATOM    368  C   VAL A  36      27.542  41.154  50.595
ATOM    369  O   VAL A  36      26.825  40.917  51.568
ATOM    370  CB  VAL A  36      25.844  40.032  48.470
ATOM    371  N   GLY A  37      28.319  42.208  50.721
ATOM    372  CA  GLY A  37      27.876  43.474  51.354
ATOM    373  C   GLY A  37      28.636  44.606  50.676
ATOM    374  O   GLY A  37      29.453  45.402  51.140
ATOM    375  N   GLY A  38      28.327  44.699  49.389
ATOM    376  CA  GLY A  38      29.030  45.612  48.488
ATOM    377  C   GLY A  38      28.197  45.904  47.277
ATOM    378  O   GLY A  38      27.307  45.204  46.795
ATOM    379  N   VAL A  39      28.489  47.081  46.674
ATOM    380  CA  VAL A  39      27.681  47.747  45.690
ATOM    381  C   VAL A  39      28.149  47.508  44.247
ATOM    382  O   VAL A  39      29.159  47.891  43.657
ATOM    383  CB  VAL A  39      27.516  49.654  46.121
ATOM    384  N   VAL A  40      27.321  46.779  43.560
ATOM    385  CA  VAL A  40      27.697  45.986  42.398
ATOM    386  C   VAL A  40      27.724  46.818  41.096
ATOM    387  O   VAL A  40      27.745  47.480  40.059
ATOM    388  CB  VAL A  40      26.573  44.327  42.361
ATOM    389  N   ASP A   1      32.582   9.919  47.242
ATOM    390  CA  ASP A   1      32.761   9.810  48.721
ATOM    391  C   ASP A   1      32.648  11.249  49.262
ATOM    392  O   ASP A   1      31.908  11.710  50.131
ATOM    393  CB  ASP A   1      34.238   7.892  49.053
ATOM    394  N   ALA A   2      33.527  12.069  48.637
ATOM    395  CA  ALA A   2      33.771  13.439  48.960
ATOM    396  C   ALA A   2      32.570  14.327  49.018
ATOM    397  O   ALA A   2      32.262  15.123  49.905
ATOM    398  CB  ALA A   2      34.894  14.120  47.990
ATOM    399  N   GLU A   3      31.743  14.250  47.999
ATOM    400  CA  GLU A   3      30.513  15.025  47.945
ATOM    401  C   GLU A   3      29.341  14.123  48.030
ATOM    402  O   GLU A   3      28.773  13.604  47.069
ATOM    403  CB  GLU A   3      30.501  16.817  45.386
ATOM    404  N   PHE A   4      28.835  13.829  49.239
ATOM    405  CA  PHE A   4      27.663  13.018  49.348
ATOM    406  C   PHE A   4      26.374  13.811  49.096
ATOM    407  O   PHE A   4      26.257  15.013  48.857
ATOM    408  CB  PHE A   4      28.028  13.233  52.824
ATOM    409  N   ARG A   5      25.221  13.208  49.122
ATOM    410  CA  ARG A   5      23.999  13.733  49.733
ATOM    411  C   ARG A   5      23.249  14.609  48.759
ATOM    412  O   ARG A   5      22.567  14.287  47.786
ATOM    413  CB  ARG A   5      23.260  10.185  52.615
ATOM    414  N   HIS A   6      23.402  15.913  49.072
ATOM    415  CA  HIS A   6      22.756  16.939  48.272
ATOM    416  C   HIS A   6      23.625  17.367  47.102
ATOM    417  O   HIS A   6      24.847  17.283  46.975
ATOM    418  CB  HIS A   6      20.468  17.426  50.313
ATOM    419  N   ASP A   7      22.881  17.906  46.100
ATOM    420  CA  ASP A   7      23.464  18.777  45.042
ATOM    421  C   ASP A   7      22.868  20.175  45.199
ATOM    422  O   ASP A   7      21.703  20.557  45.085
ATOM    423  CB  ASP A   7      23.949  17.332  43.015
ATOM    424  N   SER A   8      23.740  21.090  45.501
ATOM    425  CA  SER A   8      23.631  22.518  45.540
ATOM    426  C   SER A   8      24.324  23.085  44.284
ATOM    427  O   SER A   8      25.429  22.807  43.816
ATOM    428  CB  SER A   8      24.863  22.973  47.059
ATOM    429  N   GLY A   9      23.693  23.986  43.588
ATOM    430  CA  GLY A   9      24.438  25.114  42.973
ATOM    431  C   GLY A   9      23.827  25.383  41.628
ATOM    432  O   GLY A   9      22.766  24.917  41.215
ATOM    433  N   TYR A  10      24.416  26.178  40.750
ATOM    434  CA  TYR A  10      23.915  26.270  39.369
ATOM    435  C   TYR A  10      25.079  26.566  38.423
ATOM    436  O   TYR A  10      26.108  27.209  38.629
ATOM    437  CB  TYR A  10      20.651  28.091  40.562
ATOM    438  N   GLU A  11      24.954  26.058  37.219
ATOM    439  CA  GLU A  11      25.968  25.942  36.181
ATOM    440  C   GLU A  11      25.462  26.416  34.809
ATOM    441  O   GLU A  11      24.427  26.097  34.225
ATOM    442  CB  GLU A  11      26.561  22.819  36.003
ATOM    443  N   VAL A  12      26.194  27.271  34.138
ATOM    444  CA  VAL A  12      25.938  27.910  32.872
ATOM    445  C   VAL A  12      27.179  27.846  31.980
ATOM    446  O   VAL A  12      28.357  27.885  32.337
ATOM    447  CB  VAL A  12      25.331  29.744  33.289
ATOM    448  N   HIS A  13      27.006  27.735  30.659
ATOM    449  CA  HIS A  13      27.963  28.146  29.639
ATOM    450  C   HIS A  13      27.260  29.133  28.712
ATOM    451  O   HIS A  13      26.510  30.074  28.971
ATOM    452  CB  HIS A  13      29.417  25.340  29.916
ATOM    453  N   HIS A  14      27.539  28.888  27.446
ATOM    454  CA  HIS A  14      26.936  29.595  26.310
ATOM    455  C   HIS A  14      25.881  28.742  25.600
ATOM    456  O   HIS A  14      25.081  29.110  24.740
ATOM    457  CB  HIS A  14      28.480  32.280  26.784
ATOM    458  N   GLN A  15      25.790  27.445  25.927
ATOM    459  CA  GLN A  15      24.685  26.605  25.601
ATOM    460  C   GLN A  15      23.649  26.591  26.675
ATOM    461  O   GLN A  15      22.456  26.343  26.504
ATOM    462  CB  GLN A  15      24.769  26.356  22.268
ATOM    463  N   LYS A  16      23.977  26.860  27.945
ATOM    464  CA  LYS A  16      22.976  26.756  28.971
ATOM    465  C   LYS A  16      22.997  27.928  29.950
ATOM    466  O   LYS A  16      23.866  28.784  30.116
ATOM    467  CB  LYS A  16      23.693  23.717  30.554
ATOM    468  N   LEU A  17      21.948  28.048  30.726
ATOM    469  CA  LEU A  17      22.027  28.415  32.150
ATOM    470  C   LEU A  17      21.117  27.652  33.035
ATOM    471  O   LEU A  17      20.194  28.103  33.712
ATOM    472  CB  LEU A  17      21.256  30.961  31.994
ATOM    473  N   VAL A  18      21.332  26.339  33.096
ATOM    474  CA  VAL A  18      20.587  25.448  33.950
ATOM    475  C   VAL A  18      21.020  25.428  35.381
ATOM    476  O   VAL A  18      22.009  24.855  35.839
ATOM    477  CB  VAL A  18      20.469  23.686  33.102
ATOM    478  N   PHE A  19      20.302  26.075  36.276
ATOM    479  CA  PHE A  19      20.439  26.027  37.709
ATOM    480  C   PHE A  19      19.597  24.943  38.348
ATOM    481  O   PHE A  19      18.453  24.593  38.060
ATOM    482  CB  PHE A  19      18.431  28.802  37.816
ATOM    483  N   PHE A  20      20.219  24.307  39.357
ATOM    484  CA  PHE A  20      19.578  23.114  39.894
ATOM    485  C   PHE A  20      19.926  22.933  41.384
ATOM    486  O   PHE A  20      21.024  23.025  41.934
ATOM    487  CB  PHE A  20      22.172  21.261  38.543
ATOM    488  N   ALA A  21      18.882  22.637  42.175
ATOM    489  CA  ALA A  21      19.043  22.348  43.594
ATOM    490  C   ALA A  21      18.262  21.157  44.025
ATOM    491  O   ALA A  21      17.226  21.186  44.689
ATOM    492  CB  ALA A  21      18.546  23.660  44.436
ATOM    493  N   GLU A  22      18.669  19.932  43.695
ATOM    494  CA  GLU A  22      17.888  18.689  43.826
ATOM    495  C   GLU A  22      18.744  17.642  44.465
ATOM    496  O   GLU A  22      19.884  17.770  44.911
ATOM    497  CB  GLU A  22      17.450  18.047  40.713
ATOM    498  N   ASP A  23      18.236  16.441  44.570
ATOM    499  CA  ASP A  23      19.071  15.290  45.005
ATOM    500  C   ASP A  23      19.863  14.663  43.875
ATOM    501  O   ASP A  23      19.996  15.070  42.721
ATOM    502  CB  ASP A  23      19.147  15.399  47.526
ATOM    503  N   VAL A  24      20.487  13.524  44.201
ATOM    504  CA  VAL A  24      21.421  12.848  43.259
ATOM    505  C   VAL A  24      20.997  11.410  43.042
ATOM    506  O   VAL A  24      21.682  10.390  43.120
ATOM    507  CB  VAL A  24      23.162  12.955  44.259
ATOM    508  N   GLY A  25      19.741  11.213  42.731
ATOM    509  CA  GLY A  25      19.204   9.937  42.182
ATOM    510  C   GLY A  25      17.722   9.945  42.039
ATOM    511  O   GLY A  25      17.048   9.681  41.043
ATOM    512  N   SER A  26      17.079  10.283  43.139
ATOM    513  CA  SER A  26      15.635  10.586  43.097
ATOM    514  C   SER A  26      15.411  12.040  42.992
ATOM    515  O   SER A  26      15.893  12.906  43.721
ATOM    516  CB  SER A  26      15.047   9.869  44.786
ATOM    517  N   ASN A  27      14.637  12.504  42.053
ATOM    518  CA  ASN A  27      14.267  13.924  41.820
ATOM    519  C   ASN A  27      13.361  14.401  42.916
ATOM    520  O   ASN A  27      12.147  14.588  42.845
ATOM    521  CB  ASN A  27      12.902  13.538  39.753
ATOM    522  N   LYS A  28      13.879  14.660  44.093
ATOM    523  CA  LYS A  28      13.260  15.516  45.066
ATOM    524  C   LYS A  28      13.943  16.869  45.229
ATOM    525  O   LYS A  28      14.818  17.193  46.032
ATOM    526  CB  LYS A  28      14.009  13.601  47.937
ATOM    527  N   GLY A  29      13.546  17.823  44.399
ATOM    528  CA  GLY A  29      14.037  19.169  44.279
ATOM    529  C   GLY A  29      13.458  19.873  43.119
ATOM    530  O   GLY A  29      12.615  19.443  42.332
ATOM    531  N   ALA A  30      13.955  21.127  42.964
ATOM    532  CA  ALA A  30      13.606  21.846  41.726
ATOM    533  C   ALA A  30      14.844  22.125  40.870
ATOM    534  O   ALA A  30      15.979  22.418  41.244
ATOM    535  CB  ALA A  30      12.954  23.249  42.242
ATOM    536  N   ILE A  31      14.670  22.039  39.551
ATOM    537  CA  ILE A  31      15.525  22.647  38.539
ATOM    538  C   ILE A  31      14.700  23.638  37.709
ATOM    539  O   ILE A  31      13.667  23.462  37.062
ATOM    540  CB  ILE A  31      16.348  20.721  37.341
ATOM    541  N   ILE A  32      15.255  24.865  37.745
ATOM    542  CA  ILE A  32      14.839  25.924  36.802
ATOM    543  C   ILE A  32      15.945  26.290  35.864
ATOM    544  O   ILE A  32      17.117  26.494  36.179
ATOM    545  CB  ILE A  32      14.254  27.747  38.231
ATOM    546  N   GLY A  33      15.742  26.429  34.573
ATOM    547  CA  GLY A  33      16.711  26.942  33.659
ATOM    548  C   GLY A  33      16.183  27.496  32.366
ATOM    549  O   GLY A  33      15.007  27.644  32.033
ATOM    550  N   LEU A  34      17.081  27.870  31.477
ATOM    551  CA  LEU A  34      16.898  28.025  30.044
ATOM    552  C   LEU A  34      18.121  27.616  29.242
ATOM    553  O   LEU A  34      19.266  28.049  29.372
ATOM    554  CB  LEU A  34      16.675  30.674  29.891
ATOM    555  N   MET A  35      17.996  26.697  28.288
ATOM    556  CA  MET A  35      19.026  26.249  27.372
ATOM    557  C   MET A  35      18.654  26.253  25.939
ATOM    558  O   MET A  35      17.512  26.167  25.487
ATOM    559  CB  MET A  35      18.900  23.053  28.541
ATOM    560  N   VAL A  36      19.656  26.360  25.051
ATOM    561  CA  VAL A  36      19.301  26.281  23.616
ATOM    562  C   VAL A  36      19.645  24.930  23.103
ATOM    563  O   VAL A  36      20.689  24.579  22.553
ATOM    564  CB  VAL A  36      20.254  27.790  22.688
ATOM    565  N   GLY A  37      18.687  24.016  23.275
ATOM    566  CA  GLY A  37      18.853  22.561  23.156
ATOM    567  C   GLY A  37      17.910  21.745  23.991
ATOM    568  O   GLY A  37      17.352  22.074  25.038
ATOM    569  N   GLY A  38      17.626  20.540  23.592
ATOM    570  CA  GLY A  38      16.791  19.583  24.352
ATOM    571  C   GLY A  38      16.165  18.646  23.362
ATOM    572  O   GLY A  38      16.272  18.670  22.136
ATOM    573  N   VAL A  39      15.407  17.679  23.881
ATOM    574  CA  VAL A  39      14.283  17.005  23.317
ATOM    575  C   VAL A  39      12.983  17.289  24.102
ATOM    576  O   VAL A  39      12.585  16.834  25.174
ATOM    577  CB  VAL A  39      14.764  15.068  23.502
ATOM    578  N   VAL A  40      12.211  18.176  23.468
ATOM    579  CA  VAL A  40      11.101  18.845  24.117
ATOM    580  C   VAL A  40       9.880  17.924  24.209
ATOM    581  O   VAL A  40       8.898  17.185  24.283
ATOM    582  CB  VAL A  40      10.844  20.547  23.143
ATOM    583  N   ASP A   1      13.997  20.497  15.235
ATOM    584  CA  ASP A   1      13.507  19.105  15.145
ATOM    585  C   ASP A   1      14.155  18.144  16.078
ATOM    586  O   ASP A   1      14.198  18.196  17.307
ATOM    587  CB  ASP A   1      12.322  18.898  12.911
ATOM    588  N   ALA A   2      14.749  17.117  15.440
ATOM    589  CA  ALA A   2      15.517  16.179  16.296
ATOM    590  C   ALA A   2      17.001  16.540  16.086
ATOM    591  O   ALA A   2      17.471  17.438  15.386
ATOM    592  CB  ALA A   2      15.280  14.673  15.716
ATOM    593  N   GLU A   3      17.911  15.803  16.731
ATOM    594  CA  GLU A   3      19.146  16.400  17.240
ATOM    595  C   GLU A   3      20.384  15.566  16.934
ATOM    596  O   GLU A   3      21.508  15.929  16.587
ATOM    597  CB  GLU A   3      18.717  16.145  20.367
ATOM    598  N   PHE A   4      20.219  14.280  17.060
ATOM    599  CA  PHE A   4      21.241  13.353  16.613
ATOM    600  C   PHE A   4      20.713  12.292  15.721
ATOM    601  O   PHE A   4      21.346  11.297  15.369
ATOM    602  CB  PHE A   4      21.169  11.889  19.709
ATOM    603  N   ARG A   5      19.477  12.343  15.222
ATOM    604  CA  ARG A   5      18.885  11.222  14.541
ATOM    605  C   ARG A   5      19.307  11.209  13.112
ATOM    606  O   ARG A   5      19.316  11.200  11.882
ATOM    607  CB  ARG A   5      17.112   8.974  18.261
ATOM    608  N   HIS A   6      18.807  12.095  12.256
ATOM    609  CA  HIS A   6      19.380  12.287  10.949
ATOM    610  C   HIS A   6      20.411  13.345  10.903
ATOM    611  O   HIS A   6      21.557  13.275  11.347
ATOM    612  CB  HIS A   6      17.299  10.437   9.578
ATOM    613  N   ASP A   7      20.097  14.485  10.335
ATOM    614  CA  ASP A   7      20.969  15.672  10.170
ATOM    615  C   ASP A   7      20.275  16.957  10.657
ATOM    616  O   ASP A   7      20.733  18.099  10.698
ATOM    617  CB  ASP A   7      22.470  15.088   8.214
ATOM    618  N   SER A   8      18.998  16.787  11.093
ATOM    619  CA  SER A   8      18.087  17.910  10.887
ATOM    620  C   SER A   8      17.556  18.313  12.246
ATOM    621  O   SER A   8      16.689  17.768  12.929
ATOM    622  CB  SER A   8      16.545  17.010  10.037
ATOM    623  N   GLY A   9      18.086  19.383  12.767
ATOM    624  CA  GLY A   9      17.563  20.096  13.926
ATOM    625  C   GLY A   9      18.089  21.543  13.829
ATOM    626  O   GLY A   9      19.234  21.985  13.920
ATOM    627  N   TYR A  10      17.105  22.409  13.613
ATOM    628  CA  TYR A  10      17.334  23.876  13.686
ATOM    629  C   TYR A  10      17.470  24.390  15.071
ATOM    630  O   TYR A  10      18.415  24.147  15.821
ATOM    631  CB  TYR A  10      16.303  24.031   9.937
ATOM    632  N   GLU A  11      16.492  25.190  15.575
ATOM    633  CA  GLU A  11      16.756  26.081  16.664
ATOM    634  C   GLU A  11      15.635  26.136  17.620
ATOM    635  O   GLU A  11      14.636  26.850  17.530
ATOM    636  CB  GLU A  11      17.451  28.842  15.418
ATOM    637  N   VAL A  12      15.724  25.324  18.685
ATOM    638  CA  VAL A  12      14.560  25.194  19.562
ATOM    639  C   VAL A  12      15.049  25.290  21.000
ATOM    640  O   VAL A  12      15.580  24.416  21.684
ATOM    641  CB  VAL A  12      13.731  23.402  19.215
ATOM    642  N   HIS A  13      14.895  26.448  21.606
ATOM    643  CA  HIS A  13      15.296  26.686  22.979
ATOM    644  C   HIS A  13      14.101  26.444  23.926
ATOM    645  O   HIS A  13      12.964  26.915  23.900
ATOM    646  CB  HIS A  13      17.034  29.217  22.017
ATOM    647  N   HIS A  14      14.364  25.597  24.908
ATOM    648  CA  HIS A  14      13.485  25.370  26.069
ATOM    649  C   HIS A  14      13.746  26.434  27.138
ATOM    650  O   HIS A  14      14.769  27.088  27.341
ATOM    651  CB  HIS A  14      11.989  22.937  24.841
ATOM    652  N   GLN A  15      12.733  26.684  27.954
ATOM    653  CA  GLN A  15      12.698  27.585  29.099
ATOM    654  C   GLN A  15      11.553  27.143  30.033
ATOM    655  O   GLN A  15      10.332  27.256  29.917
ATOM    656  CB  GLN A  15      13.271  30.652  27.616
ATOM    657  N   LYS A  16      12.027  26.551  31.121
ATOM    658  CA  LYS A  16      11.375  25.614  31.984
ATOM    659  C   LYS A  16      11.606  25.893  33.468
ATOM    660  O   LYS A  16      12.620  26.342  34.002
ATOM    661  CB  LYS A  16      13.166  22.688  31.223
ATOM    662  N   LEU A  17      10.575  25.614  34.287
ATOM    663  CA  LEU A  17      10.777  25.505  35.739
ATOM    664  C   LEU A  17       9.818  24.404  36.219
ATOM    665  O   LEU A  17       8.589  24.365  36.260
ATOM    666  CB  LEU A  17      10.020  27.854  36.697
ATOM    667  N   VAL A  18      10.460  23.352  36.646
ATOM    668  CA  VAL A  18       9.819  22.170  37.294
ATOM    669  C   VAL A  18      10.328  21.974  38.722
ATOM    670  O   VAL A  18      11.481  21.739  39.083
ATOM    671  CB  VAL A  18      10.129  20.676  36.024
ATOM    672  N   PHE A  19       9.400  22.072  39.699
ATOM    673  CA  PHE A  19       9.577  21.584  41.063
ATOM    674  C   PHE A  19       8.753  20.325  41.205
ATOM    675  O   PHE A  19       7.537  20.213  41.363
ATOM    676  CB  PHE A  19       7.508  24.026  42.046
ATOM    677  N   PHE A  20       9.487  19.210  41.146
ATOM    678  CA  PHE A  20       9.037  17.877  41.384
ATOM    679  C   PHE A  20       9.679  17.167  42.526
ATOM    680  O   PHE A  20      10.840  17.283  42.919
ATOM    681  CB  PHE A  20      10.703  16.805  38.661
ATOM    682  N   ALA A  21       8.966  16.322  43.210
ATOM    683  CA  ALA A  21       9.336  15.125  43.890
ATOM    684  C   ALA A  21       8.573  13.925  43.488
ATOM    685  O   ALA A  21       7.370  13.898  43.229
ATOM    686  CB  ALA A  21       9.625  15.340  45.417
ATOM    687  N   GLU A  22       9.209  12.757  43.387
ATOM    688  CA  GLU A  22       8.470  11.541  43.223
ATOM    689  C   GLU A  22       9.214  10.340  43.736
ATOM    690  O   GLU A  22      10.148   9.765  43.179
ATOM    691  CB  GLU A  22       8.062  11.406  40.119
ATOM    692  N   ASP A  23       8.876   9.805  44.895
ATOM    693  CA  ASP A  23       9.638   8.749  45.508
ATOM    694  C   ASP A  23       9.320   7.439  44.826
ATOM    695  O   ASP A  23       9.108   7.235  43.631
ATOM    696  CB  ASP A  23      10.883   9.597  47.493
ATOM    697  N   VAL A  24       9.270   6.385  45.651
ATOM    698  CA  VAL A  24       9.274   5.015  45.229
ATOM    699  C   VAL A  24       8.168   4.174  45.830
ATOM    700  O   VAL A  24       8.189   3.003  46.211
ATOM    701  CB  VAL A  24      11.054   4.191  45.692
ATOM    702  N   GLY A  25       7.037   4.815  45.949
ATOM    703  CA  GLY A  25       5.692   4.203  46.091
ATOM    704  C   GLY A  25       4.855   4.478  44.873
ATOM    705  O   GLY A  25       5.218   4.619  43.706
ATOM    706  N   SER A  26       3.571   4.581  45.088
ATOM    707  CA  SER A  26       2.490   4.972  44.201
ATOM    708  C   SER A  26       1.291   5.492  44.970
ATOM    709  O   SER A  26       0.314   4.848  45.354
ATOM    710  CB  SER A  26       2.125   3.277  43.357
ATOM    711  N   ASN A  27       1.266   6.785  45.279
ATOM    712  CA  ASN A  27       0.036   7.535  45.424
ATOM    713  C   ASN A  27       0.262   8.964  45.103
ATOM    714  O   ASN A  27       0.589   9.841  45.903
ATOM    715  CB  ASN A  27      -0.205   7.130  47.917
ATOM    716  N   LYS A  28       0.095   9.344  43.825
ATOM    717  CA  LYS A  28       0.886  10.372  43.132
ATOM    718  C   LYS A  28      -0.028  11.396  42.492
ATOM    719  O   LYS A  28      -1.208  11.263  42.168
ATOM    720  CB  LYS A  28       2.714   8.519  40.803
ATOM    721  N   GLY A  29       0.483  12.579  42.245
ATOM    722  CA  GLY A  29      -0.083  13.449  41.169
ATOM    723  C   GLY A  29       1.049  13.928  40.336
ATOM    724  O   GLY A  29       2.105  14.416  40.739
ATOM    725  N   ALA A  30       0.921  13.824  39.023
ATOM    726  CA  ALA A  30       1.909  14.307  38.051
ATOM    727  C   ALA A  30       1.178  15.160  37.026
ATOM    728  O   ALA A  30       0.171  14.880  36.377
ATOM    729  CB  ALA A  30       2.460  12.981  37.268
ATOM    730  N   ILE A  31       1.654  16.349  36.777
ATOM    731  CA  ILE A  31       1.307  17.339  35.802
ATOM    732  C   ILE A  31       2.469  17.794  34.906
ATOM    733  O   ILE A  31       3.679  17.820  35.132
ATOM    734  CB  ILE A  31       0.055  19.006  36.880
ATOM    735  N   ILE A  32       2.044  18.214  33.713
ATOM    736  CA  ILE A  32       2.914  18.873  32.701
ATOM    737  C   ILE A  32       2.192  20.016  31.977
ATOM    738  O   ILE A  32       0.998  20.142  31.706
ATOM    739  CB  ILE A  32       3.144  16.979  31.188
ATOM    740  N   GLY A  33       2.963  21.001  31.593
ATOM    741  CA  GLY A  33       2.505  22.215  30.900
ATOM    742  C   GLY A  33       3.440  22.503  29.729
ATOM    743  O   GLY A  33       4.646  22.742  29.777
ATOM    744  N   LEU A  34       2.906  22.501  28.499
ATOM    745  CA  LEU A  34       3.683  22.392  27.249
ATOM    746  C   LEU A  34       3.165  23.332  26.185
ATOM    747  O   LEU A  34       2.112  23.264  25.551
ATOM    748  CB  LEU A  34       3.638  19.869  26.681
ATOM    749  N   MET A  35       4.005  24.359  25.938
ATOM    750  CA  MET A  35       3.559  25.518  25.151
ATOM    751  C   MET A  35       4.497  25.834  24.032
ATOM    752  O   MET A  35       5.469  26.588  24.080
ATOM    753  CB  MET A  35       4.529  27.684  27.694
ATOM    754  N   VAL A  36       4.234  25.218  22.855
ATOM    755  CA  VAL A  36       5.174  25.303  21.707
ATOM    756  C   VAL A  36       4.764  26.525  20.855
ATOM    757  O   VAL A  36       3.639  27.000  20.699
ATOM    758  CB  VAL A  36       4.948  23.549  20.728
ATOM    759  N   GLY A  37       5.785  27.143  20.204
ATOM    760  CA  GLY A  37       5.446  28.442  19.578
ATOM    761  C   GLY A  37       6.375  28.818  18.471
ATOM    762  O   GLY A  37       7.400  29.490  18.583
ATOM    763  N   GLY A  38       6.066  28.381  17.228
ATOM    764  CA  GLY A  38       6.666  29.081  16.058
ATOM    765  C   GLY A  38       6.358  28.164  14.863
ATOM    766  O   GLY A  38       5.257  27.789  14.459
ATOM    767  N   VAL A  39       7.446  27.724  14.182
ATOM    768  CA  VAL A  39       7.211  27.049  12.893
ATOM    769  C   VAL A  39       7.294  25.570  13.119
ATOM    770  O   VAL A  39       7.298  25.566  11.888
ATOM    771  CB  VAL A  39       8.507  27.802  11.570
ATOM    772  N   VAL A  40       6.499  24.735  12.448
ATOM    773  CA  VAL A  40       6.727  23.304  12.490
ATOM    774  C   VAL A  40       6.531  22.649  11.118
ATOM    775  O   VAL A  40       6.374  22.123  10.016
ATOM    776  CB  VAL A  40       5.287  22.648  13.733
ATOM    777  N   ASP A   1     -33.474  32.061   2.472
ATOM    778  CA  ASP A   1     -32.355  31.178   2.058
ATOM    779  C   ASP A   1     -32.047  30.274   3.203
ATOM    780  O   ASP A   1     -31.341  30.541   4.175
ATOM    781  CB  ASP A   1     -32.744  31.039  -0.438
ATOM    782  N   ALA A   2     -32.611  29.038   3.147
ATOM    783  CA  ALA A   2     -32.522  28.178   4.305
ATOM    784  C   ALA A   2     -31.654  26.977   4.032
ATOM    785  O   ALA A   2     -31.531  26.386   2.959
ATOM    786  CB  ALA A   2     -34.029  27.733   4.753
ATOM    787  N   GLU A   3     -30.939  26.509   5.092
ATOM    788  CA  GLU A   3     -30.278  25.224   5.020
ATOM    789  C   GLU A   3     -30.152  24.499   6.300
ATOM    790  O   GLU A   3     -29.280  24.723   7.139
ATOM    791  CB  GLU A   3     -27.352  26.096   4.186
ATOM    792  N   PHE A   4     -31.014  23.520   6.632
ATOM    793  CA  PHE A   4     -30.741  22.465   7.557
ATOM    794  C   PHE A   4     -31.200  21.102   7.158
ATOM    795  O   PHE A   4     -32.157  20.863   6.422
ATOM    796  CB  PHE A   4     -33.633  23.585   9.189
ATOM    797  N   ARG A   5     -30.578  20.009   7.591
ATOM    798  CA  ARG A   5     -31.001  18.627   7.260
ATOM    799  C   ARG A   5     -31.224  17.756   8.444
ATOM    800  O   ARG A   5     -32.179  16.997   8.615
ATOM    801  CB  ARG A   5     -30.217  18.339   2.666
ATOM    802  N   HIS A   6     -30.339  17.766   9.428
ATOM    803  CA  HIS A   6     -30.517  17.238  10.757
ATOM    804  C   HIS A   6     -31.066  18.256  11.712
ATOM    805  O   HIS A   6     -31.068  18.269  12.943
ATOM    806  CB  HIS A   6     -29.694  14.298   9.815
ATOM    807  N   ASP A   7     -31.352  17.912  12.960
ATOM    808  CA  ASP A   7     -32.463  18.400  13.767
ATOM    809  C   ASP A   7     -31.934  19.452  14.697
ATOM    810  O   ASP A   7     -31.309  20.461  14.370
ATOM    811  CB  ASP A   7     -33.753  16.280  14.346
ATOM    812  N   SER A   8     -32.103  19.378  15.992
ATOM    813  CA  SER A   8     -31.924  20.457  16.919
ATOM    814  C   SER A   8     -30.421  20.641  17.149
ATOM    815  O   SER A   8     -29.560  19.780  17.334
ATOM    816  CB  SER A   8     -32.518  19.635  18.620
ATOM    817  N   GLY A   9     -30.001  21.907  17.147
ATOM    818  CA  GLY A   9     -28.657  22.411  17.230
ATOM    819  C   GLY A   9     -27.838  21.886  18.384
ATOM    820  O   GLY A   9     -26.767  21.282  18.331
ATOM    821  N   TYR A  10     -28.262  22.062  19.599
ATOM    822  CA  TYR A  10     -27.739  21.517  20.809
ATOM    823  C   TYR A  10     -27.963  20.000  20.966
ATOM    824  O   TYR A  10     -28.576  19.210  20.248
ATOM    825  CB  TYR A  10     -28.186  24.898  22.745
ATOM    826  N   GLU A  11     -27.397  19.501  22.046
ATOM    827  CA  GLU A  11     -27.796  18.241  22.632
ATOM    828  C   GLU A  11     -28.484  18.497  23.930
ATOM    829  O   GLU A  11     -28.654  17.673  24.829
ATOM    830  CB  GLU A  11     -25.200  16.547  22.910
ATOM    831  N   VAL A  12     -28.974  19.716  24.175
ATOM    832  CA  VAL A  12     -29.747  19.952  25.393
ATOM    833  C   VAL A  12     -31.197  19.683  25.245
ATOM    834  O   VAL A  12     -32.045  19.823  26.126
ATOM    835  CB  VAL A  12     -29.227  21.698  26.140
ATOM    836  N   HIS A  13     -31.653  19.249  24.063
ATOM    837  CA  HIS A  13     -33.109  18.993  23.932
ATOM    838  C   HIS A  13     -33.463  17.543  24.224
ATOM    839  O   HIS A  13     -33.674  16.654  23.400
ATOM    840  CB  HIS A  13     -33.546  21.702  22.481
ATOM    841  N   HIS A  14     -33.572  17.128  25.476
ATOM    842  CA  HIS A  14     -34.129  15.776  25.785
ATOM    843  C   HIS A  14     -35.387  15.939  26.549
ATOM    844  O   HIS A  14     -36.341  16.627  26.184
ATOM    845  CB  HIS A  14     -31.279  14.340  25.651
ATOM    846  N   GLN A  15     -35.553  15.315  27.730
ATOM    847  CA  GLN A  15     -36.849  15.371  28.429
ATOM    848  C   GLN A  15     -36.999  16.555  29.323
ATOM    849  O   GLN A  15     -36.069  17.137  29.881
ATOM    850  CB  GLN A  15     -38.017  12.193  28.278
ATOM    851  N   LYS A  16     -38.214  17.072  29.578
ATOM    852  CA  LYS A  16     -38.353  18.312  30.343
ATOM    853  C   LYS A  16     -38.848  18.019  31.755
ATOM    854  O   LYS A  16     -39.917  17.526  32.113
ATOM    855  CB  LYS A  16     -41.227  19.471  28.668
ATOM    856  N   LEU A  17     -38.026  18.334  32.727
ATOM    857  CA  LEU A  17     -38.546  18.391  34.100
ATOM    858  C   LEU A  17     -38.580  19.758  34.683
ATOM    859  O   LEU A  17     -37.916  20.140  35.648
ATOM    860  CB  LEU A  17     -37.032  16.787  35.426
ATOM    861  N   VAL A  18     -39.347  20.704  34.201
ATOM    862  CA  VAL A  18     -39.536  22.025  34.702
ATOM    863  C   VAL A  18     -40.911  22.414  35.102
ATOM    864  O   VAL A  18     -41.231  23.417  35.742
ATOM    865  CB  VAL A  18     -38.727  23.366  33.432
ATOM    866  N   PHE A  19     -41.914  21.640  34.760
ATOM    867  CA  PHE A  19     -43.283  22.146  34.835
ATOM    868  C   PHE A  19     -43.953  21.728  36.135
ATOM    869  O   PHE A  19     -44.979  22.185  36.641
ATOM    870  CB  PHE A  19     -44.251  19.743  32.670
ATOM    871  N   PHE A  20     -43.399  20.767  36.832
ATOM    872  CA  PHE A  20     -44.022  19.930  37.840
ATOM    873  C   PHE A  20     -43.608  20.351  39.247
ATOM    874  O   PHE A  20     -42.714  21.113  39.613
ATOM    875  CB  PHE A  20     -41.435  17.771  37.000
ATOM    876  N   ALA A  21     -44.348  19.790  40.182
ATOM    877  CA  ALA A  21     -43.878  19.715  41.597
ATOM    878  C   ALA A  21     -44.013  18.261  42.003
ATOM    879  O   ALA A  21     -44.722  17.810  42.904
ATOM    880  CB  ALA A  21     -44.882  20.650  42.444
ATOM    881  N   GLU A  22     -43.317  17.334  41.353
ATOM    882  CA  GLU A  22     -43.628  15.894  41.488
ATOM    883  C   GLU A  22     -42.393  15.024  41.337
ATOM    884  O   GLU A  22     -41.219  15.394  41.371
ATOM    885  CB  GLU A  22     -45.688  15.560  39.121
ATOM    886  N   ASP A  23     -42.590  13.701  41.143
ATOM    887  CA  ASP A  23     -41.576  12.702  41.249
ATOM    888  C   ASP A  23     -41.341  11.930  39.932
ATOM    889  O   ASP A  23     -42.150  11.530  39.095
ATOM    890  CB  ASP A  23     -41.541  12.153  43.696
ATOM    891  N   VAL A  24     -40.098  11.655  39.659
ATOM    892  CA  VAL A  24     -39.682  11.157  38.345
ATOM    893  C   VAL A  24     -39.065   9.752  38.479
ATOM    894  O   VAL A  24     -38.137   9.371  39.192
ATOM    895  CB  VAL A  24     -38.613  12.559  37.435
ATOM    896  N   GLY A  25     -39.652   8.842  37.687
ATOM    897  CA  GLY A  25     -39.390   7.423  38.025
ATOM    898  C   GLY A  25     -40.223   6.461  37.158
ATOM    899  O   GLY A  25     -40.313   6.386  35.932
ATOM    900  N   SER A  26     -40.945   5.592  37.827
ATOM    901  CA  SER A  26     -41.897   4.632  37.310
ATOM    902  C   SER A  26     -43.020   5.178  36.525
ATOM    903  O   SER A  26     -43.275   6.368  36.340
ATOM    904  CB  SER A  26     -42.631   3.828  38.988
ATOM    905  N   ASN A  27     -43.849   4.354  35.953
ATOM    906  CA  ASN A  27     -44.575   4.671  34.702
ATOM    907  C   ASN A  27     -46.058   4.556  35.029
ATOM    908  O   ASN A  27     -46.765   3.557  35.164
ATOM    909  CB  ASN A  27     -43.727   2.512  33.611
ATOM    910  N   LYS A  28     -46.630   5.728  35.184
ATOM    911  CA  LYS A  28     -48.053   6.017  35.311
ATOM    912  C   LYS A  28     -48.436   7.287  34.552
ATOM    913  O   LYS A  28     -49.562   7.762  34.405
ATOM    914  CB  LYS A  28     -48.115   7.084  38.688
ATOM    915  N   GLY A  29     -47.500   8.000  33.964
ATOM    916  CA  GLY A  29     -47.773   9.411  33.575
ATOM    917  C   GLY A  29     -46.593  10.233  34.030
ATOM    918  O   GLY A  29     -46.601  11.198  34.795
ATOM    919  N   ALA A  30     -45.401   9.901  33.568
ATOM    920  CA  ALA A  30     -44.112  10.291  34.081
ATOM    921  C   ALA A  30     -43.476  11.279  33.112
ATOM    922  O   ALA A  30     -43.816  11.493  31.948
ATOM    923  CB  ALA A  30     -43.129   9.035  34.364
ATOM    924  N   ILE A  31     -42.435  12.013  33.532
ATOM    925  CA  ILE A  31     -41.982  13.184  32.818
ATOM    926  C   ILE A  31     -40.549  12.901  32.324
ATOM    927  O   ILE A  31     -40.028  13.129  31.233
ATOM    928  CB  ILE A  31     -42.098  14.922  34.438
ATOM    929  N   ILE A  32     -39.795  12.320  33.251
ATOM    930  CA  ILE A  32     -38.679  11.488  32.847
ATOM    931  C   ILE A  32     -38.783  10.152  33.550
ATOM    932  O   ILE A  32     -39.054   9.932  34.730
ATOM    933  CB  ILE A  32     -36.836  12.792  33.738
ATOM    934  N   GLY A  33     -38.552   9.087  32.792
ATOM    935  CA  GLY A  33     -38.239   7.728  33.313
ATOM    936  C   GLY A  33     -38.905   6.744  32.426
ATOM    937  O   GLY A  33     -39.044   6.867  31.209
ATOM    938  N   LEU A  34     -39.418   5.625  32.874
ATOM    939  CA  LEU A  34     -39.769   4.500  32.017
ATOM    940  C   LEU A  34     -41.017   4.808  31.261
ATOM    941  O   LEU A  34     -42.110   5.112  31.740
ATOM    942  CB  LEU A  34     -39.722   2.486  33.621
ATOM    943  N   MET A  35     -40.984   4.761  29.943
ATOM    944  CA  MET A  35     -42.070   5.220  29.104
ATOM    945  C   MET A  35     -42.369   4.288  27.987
ATOM    946  O   MET A  35     -41.549   3.643  27.333
ATOM    947  CB  MET A  35     -40.471   7.840  27.787
ATOM    948  N   VAL A  36     -43.641   4.122  27.644
ATOM    949  CA  VAL A  36     -43.908   3.248  26.472
ATOM    950  C   VAL A  36     -44.859   3.807  25.493
ATOM    951  O   VAL A  36     -45.812   4.552  25.727
ATOM    952  CB  VAL A  36     -44.366   1.434  27.197
ATOM    953  N   GLY A  37     -44.625   3.441  24.223
ATOM    954  CA  GLY A  37     -45.329   4.128  23.137
ATOM    955  C   GLY A  37     -46.689   3.430  22.941
ATOM    956  O   GLY A  37     -47.820   3.893  22.791
ATOM    957  N   GLY A  38     -46.572   2.127  22.940
ATOM    958  CA  GLY A  38     -47.563   1.166  23.484
ATOM    959  C   GLY A  38     -46.894  -0.116  23.869
ATOM    960  O   GLY A  38     -45.724  -0.226  24.235
ATOM    961  N   VAL A  39     -47.577  -1.272  23.831
ATOM    962  CA  VAL A  39     -47.417  -2.367  24.787
ATOM    963  C   VAL A  39     -46.160  -3.185  24.562
ATOM    964  O   VAL A  39     -45.920  -3.915  23.600
ATOM    965  CB  VAL A  39     -49.178  -3.352  24.663
ATOM    966  N   VAL A  40     -45.177  -3.169  25.440
ATOM    967  CA  VAL A  40     -43.800  -3.323  25.073
ATOM    968  C   VAL A  40     -43.458  -4.683  24.489
ATOM    969  O   VAL A  40     -43.181  -5.785  24.016
ATOM    970  CB  VAL A  40     -42.715  -2.920  26.699
ATOM    971  N   ASP A   1      -9.607   2.176   1.848
ATOM    972  CA  ASP A   1      -9.394   3.483   2.535
ATOM    973  C   ASP A   1      -8.275   4.213   1.771
ATOM    974  O   ASP A   1      -7.454   3.734   0.988
ATOM    975  CB  ASP A   1     -10.306   3.364   4.860
ATOM    976  N   ALA A   2      -8.142   5.519   1.948
ATOM    977  CA  ALA A   2      -6.983   6.314   1.685
ATOM    978  C   ALA A   2      -6.545   7.246   2.747
ATOM    979  O   ALA A   2      -7.207   8.176   3.207
ATOM    980  CB  ALA A   2      -6.922   6.995   0.251
ATOM    981  N   GLU A   3      -5.297   7.040   3.245
ATOM    982  CA  GLU A   3      -4.445   8.071   3.835
ATOM    983  C   GLU A   3      -2.988   7.781   3.751
ATOM    984  O   GLU A   3      -2.445   6.720   4.059
ATOM    985  CB  GLU A   3      -5.460   7.783   6.875
ATOM    986  N   PHE A   4      -2.165   8.731   3.307
ATOM    987  CA  PHE A   4      -0.699   8.486   3.194
ATOM    988  C   PHE A   4       0.045   9.786   3.118
ATOM    989  O   PHE A   4      -0.126  10.758   3.854
ATOM    990  CB  PHE A   4      -1.204   7.452   0.016
ATOM    991  N   ARG A   5       0.975  10.027   2.240
ATOM    992  CA  ARG A   5       2.027  11.038   2.474
ATOM    993  C   ARG A   5       1.965  12.156   1.477
ATOM    994  O   ARG A   5       1.791  12.088   0.261
ATOM    995  CB  ARG A   5       4.620   8.624   5.454
ATOM    996  N   HIS A   6       2.124  13.360   2.021
ATOM    997  CA  HIS A   6       1.617  14.600   1.471
ATOM    998  C   HIS A   6       2.635  15.141   0.483
ATOM    999  O   HIS A   6       3.566  14.536  -0.048
ATOM   1000  CB  HIS A   6      -0.461  14.964   3.904
ATOM   1001  N   ASP A   7       2.506  16.427   0.150
ATOM   1002  CA  ASP A   7       3.523  17.266  -0.410
ATOM   1003  C   ASP A   7       4.379  17.975   0.647
ATOM   1004  O   ASP A   7       4.106  18.167   1.832
ATOM   1005  CB  ASP A   7       3.250  17.527  -2.845
ATOM   1006  N   SER A   8       5.576  18.444   0.221
ATOM   1007  CA  SER A   8       6.558  19.045   1.136
ATOM   1008  C   SER A   8       6.202  20.405   1.584
ATOM   1009  O   SER A   8       5.382  21.151   1.048
ATOM   1010  CB  SER A   8       8.044  19.208  -0.160
ATOM   1011  N   GLY A   9       6.806  20.891   2.661
ATOM   1012  CA  GLY A   9       6.532  22.237   3.243
ATOM   1013  C   GLY A   9       6.067  22.111   4.665
ATOM   1014  O   GLY A   9       5.061  21.512   5.044
ATOM   1015  N   TYR A  10       6.787  22.689   5.641
ATOM   1016  CA  TYR A  10       6.451  22.803   7.033
ATOM   1017  C   TYR A  10       5.335  23.855   7.186
ATOM   1018  O   TYR A  10       5.012  24.762   6.419
ATOM   1019  CB  TYR A  10       9.728  21.009   8.060
ATOM   1020  N   GLU A  11       4.634  23.740   8.326
ATOM   1021  CA  GLU A  11       3.405  24.464   8.496
ATOM   1022  C   GLU A  11       3.678  25.649   9.438
ATOM   1023  O   GLU A  11       4.756  26.119   9.802
ATOM   1024  CB  GLU A  11       1.452  22.321   9.820
ATOM   1025  N   VAL A  12       2.601  26.246   9.925
ATOM   1026  CA  VAL A  12       2.642  27.104  11.068
ATOM   1027  C   VAL A  12       1.982  26.549  12.278
ATOM   1028  O   VAL A  12       1.969  26.547  13.509
ATOM   1029  CB  VAL A  12       2.229  28.974  10.498
ATOM   1030  N   HIS A  13       2.703  26.233  13.360
ATOM   1031  CA  HIS A  13       2.026  25.804  14.589
ATOM   1032  C   HIS A  13       2.286  26.718  15.716
ATOM   1033  O   HIS A  13       3.316  26.727  16.390
ATOM   1034  CB  HIS A  13       1.576  22.805  13.720
ATOM   1035  N   HIS A  14       1.415  27.624  16.103
ATOM   1036  CA  HIS A  14       1.426  28.279  17.426
ATOM   1037  C   HIS A  14       0.298  27.740  18.253
ATOM   1038  O   HIS A  14      -0.901  27.941  18.060
ATOM   1039  CB  HIS A  14       3.233  30.638  16.215
ATOM   1040  N   GLN A  15       0.617  26.959  19.315
ATOM   1041  CA  GLN A  15      -0.399  26.574  20.335
ATOM   1042  C   GLN A  15       0.313  26.369  21.662
ATOM   1043  O   GLN A  15       1.493  26.559  21.957
ATOM   1044  CB  GLN A  15      -2.349  24.447  18.514
ATOM   1045  N   LYS A  16      -0.505  25.918  22.608
ATOM   1046  CA  LYS A  16      -0.157  25.237  23.832
ATOM   1047  C   LYS A  16      -1.211  24.181  24.098
ATOM   1048  O   LYS A  16      -2.305  24.032  23.552
ATOM   1049  CB  LYS A  16      -0.812  28.047  25.931
ATOM   1050  N   LEU A  17      -0.931  23.307  25.030
ATOM   1051  CA  LEU A  17      -1.788  22.705  26.031
ATOM   1052  C   LEU A  17      -1.210  22.889  27.447
ATOM   1053  O   LEU A  17      -0.093  23.243  27.822
ATOM   1054  CB  LEU A  17      -1.721  20.140  25.312
ATOM   1055  N   VAL A  18      -2.093  22.608  28.373
ATOM   1056  CA  VAL A  18      -1.636  22.248  29.712
ATOM   1057  C   VAL A  18      -2.469  21.110  30.200
ATOM   1058  O   VAL A  18      -3.674  20.942  30.007
ATOM   1059  CB  VAL A  18      -1.833  23.872  30.867
ATOM   1060  N   PHE A  19      -1.877  20.169  30.915
ATOM   1061  CA  PHE A  19      -2.503  18.886  31.085
ATOM   1062  C   PHE A  19      -1.962  18.182  32.295
ATOM   1063  O   PHE A  19      -0.797  17.849  32.511
ATOM   1064  CB  PHE A  19      -0.416  17.610  28.688
ATOM   1065  N   PHE A  20      -2.783  17.869  33.252
ATOM   1066  CA  PHE A  20      -2.554  17.502  34.612
ATOM   1067  C   PHE A  20      -3.381  16.331  34.996
ATOM   1068  O   PHE A  20      -4.602  16.299  35.145
ATOM   1069  CB  PHE A  20      -4.323  20.355  35.307
ATOM   1070  N   ALA A  21      -2.706  15.200  35.196
ATOM   1071  CA  ALA A  21      -3.333  13.937  35.592
ATOM   1072  C   ALA A  21      -2.827  13.620  37.015
ATOM   1073  O   ALA A  21      -1.742  13.893  37.528
ATOM   1074  CB  ALA A  21      -2.793  12.838  34.543
ATOM   1075  N   GLU A  22      -3.738  12.948  37.768
ATOM   1076  CA  GLU A  22      -3.552  12.659  39.160
ATOM   1077  C   GLU A  22      -4.498  11.638  39.729
ATOM   1078  O   GLU A  22      -5.682  11.478  39.434
ATOM   1079  CB  GLU A  22      -3.710  15.361  40.765
ATOM   1080  N   ASP A  23      -4.057  10.806  40.644
ATOM   1081  CA  ASP A  23      -4.681   9.467  40.851
ATOM   1082  C   ASP A  23      -5.893   9.617  41.770
ATOM   1083  O   ASP A  23      -6.891  10.328  41.651
ATOM   1084  CB  ASP A  23      -2.838   7.755  40.735
ATOM   1085  N   VAL A  24      -5.766   8.815  42.847
ATOM   1086  CA  VAL A  24      -6.769   8.491  43.817
ATOM   1087  C   VAL A  24      -6.678   9.452  45.005
ATOM   1088  O   VAL A  24      -7.539   9.673  45.857
ATOM   1089  CB  VAL A  24      -6.413   6.616  44.420
ATOM   1090  N   GLY A  25      -5.506  10.133  45.122
ATOM   1091  CA  GLY A  25      -5.138  10.913  46.273
ATOM   1092  C   GLY A  25      -3.630  11.081  46.282
ATOM   1093  O   GLY A  25      -2.745  10.226  46.255
ATOM   1094  N   SER A  26      -3.290  12.378  46.327
ATOM   1095  CA  SER A  26      -1.935  12.846  46.246
ATOM   1096  C   SER A  26      -1.301  13.209  47.597
ATOM   1097  O   SER A  26      -1.731  13.908  48.515
ATOM   1098  CB  SER A  26      -2.168  14.635  45.409
ATOM   1099  N   ASN A  27      -0.081  12.619  47.694
ATOM   1100  CA  ASN A  27       0.805  13.030  48.790
ATOM   1101  C   ASN A  27       2.184  13.407  48.355
ATOM   1102  O   ASN A  27       3.038  14.008  49.005
ATOM   1103  CB  ASN A  27       0.888  10.781  49.913
ATOM   1104  N   LYS A  28       2.552  13.073  47.149
ATOM   1105  CA  LYS A  28       3.771  13.387  46.469
ATOM   1106  C   LYS A  28       3.504  13.929  45.060
ATOM   1107  O   LYS A  28       2.585  13.629  44.298
ATOM   1108  CB  LYS A  28       4.892   9.970  45.943
ATOM   1109  N   GLY A  29       4.306  14.820  44.536
ATOM   1110  CA  GLY A  29       3.784  15.825  43.623
ATOM   1111  C   GLY A  29       4.791  16.337  42.643
ATOM   1112  O   GLY A  29       5.913  16.787  42.876
ATOM   1113  N   ALA A  30       4.388  16.284  41.370
ATOM   1114  CA  ALA A  30       5.269  16.666  40.303
ATOM   1115  C   ALA A  30       4.588  17.695  39.411
ATOM   1116  O   ALA A  30       3.827  17.492  38.465
ATOM   1117  CB  ALA A  30       5.592  15.382  39.383
ATOM   1118  N   ILE A  31       4.864  18.979  39.707
ATOM   1119  CA  ILE A  31       4.385  20.038  38.880
ATOM   1120  C   ILE A  31       5.516  20.726  38.098
ATOM   1121  O   ILE A  31       6.532  21.294  38.498
ATOM   1122  CB  ILE A  31       3.581  21.569  40.561
ATOM   1123  N   ILE A  32       5.324  20.672  36.794
ATOM   1124  CA  ILE A  32       6.257  21.229  35.850
ATOM   1125  C   ILE A  32       5.586  22.048  34.803
ATOM   1126  O   ILE A  32       4.563  21.738  34.191
ATOM   1127  CB  ILE A  32       7.231  19.148  35.019
ATOM   1128  N   GLY A  33       6.139  23.237  34.488
ATOM   1129  CA  GLY A  33       5.730  24.017  33.365
ATOM   1130  C   GLY A  33       6.789  24.165  32.343
ATOM   1131  O   GLY A  33       7.941  24.534  32.570
ATOM   1132  N   LEU A  34       6.565  23.904  31.068
ATOM   1133  CA  LEU A  34       7.623  23.949  30.057
ATOM   1134  C   LEU A  34       7.165  24.962  28.992
ATOM   1135  O   LEU A  34       6.064  25.491  28.835
ATOM   1136  CB  LEU A  34       7.976  21.607  29.077
ATOM   1137  N   MET A  35       8.129  25.291  28.132
ATOM   1138  CA  MET A  35       7.854  26.073  26.920
ATOM   1139  C   MET A  35       9.041  26.015  25.976
ATOM   1140  O   MET A  35      10.233  26.216  26.206
ATOM   1141  CB  MET A  35       8.102  29.093  28.535
ATOM   1142  N   VAL A  36       8.681  25.695  24.736
ATOM   1143  CA  VAL A  36       9.630  25.852  23.643
ATOM   1144  C   VAL A  36       9.275  27.065  22.768
ATOM   1145  O   VAL A  36       8.173  27.499  22.431
ATOM   1146  CB  VAL A  36       9.493  24.094  22.613
ATOM   1147  N   GLY A  37      10.310  27.732  22.318
ATOM   1148  CA  GLY A  37      10.379  28.642  21.183
ATOM   1149  C   GLY A  37      11.097  27.969  20.044
ATOM   1150  O   GLY A  37      12.301  27.720  19.993
ATOM   1151  N   GLY A  38      10.443  27.581  18.964
ATOM   1152  CA  GLY A  38      10.642  26.376  18.224
ATOM   1153  C   GLY A  38      10.525  26.563  16.762
ATOM   1154  O   GLY A  38       9.488  26.585  16.098
ATOM   1155  N   VAL A  39      11.697  26.723  16.128
ATOM   1156  CA  VAL A  39      11.736  26.589  14.641
ATOM   1157  C   VAL A  39      12.294  25.224  14.265
ATOM   1158  O   VAL A  39      13.400  24.746  14.515
ATOM   1159  CB  VAL A  39      12.816  28.171  14.018
ATOM   1160  N   VAL A  40      11.508  24.441  13.588
ATOM   1161  CA  VAL A  40      11.918  23.158  13.088
ATOM   1162  C   VAL A  40      11.845  22.933  11.631
ATOM   1163  O   VAL A  40      11.845  22.931  12.862
ATOM   1164  CB  VAL A  40      10.950  21.733  14.193
ATOM   1165  N   LYS B   1     -12.034  21.273  53.879
ATOM   1166  CA  LYS B   1     -13.237  21.602  54.673
ATOM   1167  C   LYS B   1     -13.636  23.049  54.465
ATOM   1168  O   LYS B   1     -13.146  24.043  55.000
ATOM   1169  CB  LYS B   1     -11.937  20.941  57.852
ATOM   1170  N   LEU B   2     -14.622  23.304  53.614
ATOM   1171  CA  LEU B   2     -14.979  24.649  53.194
ATOM   1172  C   LEU B   2     -16.466  24.874  53.460
ATOM   1173  O   LEU B   2     -17.412  24.125  53.219
ATOM   1174  CB  LEU B   2     -14.447  24.764  50.602
ATOM   1175  N   VAL B   3     -16.823  25.993  54.014
ATOM   1176  CA  VAL B   3     -18.199  26.491  54.146
ATOM   1177  C   VAL B   3     -18.375  27.852  53.477
ATOM   1178  O   VAL B   3     -17.584  28.794  53.427
ATOM   1179  CB  VAL B   3     -18.503  26.592  56.146
ATOM   1180  N   PHE B   4     -19.515  28.066  52.870
ATOM   1181  CA  PHE B   4     -19.651  29.175  51.927
ATOM   1182  C   PHE B   4     -21.072  29.669  51.943
ATOM   1183  O   PHE B   4     -22.108  29.024  51.782
ATOM   1184  CB  PHE B   4     -19.801  26.622  49.555
ATOM   1185  N   PHE B   5     -21.144  31.002  52.167
ATOM   1186  CA  PHE B   5     -22.474  31.599  52.250
ATOM   1187  C   PHE B   5     -22.568  32.694  51.238
ATOM   1188  O   PHE B   5     -21.952  33.760  51.256
ATOM   1189  CB  PHE B   5     -21.167  33.417  54.885
ATOM   1190  N   ALA B   6     -23.354  32.593  50.205
ATOM   1191  CA  ALA B   6     -23.540  33.512  49.131
ATOM   1192  C   ALA B   6     -24.991  33.813  48.811
ATOM   1193  O   ALA B   6     -25.916  33.034  48.585
ATOM   1194  CB  ALA B   6     -22.668  33.125  47.859
ATOM   1195  N   GLU B   7     -25.300  35.075  48.770
ATOM   1196  CA  GLU B   7     -26.606  35.587  48.426
ATOM   1197  C   GLU B   7     -26.526  36.834  47.578
ATOM   1198  O   GLU B   7     -26.461  37.851  46.887
ATOM   1199  CB  GLU B   7     -28.032  36.310  51.203
ATOM   1200  N   LYS B   1     -15.164  43.383  42.360
ATOM   1201  CA  LYS B   1     -13.795  43.068  42.607
ATOM   1202  C   LYS B   1     -13.617  41.712  43.194
ATOM   1203  O   LYS B   1     -14.511  40.983  43.625
ATOM   1204  CB  LYS B   1     -13.208  45.407  45.234
ATOM   1205  N   LEU B   2     -12.425  41.184  43.293
ATOM   1206  CA  LEU B   2     -12.154  39.878  43.839
ATOM   1207  C   LEU B   2     -11.076  39.893  44.925
ATOM   1208  O   LEU B   2      -9.901  39.532  44.850
ATOM   1209  CB  LEU B   2     -11.371  38.564  41.650
ATOM   1210  N   VAL B   3     -11.404  40.341  46.102
ATOM   1211  CA  VAL B   3     -10.443  40.673  47.190
ATOM   1212  C   VAL B   3     -10.437  39.450  48.134
ATOM   1213  O   VAL B   3     -11.347  39.043  48.856
ATOM   1214  CB  VAL B   3     -11.281  42.314  47.965
ATOM   1215  N   PHE B   4      -9.295  38.737  48.175
ATOM   1216  CA  PHE B   4      -9.031  37.817  49.234
ATOM   1217  C   PHE B   4      -8.295  38.313  50.412
ATOM   1218  O   PHE B   4      -7.290  39.023  50.378
ATOM   1219  CB  PHE B   4      -6.350  36.751  47.341
ATOM   1220  N   PHE B   5      -8.667  38.029  51.628
ATOM   1221  CA  PHE B   5      -7.926  38.081  52.867
ATOM   1222  C   PHE B   5      -7.713  36.733  53.534
ATOM   1223  O   PHE B   5      -8.536  36.091  54.186
ATOM   1224  CB  PHE B   5     -10.755  39.309  54.262
ATOM   1225  N   ALA B   6      -6.480  36.180  53.394
ATOM   1226  CA  ALA B   6      -6.250  34.857  54.010
ATOM   1227  C   ALA B   6      -5.384  34.936  55.277
ATOM   1228  O   ALA B   6      -4.341  35.560  55.474
ATOM   1229  CB  ALA B   6      -5.587  33.850  52.940
ATOM   1230  N   GLU B   7      -5.821  34.234  56.296
ATOM   1231  CA  GLU B   7      -5.403  34.659  57.658
ATOM   1232  C   GLU B   7      -5.259  33.450  58.506
ATOM   1233  O   GLU B   7      -5.140  32.447  59.209
ATOM   1234  CB  GLU B   7      -7.959  36.282  58.691
ATOM   1235  N   LYS B   1       7.837  25.834  47.924
ATOM   1236  CA  LYS B   1       8.925  25.651  47.017
ATOM   1237  C   LYS B   1       8.568  26.124  45.664
ATOM   1238  O   LYS B   1       8.605  25.483  44.614
ATOM   1239  CB  LYS B   1       8.729  22.023  46.970
ATOM   1240  N   LEU B   2       8.165  27.385  45.597
ATOM   1241  CA  LEU B   2       7.529  27.837  44.347
ATOM   1242  C   LEU B   2       8.511  28.505  43.425
ATOM   1243  O   LEU B   2       9.304  29.405  43.702
ATOM   1244  CB  LEU B   2       5.713  29.542  45.117
ATOM   1245  N   VAL B   3       8.492  28.039  42.152
ATOM   1246  CA  VAL B   3       9.246  28.741  41.161
ATOM   1247  C   VAL B   3       8.401  29.775  40.482
ATOM   1248  O   VAL B   3       7.178  29.907  40.518
ATOM   1249  CB  VAL B   3      10.065  27.358  40.014
ATOM   1250  N   PHE B   4       9.069  30.645  39.759
ATOM   1251  CA  PHE B   4       8.428  31.566  38.858
ATOM   1252  C   PHE B   4       9.203  31.772  37.550
ATOM   1253  O   PHE B   4      10.309  32.294  37.407
ATOM   1254  CB  PHE B   4       9.782  33.962  41.000
ATOM   1255  N   PHE B   5       8.644  31.348  36.415
ATOM   1256  CA  PHE B   5       9.202  31.726  35.082
ATOM   1257  C   PHE B   5       8.300  32.784  34.526
ATOM   1258  O   PHE B   5       7.124  32.645  34.190
ATOM   1259  CB  PHE B   5       7.550  28.886  34.003
ATOM   1260  N   ALA B   6       8.814  34.009  34.376
ATOM   1261  CA  ALA B   6       8.143  35.114  33.726
ATOM   1262  C   ALA B   6       8.961  35.710  32.621
ATOM   1263  O   ALA B   6      10.182  35.845  32.555
ATOM   1264  CB  ALA B   6       7.715  36.205  34.806
ATOM   1265  N   GLU B   7       8.264  36.138  31.597
ATOM   1266  CA  GLU B   7       8.683  36.987  30.490
ATOM   1267  C   GLU B   7       7.470  37.488  29.778
ATOM   1268  O   GLU B   7       6.470  37.901  29.191
ATOM   1269  CB  GLU B   7      10.346  34.976  28.593
ATOM   1270  N   LYS B   1      -1.799  30.689  52.118
ATOM   1271  CA  LYS B   1      -2.149  29.969  50.923
ATOM   1272  C   LYS B   1      -3.197  30.694  50.131
ATOM   1273  O   LYS B   1      -4.371  30.361  49.971
ATOM   1274  CB  LYS B   1      -3.198  26.926  52.264
ATOM   1275  N   LEU B   2      -2.859  31.813  49.527
ATOM   1276  CA  LEU B   2      -3.716  32.600  48.625
ATOM   1277  C   LEU B   2      -2.981  32.984  47.373
ATOM   1278  O   LEU B   2      -1.792  33.291  47.293
ATOM   1279  CB  LEU B   2      -4.826  34.492  49.987
ATOM   1280  N   VAL B   3      -3.630  33.010  46.213
ATOM   1281  CA  VAL B   3      -3.050  33.236  44.915
ATOM   1282  C   VAL B   3      -3.978  33.911  43.943
ATOM   1283  O   VAL B   3      -5.207  33.953  44.005
ATOM   1284  CB  VAL B   3      -2.544  31.404  44.171
ATOM   1285  N   PHE B   4      -3.397  34.536  42.897
ATOM   1286  CA  PHE B   4      -4.194  35.123  41.804
ATOM   1287  C   PHE B   4      -3.338  35.574  40.672
ATOM   1288  O   PHE B   4      -2.175  35.972  40.742
ATOM   1289  CB  PHE B   4      -4.975  37.845  43.613
ATOM   1290  N   PHE B   5      -3.848  35.559  39.459
ATOM   1291  CA  PHE B   5      -3.526  36.610  38.466
ATOM   1292  C   PHE B   5      -4.673  37.475  38.082
ATOM   1293  O   PHE B   5      -5.818  37.117  37.806
ATOM   1294  CB  PHE B   5      -3.387  34.064  36.240
ATOM   1295  N   ALA B   6      -4.436  38.774  38.031
ATOM   1296  CA  ALA B   6      -5.283  39.690  37.319
ATOM   1297  C   ALA B   6      -4.530  40.507  36.251
ATOM   1298  O   ALA B   6      -3.318  40.690  36.141
ATOM   1299  CB  ALA B   6      -6.028  40.649  38.333
ATOM   1300  N   GLU B   7      -5.220  41.105  35.316
ATOM   1301  CA  GLU B   7      -4.717  41.741  34.109
ATOM   1302  C   GLU B   7      -5.447  43.071  33.920
ATOM   1303  O   GLU B   7      -6.035  44.142  33.768
ATOM   1304  CB  GLU B   7      -5.362  39.797  31.720
ATOM   1305  N   LYS B   1     -25.712  34.311  29.359
ATOM   1306  CA  LYS B   1     -25.985  33.027  28.785
ATOM   1307  C   LYS B   1     -25.045  31.944  29.249
ATOM   1308  O   LYS B   1     -23.858  31.768  28.973
ATOM   1309  CB  LYS B   1     -25.506  33.939  25.423
ATOM   1310  N   LEU B   2     -25.593  31.080  30.059
ATOM   1311  CA  LEU B   2     -24.882  29.924  30.636
ATOM   1312  C   LEU B   2     -25.623  28.654  30.313
ATOM   1313  O   LEU B   2     -26.819  28.445  30.514
ATOM   1314  CB  LEU B   2     -25.216  30.394  33.259
ATOM   1315  N   VAL B   3     -24.920  27.635  29.747
ATOM   1316  CA  VAL B   3     -25.346  26.263  29.855
ATOM   1317  C   VAL B   3     -24.648  25.518  30.992
ATOM   1318  O   VAL B   3     -23.458  25.211  31.064
ATOM   1319  CB  VAL B   3     -25.244  25.381  28.070
ATOM   1320  N   PHE B   4     -25.352  25.134  32.043
ATOM   1321  CA  PHE B   4     -24.799  24.722  33.305
ATOM   1322  C   PHE B   4     -25.127  23.292  33.621
ATOM   1323  O   PHE B   4     -26.149  22.881  34.171
ATOM   1324  CB  PHE B   4     -27.037  26.708  34.940
ATOM   1325  N   PHE B   5     -24.198  22.367  33.261
ATOM   1326  CA  PHE B   5     -24.529  20.977  33.300
ATOM   1327  C   PHE B   5     -23.642  20.258  34.309
ATOM   1328  O   PHE B   5     -22.482  20.503  34.640
ATOM   1329  CB  PHE B   5     -22.732  20.725  30.415
ATOM   1330  N   ALA B   6     -24.291  19.214  34.880
ATOM   1331  CA  ALA B   6     -23.596  18.035  35.399
ATOM   1332  C   ALA B   6     -23.867  16.768  34.663
ATOM   1333  O   ALA B   6     -24.742  16.608  33.812
ATOM   1334  CB  ALA B   6     -23.925  17.804  36.979
ATOM   1335  N   GLU B   7     -23.130  15.685  34.906
ATOM   1336  CA  GLU B   7     -23.206  14.536  34.021
ATOM   1337  C   GLU B   7     -22.935  13.205  34.653
ATOM   1338  O   GLU B   7     -22.712  12.112  35.172
ATOM   1339  CB  GLU B   7     -20.882  15.010  31.892
ATOM   1340  N   LYS B   1      -1.752  45.202  35.958
ATOM   1341  CA  LYS B   1      -1.474  43.835  35.445
ATOM   1342  C   LYS B   1      -0.346  43.225  36.213
ATOM   1343  O   LYS B   1       0.852  43.487  36.105
ATOM   1344  CB  LYS B   1      -0.391  44.771  32.226
ATOM   1345  N   LEU B   2      -0.653  42.303  37.110
ATOM   1346  CA  LEU B   2       0.217  41.619  38.021
ATOM   1347  C   LEU B   2      -0.277  40.189  38.213
ATOM   1348  O   LEU B   2      -1.413  39.762  38.418
ATOM   1349  CB  LEU B   2       0.097  43.205  40.107
ATOM   1350  N   VAL B   3       0.673  39.302  38.146
ATOM   1351  CA  VAL B   3       0.435  37.917  38.501
ATOM   1352  C   VAL B   3       1.006  37.633  39.847
ATOM   1353  O   VAL B   3       2.174  37.315  40.071
ATOM   1354  CB  VAL B   3       0.991  36.759  36.958
ATOM   1355  N   PHE B   4       0.308  37.696  40.949
ATOM   1356  CA  PHE B   4       0.927  37.653  42.275
ATOM   1357  C   PHE B   4       0.520  36.454  43.078
ATOM   1358  O   PHE B   4      -0.614  35.980  43.148
ATOM   1359  CB  PHE B   4      -1.215  40.015  43.321
ATOM   1360  N   PHE B   5       1.421  35.799  43.800
ATOM   1361  CA  PHE B   5       0.913  34.952  44.917
ATOM   1362  C   PHE B   5       1.500  35.478  46.182
ATOM   1363  O   PHE B   5       2.392  36.318  46.301
ATOM   1364  CB  PHE B   5       3.287  32.755  43.931
ATOM   1365  N   ALA B   6       0.994  34.974  47.303
ATOM   1366  CA  ALA B   6       1.551  35.033  48.625
ATOM   1367  C   ALA B   6       1.177  33.779  49.393
ATOM   1368  O   ALA B   6       0.108  33.170  49.368
ATOM   1369  CB  ALA B   6       0.869  36.270  49.381
ATOM   1370  N   GLU B   7       2.070  33.246  50.190
ATOM   1371  CA  GLU B   7       1.848  31.883  50.758
ATOM   1372  C   GLU B   7       2.013  31.994  52.231
ATOM   1373  O   GLU B   7       2.149  32.086  53.451
ATOM   1374  CB  GLU B   7       4.089  30.065  49.402
ATOM   1375  N   LYS B   1      10.091  46.166  33.278
ATOM   1376  CA  LYS B   1       9.114  45.617  34.210
ATOM   1377  C   LYS B   1       9.810  45.107  35.416
ATOM   1378  O   LYS B   1      11.029  45.016  35.564
ATOM   1379  CB  LYS B   1       8.446  42.679  32.303
ATOM   1380  N   LEU B   2       9.007  44.710  36.439
ATOM   1381  CA  LEU B   2       9.592  44.541  37.779
ATOM   1382  C   LEU B   2       8.952  43.360  38.479
ATOM   1383  O   LEU B   2       7.776  43.222  38.816
ATOM   1384  CB  LEU B   2       9.170  46.774  39.012
ATOM   1385  N   VAL B   3       9.761  42.348  38.766
ATOM   1386  CA  VAL B   3       9.513  41.173  39.546
ATOM   1387  C   VAL B   3      10.152  41.190  40.885
ATOM   1388  O   VAL B   3      11.359  41.157  41.126
ATOM   1389  CB  VAL B   3      10.104  39.604  38.432
ATOM   1390  N   PHE B   4       9.277  41.249  41.921
ATOM   1391  CA  PHE B   4       9.607  41.265  43.311
ATOM   1392  C   PHE B   4       9.323  39.994  44.018
ATOM   1393  O   PHE B   4       8.208  39.545  44.285
ATOM   1394  CB  PHE B   4       6.581  42.931  43.879
ATOM   1395  N   PHE B   5      10.305  39.235  44.422
ATOM   1396  CA  PHE B   5      10.232  38.028  45.209
ATOM   1397  C   PHE B   5      10.726  38.287  46.633
ATOM   1398  O   PHE B   5      11.886  38.246  47.041
ATOM   1399  CB  PHE B   5      13.070  37.119  43.513
ATOM   1400  N   ALA B   6       9.797  38.596  47.557
ATOM   1401  CA  ALA B   6      10.202  38.936  48.937
ATOM   1402  C   ALA B   6       9.919  37.835  49.936
ATOM   1403  O   ALA B   6       9.074  36.940  49.894
ATOM   1404  CB  ALA B   6       9.267  40.217  49.319
ATOM   1405  N   GLU B   7      10.715  37.875  50.989
ATOM   1406  CA  GLU B   7      10.431  37.228  52.305
ATOM   1407  C   GLU B   7      11.309  37.882  53.348
ATOM   1408  O   GLU B   7      12.024  38.415  54.197
ATOM   1409  CB  GLU B   7      11.710  34.341  51.723
ATOM   1410  N   LYS B   1       3.541  48.960  35.372
ATOM   1411  CA  LYS B   1       4.137  50.061  36.185
ATOM   1412  C   LYS B   1       3.488  50.019  37.534
ATOM   1413  O   LYS B   1       2.312  49.776  37.805
ATOM   1414  CB  LYS B   1       3.210  52.882  34.334
ATOM   1415  N   LEU B   2       4.339  50.286  38.537
ATOM   1416  CA  LEU B   2       3.797  50.179  39.906
ATOM   1417  C   LEU B   2       4.429  51.271  40.715
ATOM   1418  O   LEU B   2       5.442  51.919  40.451
ATOM   1419  CB  LEU B   2       4.528  47.828  40.733
ATOM   1420  N   VAL B   3       3.758  51.532  41.864
ATOM   1421  CA  VAL B   3       4.343  52.222  42.983
ATOM   1422  C   VAL B   3       4.279  51.481  44.257
ATOM   1423  O   VAL B   3       3.277  51.379  44.964
ATOM   1424  CB  VAL B   3       3.786  54.099  42.913
ATOM   1425  N   PHE B   4       5.395  50.861  44.698
ATOM   1426  CA  PHE B   4       5.409  50.097  45.927
ATOM   1427  C   PHE B   4       6.399  50.728  46.908
ATOM   1428  O   PHE B   4       7.334  51.489  46.662
ATOM   1429  CB  PHE B   4       7.323  47.862  44.121
ATOM   1430  N   PHE B   5       6.219  50.406  48.198
ATOM   1431  CA  PHE B   5       7.163  50.544  49.280
ATOM   1432  C   PHE B   5       7.592  49.188  49.782
ATOM   1433  O   PHE B   5       6.897  48.356  50.366
ATOM   1434  CB  PHE B   5       4.403  51.302  51.253
ATOM   1435  N   ALA B   6       8.842  48.817  49.592
ATOM   1436  CA  ALA B   6       9.329  47.440  49.885
ATOM   1437  C   ALA B   6      10.336  47.467  51.020
ATOM   1438  O   ALA B   6      11.376  48.124  51.085
ATOM   1439  CB  ALA B   6      10.006  46.807  48.544
ATOM   1440  N   GLU B   7      10.078  46.696  52.075
ATOM   1441  CA  GLU B   7      11.012  46.356  53.139
ATOM   1442  C   GLU B   7      10.599  45.160  53.947
ATOM   1443  O   GLU B   7      10.261  44.179  54.609
ATOM   1444  CB  GLU B   7      10.408  48.834  55.100
ATOM   1445  N   LYS B   1      14.041  40.479  54.434
ATOM   1446  CA  LYS B   1      14.707  40.441  53.120
ATOM   1447  C   LYS B   1      13.768  40.826  52.044
ATOM   1448  O   LYS B   1      12.565  40.565  52.035
ATOM   1449  CB  LYS B   1      15.248  36.885  52.945
ATOM   1450  N   LEU B   2      14.174  41.504  50.977
ATOM   1451  CA  LEU B   2      13.514  41.324  49.683
ATOM   1452  C   LEU B   2      14.588  41.264  48.594
ATOM   1453  O   LEU B   2      15.694  41.803  48.598
ATOM   1454  CB  LEU B   2      12.107  43.527  49.269
ATOM   1455  N   VAL B   3      14.384  40.583  47.500
ATOM   1456  CA  VAL B   3      14.991  40.805  46.189
ATOM   1457  C   VAL B   3      13.956  41.450  45.290
ATOM   1458  O   VAL B   3      12.754  41.190  45.241
ATOM   1459  CB  VAL B   3      15.665  39.097  45.493
ATOM   1460  N   PHE B   4      14.389  42.414  44.452
ATOM   1461  CA  PHE B   4      13.663  42.642  43.224
ATOM   1462  C   PHE B   4      14.545  43.168  42.119
ATOM   1463  O   PHE B   4      15.414  44.038  42.181
ATOM   1464  CB  PHE B   4      12.491  45.494  44.613
ATOM   1465  N   PHE B   5      14.338  42.605  40.935
ATOM   1466  CA  PHE B   5      14.920  43.107  39.720
ATOM   1467  C   PHE B   5      13.867  43.907  38.933
ATOM   1468  O   PHE B   5      12.709  43.600  38.651
ATOM   1469  CB  PHE B   5      14.185  39.984  38.462
ATOM   1470  N   ALA B   6      14.327  45.109  38.514
ATOM   1471  CA  ALA B   6      13.655  45.814  37.419
ATOM   1472  C   ALA B   6      14.565  46.065  36.212
ATOM   1473  O   ALA B   6      15.601  46.728  36.176
ATOM   1474  CB  ALA B   6      12.953  47.136  37.929
ATOM   1475  N   GLU B   7      14.259  45.537  35.049
ATOM   1476  CA  GLU B   7      14.793  46.074  33.798
ATOM   1477  C   GLU B   7      13.630  46.133  32.810
ATOM   1478  O   GLU B   7      12.692  46.180  32.014
ATOM   1479  CB  GLU B   7      16.704  43.726  32.714
ATOM   1480  N   LYS B   1     -14.896  22.483  24.329
ATOM   1481  CA  LYS B   1     -13.523  22.192  23.853
ATOM   1482  C   LYS B   1     -12.734  21.327  24.770
ATOM   1483  O   LYS B   1     -11.772  20.618  24.476
ATOM   1484  CB  LYS B   1     -12.086  25.482  24.229
ATOM   1485  N   LEU B   2     -13.139  21.342  26.051
ATOM   1486  CA  LEU B   2     -12.454  20.777  27.191
ATOM   1487  C   LEU B   2     -12.847  19.291  27.299
ATOM   1488  O   LEU B   2     -13.843  18.698  26.883
ATOM   1489  CB  LEU B   2     -13.196  22.248  29.212
ATOM   1490  N   VAL B   3     -11.945  18.578  27.949
ATOM   1491  CA  VAL B   3     -12.138  17.172  28.415
ATOM   1492  C   VAL B   3     -11.628  17.028  29.817
ATOM   1493  O   VAL B   3     -10.577  17.490  30.263
ATOM   1494  CB  VAL B   3     -11.244  16.094  27.024
ATOM   1495  N   PHE B   4     -12.343  16.345  30.700
ATOM   1496  CA  PHE B   4     -11.913  15.503  31.768
ATOM   1497  C   PHE B   4     -12.558  14.116  31.612
ATOM   1498  O   PHE B   4     -13.539  13.759  30.960
ATOM   1499  CB  PHE B   4     -14.052  17.005  33.911
ATOM   1500  N   PHE B   5     -11.941  13.189  32.295
ATOM   1501  CA  PHE B   5     -12.132  11.737  32.141
ATOM   1502  C   PHE B   5     -11.626  11.040  33.420
ATOM   1503  O   PHE B   5     -10.670  11.349  34.130
ATOM   1504  CB  PHE B   5      -9.140  11.744  30.379
ATOM   1505  N   ALA B   6     -12.284   9.966  33.835
ATOM   1506  CA  ALA B   6     -11.690   8.959  34.699
ATOM   1507  C   ALA B   6     -11.607   7.611  33.955
ATOM   1508  O   ALA B   6     -12.457   7.066  33.250
ATOM   1509  CB  ALA B   6     -12.543   8.719  36.030
ATOM   1510  N   GLU B   7     -10.417   6.972  34.128
ATOM   1511  CA  GLU B   7     -10.081   5.705  33.431
ATOM   1512  C   GLU B   7      -9.315   4.788  34.367
ATOM   1513  O   GLU B   7      -8.694   4.043  35.125
ATOM   1514  CB  GLU B   7      -7.895   6.529  31.240
ATOM   1515  N   LYS B   1       1.800  19.728  18.703
ATOM   1516  CA  LYS B   1       2.705  18.579  18.437
ATOM   1517  C   LYS B   1       3.885  18.532  19.337
ATOM   1518  O   LYS B   1       5.034  18.885  19.071
ATOM   1519  CB  LYS B   1       3.456  18.896  15.027
ATOM   1520  N   LEU B   2       3.625  18.043  20.570
ATOM   1521  CA  LEU B   2       4.705  17.380  21.343
ATOM   1522  C   LEU B   2       4.038  16.209  22.049
ATOM   1523  O   LEU B   2       4.291  15.007  21.964
ATOM   1524  CB  LEU B   2       5.707  19.167  22.903
ATOM   1525  N   VAL B   3       3.053  16.542  22.863
ATOM   1526  CA  VAL B   3       2.032  15.635  23.270
ATOM   1527  C   VAL B   3       0.807  15.612  22.409
ATOM   1528  O   VAL B   3       0.086  14.644  22.168
ATOM   1529  CB  VAL B   3       1.713  15.843  25.233
ATOM   1530  N   PHE B   4       0.425  16.721  21.829
ATOM   1531  CA  PHE B   4      -0.902  16.897  21.204
ATOM   1532  C   PHE B   4      -0.896  16.726  19.707
ATOM   1533  O   PHE B   4      -0.697  17.584  18.848
ATOM   1534  CB  PHE B   4      -0.868  20.194  21.785
ATOM   1535  N   PHE B   5      -1.123  15.543  19.222
ATOM   1536  CA  PHE B   5      -1.701  15.222  17.917
ATOM   1537  C   PHE B   5      -2.879  14.342  18.092
ATOM   1538  O   PHE B   5      -2.850  13.175  18.483
ATOM   1539  CB  PHE B   5       1.020  13.214  17.406
ATOM   1540  N   ALA B   6      -4.091  14.870  17.797
ATOM   1541  CA  ALA B   6      -5.260  14.054  18.059
ATOM   1542  C   ALA B   6      -5.839  13.418  16.784
ATOM   1543  O   ALA B   6      -5.942  13.865  15.642
ATOM   1544  CB  ALA B   6      -6.361  14.804  18.912
ATOM   1545  N   GLU B   7      -6.279  12.175  17.057
ATOM   1546  CA  GLU B   7      -7.139  11.504  16.062
ATOM   1547  C   GLU B   7      -7.978  10.476  16.815
ATOM   1548  O   GLU B   7      -8.655   9.647  17.424
ATOM   1549  CB  GLU B   7      -5.006   9.709  14.419
ATOM   1550  N   LYS B   1      -9.574  42.279  34.443
ATOM   1551  CA  LYS B   1     -10.359  41.083  34.628
ATOM   1552  C   LYS B   1      -9.518  40.001  35.335
ATOM   1553  O   LYS B   1      -8.385  39.615  35.049
ATOM   1554  CB  LYS B   1     -10.592  39.974  31.319
ATOM   1555  N   LEU B   2     -10.109  39.406  36.404
ATOM   1556  CA  LEU B   2      -9.326  38.651  37.385
ATOM   1557  C   LEU B   2      -9.930  37.362  37.834
ATOM   1558  O   LEU B   2     -11.089  37.144  38.184
ATOM   1559  CB  LEU B   2      -9.008  40.345  39.369
ATOM   1560  N   VAL B   3      -9.044  36.352  37.833
ATOM   1561  CA  VAL B   3      -9.197  35.067  38.452
ATOM   1562  C   VAL B   3      -8.176  34.928  39.593
ATOM   1563  O   VAL B   3      -6.966  35.154  39.602
ATOM   1564  CB  VAL B   3      -9.141  33.631  37.069
ATOM   1565  N   PHE B   4      -8.705  34.502  40.721
ATOM   1566  CA  PHE B   4      -7.907  34.029  41.821
ATOM   1567  C   PHE B   4      -8.306  32.559  42.060
ATOM   1568  O   PHE B   4      -9.368  31.995  41.796
ATOM   1569  CB  PHE B   4      -9.929  35.803  43.871
ATOM   1570  N   PHE B   5      -7.416  31.773  42.621
ATOM   1571  CA  PHE B   5      -7.738  30.624  43.431
ATOM   1572  C   PHE B   5      -7.190  30.678  44.805
ATOM   1573  O   PHE B   5      -5.997  30.674  45.107
ATOM   1574  CB  PHE B   5      -5.293  29.015  41.679
ATOM   1575  N   ALA B   6      -8.053  30.735  45.821
ATOM   1576  CA  ALA B   6      -7.465  30.679  47.187
ATOM   1577  C   ALA B   6      -7.498  29.256  47.622
ATOM   1578  O   ALA B   6      -8.518  28.599  47.830
ATOM   1579  CB  ALA B   6      -8.184  31.723  48.152
ATOM   1580  N   GLU B   7      -6.348  28.597  47.816
ATOM   1581  CA  GLU B   7      -6.358  27.129  48.062
ATOM   1582  C   GLU B   7      -5.497  26.754  49.217
ATOM   1583  O   GLU B   7      -4.786  26.445  50.173
ATOM   1584  CB  GLU B   7      -4.868  26.103  45.466
ATOM   1585  N   LYS B   1     -18.706  15.020  51.317
ATOM   1586  CA  LYS B   1     -19.965  14.889  51.997
ATOM   1587  C   LYS B   1     -20.644  16.138  52.434
ATOM   1588  O   LYS B   1     -20.565  16.650  53.551
ATOM   1589  CB  LYS B   1     -19.237  12.857  54.740
ATOM   1590  N   LEU B   2     -21.418  16.768  51.520
ATOM   1591  CA  LEU B   2     -21.840  18.139  51.686
ATOM   1592  C   LEU B   2     -23.145  18.108  52.507
ATOM   1593  O   LEU B   2     -24.035  17.257  52.501
ATOM   1594  CB  LEU B   2     -22.411  18.980  49.225
ATOM   1595  N   VAL B   3     -23.347  19.133  53.334
ATOM   1596  CA  VAL B   3     -24.736  19.609  53.579
ATOM   1597  C   VAL B   3     -24.972  20.975  52.948
ATOM   1598  O   VAL B   3     -24.177  21.908  52.832
ATOM   1599  CB  VAL B   3     -24.966  19.401  55.509
ATOM   1600  N   PHE B   4     -26.156  21.227  52.456
ATOM   1601  CA  PHE B   4     -26.622  22.586  52.265
ATOM   1602  C   PHE B   4     -28.100  22.798  52.289
ATOM   1603  O   PHE B   4     -28.979  21.941  52.380
ATOM   1604  CB  PHE B   4     -25.829  22.146  48.908
ATOM   1605  N   PHE B   5     -28.461  24.097  52.197
ATOM   1606  CA  PHE B   5     -29.824  24.602  52.255
ATOM   1607  C   PHE B   5     -29.904  25.894  51.479
ATOM   1608  O   PHE B   5     -29.006  26.703  51.244
ATOM   1609  CB  PHE B   5     -29.015  25.623  55.401
ATOM   1610  N   ALA B   6     -31.124  26.160  51.000
ATOM   1611  CA  ALA B   6     -31.579  27.434  50.443
ATOM   1612  C   ALA B   6     -32.748  27.898  51.277
ATOM   1613  O   ALA B   6     -33.890  27.439  51.306
ATOM   1614  CB  ALA B   6     -31.942  27.312  48.867
ATOM   1615  N   GLU B   7     -32.473  28.942  52.076
ATOM   1616  CA  GLU B   7     -33.351  29.367  53.162
ATOM   1617  C   GLU B   7     -34.384  30.409  52.718
ATOM   1618  O   GLU B   7     -35.214  31.245  52.362
ATOM   1619  CB  GLU B   7     -31.346  30.708  55.147
ATOM   1620  N   LYS B   1     -26.559  13.718  42.641
ATOM   1621  CA  LYS B   1     -26.151  14.850  41.790
ATOM   1622  C   LYS B   1     -27.172  15.935  41.926
ATOM   1623  O   LYS B   1     -28.260  15.966  41.351
ATOM   1624  CB  LYS B   1     -26.357  13.445  38.559
ATOM   1625  N   LEU B   2     -26.907  16.983  42.742
ATOM   1626  CA  LEU B   2     -27.970  17.902  43.248
ATOM   1627  C   LEU B   2     -27.736  19.269  42.592
ATOM   1628  O   LEU B   2     -26.676  19.856  42.373
ATOM   1629  CB  LEU B   2     -27.478  17.916  45.816
ATOM   1630  N   VAL B   3     -28.815  19.909  42.209
ATOM   1631  CA  VAL B   3     -28.771  21.282  41.666
ATOM   1632  C   VAL B   3     -29.996  22.004  42.203
ATOM   1633  O   VAL B   3     -31.191  21.770  42.017
ATOM   1634  CB  VAL B   3     -28.977  21.088  39.650
ATOM   1635  N   PHE B   4     -29.709  23.021  42.975
ATOM   1636  CA  PHE B   4     -30.654  23.952  43.554
ATOM   1637  C   PHE B   4     -30.187  25.390  43.266
ATOM   1638  O   PHE B   4     -29.146  25.947  43.616
ATOM   1639  CB  PHE B   4     -29.010  23.226  46.562
ATOM   1640  N   PHE B   5     -30.952  26.170  42.563
ATOM   1641  CA  PHE B   5     -30.764  27.578  42.267
ATOM   1642  C   PHE B   5     -31.952  28.392  42.805
ATOM   1643  O   PHE B   5     -33.157  28.140  42.807
ATOM   1644  CB  PHE B   5     -32.129  26.710  39.203
ATOM   1645  N   ALA B   6     -31.536  29.541  43.340
ATOM   1646  CA  ALA B   6     -32.570  30.511  43.770
ATOM   1647  C   ALA B   6     -32.399  31.772  42.971
ATOM   1648  O   ALA B   6     -31.531  32.011  42.131
ATOM   1649  CB  ALA B   6     -32.281  30.827  45.302
ATOM   1650  N   GLU B   7     -33.257  32.749  43.168
ATOM   1651  CA  GLU B   7     -33.457  33.941  42.312
ATOM   1652  C   GLU B   7     -32.532  35.089  42.652
ATOM   1653  O   GLU B   7     -31.779  36.023  42.929
ATOM   1654  CB  GLU B   7     -36.399  34.860  42.794
ATOM   1655  N   LYS B   1     -31.664  33.199  50.536
ATOM   1656  CA  LYS B   1     -30.178  33.196  50.539
ATOM   1657  C   LYS B   1     -29.584  31.832  50.602
ATOM   1658  O   LYS B   1     -29.894  30.954  51.408
ATOM   1659  CB  LYS B   1     -29.533  34.484  53.799
ATOM   1660  N   LEU B   2     -28.650  31.428  49.783
ATOM   1661  CA  LEU B   2     -28.050  30.090  49.789
ATOM   1662  C   LEU B   2     -26.931  29.958  50.765
ATOM   1663  O   LEU B   2     -25.819  30.478  50.674
ATOM   1664  CB  LEU B   2     -27.357  29.579  47.364
ATOM   1665  N   VAL B   3     -27.115  29.215  51.848
ATOM   1666  CA  VAL B   3     -26.076  28.783  52.771
ATOM   1667  C   VAL B   3     -25.656  27.371  52.385
ATOM   1668  O   VAL B   3     -26.340  26.518  51.819
ATOM   1669  CB  VAL B   3     -26.783  29.027  54.588
ATOM   1670  N   PHE B   4     -24.459  26.929  52.641
ATOM   1671  CA  PHE B   4     -24.030  25.527  52.761
ATOM   1672  C   PHE B   4     -22.733  25.533  53.558
ATOM   1673  O   PHE B   4     -21.873  26.413  53.572
ATOM   1674  CB  PHE B   4     -23.042  25.638  49.447
ATOM   1675  N   PHE B   5     -22.504  24.443  54.339
ATOM   1676  CA  PHE B   5     -21.209  23.892  54.686
ATOM   1677  C   PHE B   5     -20.896  22.547  54.166
ATOM   1678  O   PHE B   5     -21.543  21.534  54.431
ATOM   1679  CB  PHE B   5     -22.601  23.345  57.828
ATOM   1680  N   ALA B   6     -19.833  22.376  53.337
ATOM   1681  CA  ALA B   6     -19.484  21.081  52.748
ATOM   1682  C   ALA B   6     -18.033  20.751  53.019
ATOM   1683  O   ALA B   6     -17.040  21.475  52.950
ATOM   1684  CB  ALA B   6     -19.745  21.040  51.165
ATOM   1685  N   GLU B   7     -17.857  19.492  53.380
ATOM   1686  CA  GLU B   7     -16.831  18.896  54.177
ATOM   1687  C   GLU B   7     -16.792  17.377  54.112
ATOM   1688  O   GLU B   7     -16.760  16.148  54.058
ATOM   1689  CB  GLU B   7     -16.947  19.976  57.108
ATOM   1690  N   LYS B   1     -20.173  39.893  36.960
ATOM   1691  CA  LYS B   1     -20.510  38.504  37.371
ATOM   1692  C   LYS B   1     -19.342  37.633  37.620
ATOM   1693  O   LYS B   1     -18.255  37.697  37.046
ATOM   1694  CB  LYS B   1     -21.947  37.352  34.276
ATOM   1695  N   LEU B   2     -19.502  36.686  38.570
ATOM   1696  CA  LEU B   2     -18.541  35.640  38.861
ATOM   1697  C   LEU B   2     -19.039  34.265  38.405
ATOM   1698  O   LEU B   2     -20.188  33.876  38.198
ATOM   1699  CB  LEU B   2     -18.179  35.900  41.457
ATOM   1700  N   VAL B   3     -18.077  33.384  38.213
ATOM   1701  CA  VAL B   3     -18.201  31.923  38.226
ATOM   1702  C   VAL B   3     -17.094  31.303  39.040
ATOM   1703  O   VAL B   3     -15.878  31.433  38.901
ATOM   1704  CB  VAL B   3     -18.011  31.334  36.283
ATOM   1705  N   PHE B   4     -17.509  30.521  40.028
ATOM   1706  CA  PHE B   4     -16.616  29.751  40.874
ATOM   1707  C   PHE B   4     -17.090  28.282  40.890
ATOM   1708  O   PHE B   4     -18.130  27.783  40.458
ATOM   1709  CB  PHE B   4     -18.123  31.227  43.538
ATOM   1710  N   PHE B   5     -16.164  27.485  41.486
ATOM   1711  CA  PHE B   5     -16.534  26.333  42.326
ATOM   1712  C   PHE B   5     -15.688  26.216  43.534
ATOM   1713  O   PHE B   5     -14.502  26.540  43.602
ATOM   1714  CB  PHE B   5     -15.024  24.369  39.913
ATOM   1715  N   ALA B   6     -16.226  25.720  44.664
ATOM   1716  CA  ALA B   6     -15.426  25.507  45.835
ATOM   1717  C   ALA B   6     -15.517  24.062  46.261
ATOM   1718  O   ALA B   6     -16.505  23.333  46.170
ATOM   1719  CB  ALA B   6     -15.900  26.482  46.995
ATOM   1720  N   GLU B   7     -14.513  23.425  46.787
ATOM   1721  CA  GLU B   7     -14.392  21.971  46.910
ATOM   1722  C   GLU B   7     -13.770  21.502  48.197
ATOM   1723  O   GLU B   7     -13.261  21.119  49.250
ATOM   1724  CB  GLU B   7     -12.563  21.143  44.495
ATOM   1725  N   LYS B   1      18.472  44.403  35.567
ATOM   1726  CA  LYS B   1      19.396  44.870  36.626
ATOM   1727  C   LYS B   1      18.773  44.770  37.981
ATOM   1728  O   LYS B   1      17.832  45.426  38.429
ATOM   1729  CB  LYS B   1      19.816  48.265  35.918
ATOM   1730  N   LEU B   2      19.363  43.824  38.757
ATOM   1731  CA  LEU B   2      18.765  43.420  40.034
ATOM   1732  C   LEU B   2      19.539  43.927  41.229
ATOM   1733  O   LEU B   2      20.761  43.959  41.380
ATOM   1734  CB  LEU B   2      19.010  40.785  39.910
ATOM   1735  N   VAL B   3      18.762  44.392  42.231
ATOM   1736  CA  VAL B   3      19.265  44.814  43.557
ATOM   1737  C   VAL B   3      18.543  44.058  44.608
ATOM   1738  O   VAL B   3      17.401  43.605  44.529
ATOM   1739  CB  VAL B   3      19.056  46.753  43.696
ATOM   1740  N   PHE B   4      19.135  43.823  45.750
ATOM   1741  CA  PHE B   4      18.452  43.357  46.916
ATOM   1742  C   PHE B   4      18.902  43.982  48.196
ATOM   1743  O   PHE B   4      19.963  44.564  48.420
ATOM   1744  CB  PHE B   4      20.919  40.878  46.690
ATOM   1745  N   PHE B   5      18.078  43.907  49.207
ATOM   1746  CA  PHE B   5      18.122  44.758  50.413
ATOM   1747  C   PHE B   5      17.709  43.971  51.654
ATOM   1748  O   PHE B   5      16.708  44.094  52.360
ATOM   1749  CB  PHE B   5      15.183  46.212  49.378
ATOM   1750  N   ALA B   6      18.596  43.023  51.979
ATOM   1751  CA  ALA B   6      18.254  42.043  53.003
ATOM   1752  C   ALA B   6      18.826  42.292  54.364
ATOM   1753  O   ALA B   6      19.823  41.777  54.870
ATOM   1754  CB  ALA B   6      18.668  40.612  52.449
ATOM   1755  N   GLU B   7      18.115  43.204  55.075
ATOM   1756  CA  GLU B   7      18.617  43.928  56.244
ATOM   1757  C   GLU B   7      18.913  43.079  57.416
ATOM   1758  O   GLU B   7      19.160  42.372  58.392
ATOM   1759  CB  GLU B   7      16.279  45.966  56.734
ATOM   1760  N   LYS B   1       5.396   1.772  42.804
ATOM   1761  CA  LYS B   1       5.934   0.793  41.880
ATOM   1762  C   LYS B   1       6.804  -0.256  42.597
ATOM   1763  O   LYS B   1       6.865  -1.476  42.449
ATOM   1764  CB  LYS B   1       8.248   2.873  40.195
ATOM   1765  N   LEU B   2       7.591   0.365  43.516
ATOM   1766  CA  LEU B   2       8.435  -0.540  44.326
ATOM   1767  C   LEU B   2       7.973  -0.478  45.737
ATOM   1768  O   LEU B   2       8.685  -0.301  46.725
ATOM   1769  CB  LEU B   2      10.826   0.589  44.138
ATOM   1770  N   VAL B   3       6.685  -0.621  46.003
ATOM   1771  CA  VAL B   3       6.072  -1.327  47.092
ATOM   1772  C   VAL B   3       5.247  -2.510  46.706
ATOM   1773  O   VAL B   3       4.623  -3.277  47.438
ATOM   1774  CB  VAL B   3       5.325   0.052  48.287
ATOM   1775  N   PHE B   4       5.209  -2.727  45.397
ATOM   1776  CA  PHE B   4       4.707  -4.019  44.862
ATOM   1777  C   PHE B   4       5.833  -4.919  44.526
ATOM   1778  O   PHE B   4       5.901  -6.134  44.714
ATOM   1779  CB  PHE B   4       3.758  -2.417  42.045
ATOM   1780  N   PHE B   5       6.875  -4.305  43.956
ATOM   1781  CA  PHE B   5       8.095  -5.063  43.578
ATOM   1782  C   PHE B   5       9.224  -4.139  43.156
ATOM   1783  O   PHE B   5       9.243  -2.908  43.171
ATOM   1784  CB  PHE B   5       6.405  -5.563  40.589
ATOM   1785  N   ALA B   6      10.327  -4.765  42.715
ATOM   1786  CA  ALA B   6      11.604  -4.075  42.582
ATOM   1787  C   ALA B   6      11.975  -3.809  41.158
ATOM   1788  O   ALA B   6      12.296  -4.632  40.300
ATOM   1789  CB  ALA B   6      12.710  -4.875  43.358
ATOM   1790  N   GLU B   7      11.940  -2.501  40.823
ATOM   1791  CA  GLU B   7      12.371  -1.888  39.606
ATOM   1792  C   GLU B   7      13.714  -1.284  39.741
ATOM   1793  O   GLU B   7      14.832  -0.781  39.853
ATOM   1794  CB  GLU B   7      10.260   0.322  38.881
ATOM   1795  N   LYS B   1       3.888  37.018  28.893
ATOM   1796  CA  LYS B   1       3.371  35.894  29.664
ATOM   1797  C   LYS B   1       3.918  35.742  31.030
ATOM   1798  O   LYS B   1       5.046  36.089  31.379
ATOM   1799  CB  LYS B   1       4.407  33.269  27.484
ATOM   1800  N   LEU B   2       3.172  35.193  31.996
ATOM   1801  CA  LEU B   2       3.705  34.433  33.096
ATOM   1802  C   LEU B   2       3.247  32.989  33.134
ATOM   1803  O   LEU B   2       2.183  32.542  32.707
ATOM   1804  CB  LEU B   2       3.382  35.914  35.186
ATOM   1805  N   VAL B   3       4.081  32.086  33.690
ATOM   1806  CA  VAL B   3       3.572  30.956  34.518
ATOM   1807  C   VAL B   3       4.394  30.728  35.742
ATOM   1808  O   VAL B   3       5.571  31.031  35.941
ATOM   1809  CB  VAL B   3       3.430  29.359  33.259
ATOM   1810  N   PHE B   4       3.757  30.125  36.720
ATOM   1811  CA  PHE B   4       4.483  29.514  37.863
ATOM   1812  C   PHE B   4       3.727  28.484  38.605
ATOM   1813  O   PHE B   4       2.514  28.280  38.546
ATOM   1814  CB  PHE B   4       4.217  32.440  39.490
ATOM   1815  N   PHE B   5       4.469  27.707  39.419
ATOM   1816  CA  PHE B   5       4.112  26.434  39.992
ATOM   1817  C   PHE B   5       4.677  26.303  41.416
ATOM   1818  O   PHE B   5       5.848  26.225  41.786
ATOM   1819  CB  PHE B   5       6.696  25.201  37.987
ATOM   1820  N   ALA B   6       3.736  26.272  42.363
ATOM   1821  CA  ALA B   6       3.884  26.545  43.769
ATOM   1822  C   ALA B   6       3.549  25.296  44.547
ATOM   1823  O   ALA B   6       2.441  24.942  44.950
ATOM   1824  CB  ALA B   6       2.903  27.731  44.277
ATOM   1825  N   GLU B   7       4.486  24.453  44.861
ATOM   1826  CA  GLU B   7       4.348  23.222  45.609
ATOM   1827  C   GLU B   7       4.844  23.367  47.056
ATOM   1828  O   GLU B   7       5.241  23.482  48.215
ATOM   1829  CB  GLU B   7       5.930  20.999  44.120
ATOM   1830  N   LYS B   1      -6.429  29.505  57.529
ATOM   1831  CA  LYS B   1      -7.573  29.445  56.640
ATOM   1832  C   LYS B   1      -7.317  30.283  55.421
ATOM   1833  O   LYS B   1      -6.281  30.876  55.120
ATOM   1834  CB  LYS B   1      -9.839  31.219  58.676
ATOM   1835  N   LEU B   2      -8.359  30.380  54.580
ATOM   1836  CA  LEU B   2      -8.486  31.490  53.672
ATOM   1837  C   LEU B   2      -9.943  31.907  53.536
ATOM   1838  O   LEU B   2     -10.904  31.180  53.284
ATOM   1839  CB  LEU B   2      -7.290  30.719  51.475
ATOM   1840  N   VAL B   3     -10.273  33.178  53.695
ATOM   1841  CA  VAL B   3     -11.581  33.614  53.132
ATOM   1842  C   VAL B   3     -11.359  34.560  51.989
ATOM   1843  O   VAL B   3     -10.457  35.394  51.912
ATOM   1844  CB  VAL B   3     -12.377  34.479  54.799
ATOM   1845  N   PHE B   4     -12.212  34.512  50.939
ATOM   1846  CA  PHE B   4     -12.359  35.607  50.013
ATOM   1847  C   PHE B   4     -13.718  36.099  49.719
ATOM   1848  O   PHE B   4     -14.729  35.414  49.569
ATOM   1849  CB  PHE B   4     -11.642  33.218  47.616
ATOM   1850  N   PHE B   5     -13.911  37.383  49.597
ATOM   1851  CA  PHE B   5     -15.077  38.094  49.129
ATOM   1852  C   PHE B   5     -14.931  38.352  47.654
ATOM   1853  O   PHE B   5     -14.292  39.246  47.099
ATOM   1854  CB  PHE B   5     -13.752  40.785  50.668
ATOM   1855  N   ALA B   6     -15.563  37.522  46.856
ATOM   1856  CA  ALA B   6     -15.800  37.731  45.440
ATOM   1857  C   ALA B   6     -17.100  38.348  45.078
ATOM   1858  O   ALA B   6     -18.207  37.810  45.087
ATOM   1859  CB  ALA B   6     -15.574  36.414  44.595
ATOM   1860  N   GLU B   7     -17.101  39.597  44.704
ATOM   1861  CA  GLU B   7     -18.252  40.471  44.781
ATOM   1862  C   GLU B   7     -18.650  40.963  43.400
ATOM   1863  O   GLU B   7     -18.972  41.363  42.281
ATOM   1864  CB  GLU B   7     -17.144  43.134  46.222
ATOM   1865  N   LYS B   1     -26.775   9.053  49.688
ATOM   1866  CA  LYS B   1     -28.150   9.457  49.822
ATOM   1867  C   LYS B   1     -28.366  10.920  49.707
ATOM   1868  O   LYS B   1     -27.490  11.778  49.816
ATOM   1869  CB  LYS B   1     -28.449   8.891  53.377
ATOM   1870  N   LEU B   2     -29.570  11.412  49.470
ATOM   1871  CA  LEU B   2     -29.935  12.814  49.392
ATOM   1872  C   LEU B   2     -31.256  13.051  50.040
ATOM   1873  O   LEU B   2     -32.372  12.973  49.526
ATOM   1874  CB  LEU B   2     -29.994  13.292  46.761
ATOM   1875  N   VAL B   3     -31.190  13.386  51.326
ATOM   1876  CA  VAL B   3     -32.384  13.558  52.140
ATOM   1877  C   VAL B   3     -32.773  15.039  52.135
ATOM   1878  O   VAL B   3     -32.158  16.002  52.593
ATOM   1879  CB  VAL B   3     -31.883  12.839  53.989
ATOM   1880  N   PHE B   4     -33.949  15.287  51.544
ATOM   1881  CA  PHE B   4     -34.697  16.529  51.533
ATOM   1882  C   PHE B   4     -35.819  16.558  52.589
ATOM   1883  O   PHE B   4     -36.542  15.652  53.004
ATOM   1884  CB  PHE B   4     -36.439  15.007  48.910
ATOM   1885  N   PHE B   5     -35.957  17.819  53.081
ATOM   1886  CA  PHE B   5     -36.978  18.214  54.004
ATOM   1887  C   PHE B   5     -37.409  19.638  53.758
ATOM   1888  O   PHE B   5     -37.016  20.632  54.369
ATOM   1889  CB  PHE B   5     -34.431  18.515  56.357
ATOM   1890  N   ALA B   6     -38.316  19.856  52.770
ATOM   1891  CA  ALA B   6     -38.965  21.124  52.478
ATOM   1892  C   ALA B   6     -39.956  21.598  53.495
ATOM   1893  O   ALA B   6     -40.770  20.904  54.103
ATOM   1894  CB  ALA B   6     -39.692  21.034  51.052
ATOM   1895  N   GLU B   7     -40.030  22.853  53.826
ATOM   1896  CA  GLU B   7     -41.010  23.505  54.674
ATOM   1897  C   GLU B   7     -41.135  24.967  54.332
ATOM   1898  O   GLU B   7     -41.238  26.162  54.053
ATOM   1899  CB  GLU B   7     -39.390  23.491  57.463
ATOM   1900  N   LYS B   1      -8.114  18.567  41.068
ATOM   1901  CA  LYS B   1      -9.138  18.212  40.132
ATOM   1902  C   LYS B   1     -10.175  19.256  39.901
ATOM   1903  O   LYS B   1     -11.362  19.058  39.641
ATOM   1904  CB  LYS B   1     -10.626  15.411  41.553
ATOM   1905  N   LEU B   2      -9.803  20.537  39.979
ATOM   1906  CA  LEU B   2     -10.724  21.557  39.453
ATOM   1907  C   LEU B   2     -10.015  22.601  38.668
ATOM   1908  O   LEU B   2      -9.313  23.517  39.097
ATOM   1909  CB  LEU B   2     -11.996  22.599  41.474
ATOM   1910  N   VAL B   3     -10.137  22.561  37.376
ATOM   1911  CA  VAL B   3      -9.519  23.445  36.414
ATOM   1912  C   VAL B   3     -10.503  24.461  35.930
ATOM   1913  O   VAL B   3     -11.489  24.294  35.212
ATOM   1914  CB  VAL B   3      -8.551  22.310  35.119
ATOM   1915  N   PHE B   4     -10.262  25.686  36.339
ATOM   1916  CA  PHE B   4     -11.037  26.873  35.869
ATOM   1917  C   PHE B   4     -10.288  27.710  34.904
ATOM   1918  O   PHE B   4      -9.370  28.494  35.144
ATOM   1919  CB  PHE B   4     -10.429  28.116  39.027
ATOM   1920  N   PHE B   5     -10.679  27.575  33.641
ATOM   1921  CA  PHE B   5     -10.197  28.488  32.582
ATOM   1922  C   PHE B   5     -11.156  29.558  32.249
ATOM   1923  O   PHE B   5     -12.348  29.621  32.548
ATOM   1924  CB  PHE B   5     -11.027  25.942  30.478
ATOM   1925  N   ALA B   6     -10.679  30.552  31.555
ATOM   1926  CA  ALA B   6     -11.370  31.424  30.591
ATOM   1927  C   ALA B   6     -10.352  31.768  29.497
ATOM   1928  O   ALA B   6      -9.275  32.359  29.569
ATOM   1929  CB  ALA B   6     -11.821  32.823  31.278
ATOM   1930  N   GLU B   7     -10.794  31.310  28.305
ATOM   1931  CA  GLU B   7     -10.189  31.520  27.029
ATOM   1932  C   GLU B   7     -11.158  31.987  25.985
ATOM   1933  O   GLU B   7     -11.953  32.371  25.127
ATOM   1934  CB  GLU B   7      -9.209  28.507  26.467
ATOM   1935  N   LYS B   1       6.787  34.261  53.249
ATOM   1936  CA  LYS B   1       7.141  34.337  51.820
ATOM   1937  C   LYS B   1       5.974  34.750  50.936
ATOM   1938  O   LYS B   1       4.949  34.109  50.707
ATOM   1939  CB  LYS B   1       7.171  30.759  51.442
ATOM   1940  N   LEU B   2       6.021  35.923  50.324
ATOM   1941  CA  LEU B   2       5.085  36.443  49.351
ATOM   1942  C   LEU B   2       5.707  37.042  48.115
ATOM   1943  O   LEU B   2       6.269  38.133  48.020
ATOM   1944  CB  LEU B   2       3.582  38.225  50.529
ATOM   1945  N   VAL B   3       5.654  36.333  46.993
ATOM   1946  CA  VAL B   3       6.488  36.666  45.829
ATOM   1947  C   VAL B   3       5.516  36.823  44.654
ATOM   1948  O   VAL B   3       4.437  36.253  44.494
ATOM   1949  CB  VAL B   3       7.762  35.180  45.545
ATOM   1950  N   PHE B   4       5.854  37.671  43.674
ATOM   1951  CA  PHE B   4       5.077  37.797  42.407
ATOM   1952  C   PHE B   4       5.750  38.664  41.423
ATOM   1953  O   PHE B   4       6.959  38.898  41.397
ATOM   1954  CB  PHE B   4       3.248  40.094  44.259
ATOM   1955  N   PHE B   5       4.985  39.253  40.468
ATOM   1956  CA  PHE B   5       5.658  40.301  39.651
ATOM   1957  C   PHE B   5       4.514  41.188  39.140
ATOM   1958  O   PHE B   5       3.337  40.896  38.933
ATOM   1959  CB  PHE B   5       6.161  37.963  37.196
ATOM   1960  N   ALA B   6       4.836  42.437  38.886
ATOM   1961  CA  ALA B   6       3.956  43.410  38.220
ATOM   1962  C   ALA B   6       4.633  44.101  37.040
ATOM   1963  O   ALA B   6       5.803  44.480  36.971
ATOM   1964  CB  ALA B   6       3.342  44.422  39.242
ATOM   1965  N   GLU B   7       3.921  44.343  35.942
ATOM   1966  CA  GLU B   7       4.343  45.278  34.934
ATOM   1967  C   GLU B   7       3.517  46.498  34.850
ATOM   1968  O   GLU B   7       2.828  47.516  34.780
ATOM   1969  CB  GLU B   7       3.554  43.675  32.249
ATOM   1970  N   LYS B   1     -31.131  33.288  32.642
ATOM   1971  CA  LYS B   1     -29.970  33.020  31.765
ATOM   1972  C   LYS B   1     -29.175  31.926  32.394
ATOM   1973  O   LYS B   1     -27.949  31.808  32.415
ATOM   1974  CB  LYS B   1     -28.503  36.200  32.056
ATOM   1975  N   LEU B   2     -29.873  30.978  32.997
ATOM   1976  CA  LEU B   2     -29.237  29.694  33.288
ATOM   1977  C   LEU B   2     -30.151  28.611  32.707
ATOM   1978  O   LEU B   2     -31.378  28.532  32.764
ATOM   1979  CB  LEU B   2     -29.067  29.592  35.946
ATOM   1980  N   VAL B   3     -29.561  27.626  32.055
ATOM   1981  CA  VAL B   3     -30.253  26.442  31.464
ATOM   1982  C   VAL B   3     -29.650  25.181  31.955
ATOM   1983  O   VAL B   3     -28.644  24.636  31.503
ATOM   1984  CB  VAL B   3     -30.341  26.752  29.524
ATOM   1985  N   PHE B   4     -30.185  24.538  32.959
ATOM   1986  CA  PHE B   4     -29.681  23.378  33.673
ATOM   1987  C   PHE B   4     -30.030  22.120  32.939
ATOM   1988  O   PHE B   4     -31.154  21.677  32.700
ATOM   1989  CB  PHE B   4     -32.287  23.837  35.815
ATOM   1990  N   PHE B   5     -29.038  21.390  32.492
ATOM   1991  CA  PHE B   5     -29.021  19.974  32.171
ATOM   1992  C   PHE B   5     -28.226  19.127  33.113
ATOM   1993  O   PHE B   5     -27.051  19.269  33.452
ATOM   1994  CB  PHE B   5     -26.629  21.087  29.875
ATOM   1995  N   ALA B   6     -28.947  18.099  33.618
ATOM   1996  CA  ALA B   6     -28.434  17.087  34.503
ATOM   1997  C   ALA B   6     -28.646  15.647  34.035
ATOM   1998  O   ALA B   6     -29.612  14.913  34.241
ATOM   1999  CB  ALA B   6     -29.147  17.280  35.958
ATOM   2000  N   GLU B   7     -27.643  15.130  33.309
ATOM   2001  CA  GLU B   7     -27.820  14.074  32.318
ATOM   2002  C   GLU B   7     -27.238  12.812  32.877
ATOM   2003  O   GLU B   7     -26.760  11.775  33.336
ATOM   2004  CB  GLU B   7     -26.320  15.114  29.769
ATOM   2005  N   LYS B   1     -37.725  28.912  40.970
ATOM   2006  CA  LYS B   1     -36.522  28.563  41.763
ATOM   2007  C   LYS B   1     -36.659  27.094  42.144
ATOM   2008  O   LYS B   1     -37.511  26.537  42.836
ATOM   2009  CB  LYS B   1     -37.656  30.206  44.793
ATOM   2010  N   LEU B   2     -35.663  26.364  41.604
ATOM   2011  CA  LEU B   2     -35.764  24.905  41.428
ATOM   2012  C   LEU B   2     -34.956  24.171  42.459
ATOM   2013  O   LEU B   2     -33.859  24.524  42.891
ATOM   2014  CB  LEU B   2     -35.018  24.555  38.912
ATOM   2015  N   VAL B   3     -35.428  23.027  42.987
ATOM   2016  CA  VAL B   3     -34.606  22.215  43.872
ATOM   2017  C   VAL B   3     -34.756  20.760  43.551
ATOM   2018  O   VAL B   3     -35.716  20.035  43.815
ATOM   2019  CB  VAL B   3     -35.399  22.680  45.691
ATOM   2020  N   PHE B   4     -33.755  20.176  42.913
ATOM   2021  CA  PHE B   4     -33.916  18.761  42.488
ATOM   2022  C   PHE B   4     -32.677  17.976  42.908
ATOM   2023  O   PHE B   4     -31.567  18.411  43.217
ATOM   2024  CB  PHE B   4     -33.028  19.723  39.296
ATOM   2025  N   PHE B   5     -32.787  16.662  42.951
ATOM   2026  CA  PHE B   5     -31.709  15.708  42.608
ATOM   2027  C   PHE B   5     -32.075  14.910  41.392
ATOM   2028  O   PHE B   5     -33.179  14.454  41.096
ATOM   2029  CB  PHE B   5     -33.189  13.768  45.019
ATOM   2030  N   ALA B   6     -31.130  14.654  40.528
ATOM   2031  CA  ALA B   6     -31.035  13.451  39.734
ATOM   2032  C   ALA B   6     -29.776  12.625  40.032
ATOM   2033  O   ALA B   6     -28.597  12.978  39.999
ATOM   2034  CB  ALA B   6     -31.058  13.859  38.163
ATOM   2035  N   GLU B   7     -29.975  11.360  40.370
ATOM   2036  CA  GLU B   7     -28.852  10.445  40.713
ATOM   2037  C   GLU B   7     -29.066   9.122  40.025
ATOM   2038  O   GLU B   7     -29.241   8.041  39.462
ATOM   2039  CB  GLU B   7     -28.822  10.141  43.818
ATOM   2040  N   LYS B   1      -8.968  24.469  48.680
ATOM   2041  CA  LYS B   1      -9.352  25.035  47.360
ATOM   2042  C   LYS B   1     -10.724  25.614  47.319
ATOM   2043  O   LYS B   1     -11.784  24.989  47.309
ATOM   2044  CB  LYS B   1      -9.391  22.077  45.551
ATOM   2045  N   LEU B   2     -10.848  26.929  47.288
ATOM   2046  CA  LEU B   2     -12.080  27.602  46.867
ATOM   2047  C   LEU B   2     -11.670  28.589  45.760
ATOM   2048  O   LEU B   2     -11.182  29.718  45.828
ATOM   2049  CB  LEU B   2     -12.946  28.808  49.090
ATOM   2050  N   VAL B   3     -11.916  28.061  44.561
ATOM   2051  CA  VAL B   3     -11.440  28.749  43.337
ATOM   2052  C   VAL B   3     -12.589  29.518  42.706
ATOM   2053  O   VAL B   3     -13.758  29.161  42.563
ATOM   2054  CB  VAL B   3     -10.804  27.262  42.216
ATOM   2055  N   PHE B   4     -12.291  30.728  42.253
ATOM   2056  CA  PHE B   4     -13.162  31.432  41.358
ATOM   2057  C   PHE B   4     -12.405  32.458  40.510
ATOM   2058  O   PHE B   4     -11.230  32.819  40.587
ATOM   2059  CB  PHE B   4     -14.348  33.264  43.985
ATOM   2060  N   PHE B   5     -13.204  33.005  39.559
ATOM   2061  CA  PHE B   5     -12.910  34.281  38.976
ATOM   2062  C   PHE B   5     -14.165  35.153  39.040
ATOM   2063  O   PHE B   5     -15.346  34.809  38.992
ATOM   2064  CB  PHE B   5     -13.060  32.865  35.878
ATOM   2065  N   ALA B   6     -13.895  36.468  39.166
ATOM   2066  CA  ALA B   6     -14.916  37.478  39.005
ATOM   2067  C   ALA B   6     -14.424  38.529  38.043
ATOM   2068  O   ALA B   6     -13.282  38.713  37.622
ATOM   2069  CB  ALA B   6     -15.500  38.031  40.355
ATOM   2070  N   GLU B   7     -15.346  39.353  37.604
ATOM   2071  CA  GLU B   7     -15.042  40.517  36.774
ATOM   2072  C   GLU B   7     -16.032  41.600  36.935
ATOM   2073  O   GLU B   7     -16.858  42.503  37.070
ATOM   2074  CB  GLU B   7     -15.261  39.147  33.879
ATOM   2075  N   LYS B   1     -15.260  32.667  25.523
ATOM   2076  CA  LYS B   1     -16.035  32.063  26.572
ATOM   2077  C   LYS B   1     -15.193  31.947  27.852
ATOM   2078  O   LYS B   1     -13.969  32.023  27.961
ATOM   2079  CB  LYS B   1     -16.469  28.852  25.128
ATOM   2080  N   LEU B   2     -15.775  31.744  29.004
ATOM   2081  CA  LEU B   2     -15.129  31.169  30.209
ATOM   2082  C   LEU B   2     -15.971  29.977  30.610
ATOM   2083  O   LEU B   2     -17.169  29.965  30.893
ATOM   2084  CB  LEU B   2     -15.219  33.158  31.874
ATOM   2085  N   VAL B   3     -15.294  28.801  30.652
ATOM   2086  CA  VAL B   3     -15.865  27.583  31.256
ATOM   2087  C   VAL B   3     -14.942  27.105  32.384
ATOM   2088  O   VAL B   3     -13.745  27.331  32.565
ATOM   2089  CB  VAL B   3     -15.955  26.303  29.685
ATOM   2090  N   PHE B   4     -15.507  26.345  33.287
ATOM   2091  CA  PHE B   4     -14.772  25.471  34.167
ATOM   2092  C   PHE B   4     -15.333  24.068  34.319
ATOM   2093  O   PHE B   4     -16.511  23.724  34.224
ATOM   2094  CB  PHE B   4     -15.841  27.248  36.829
ATOM   2095  N   PHE B   5     -14.465  23.080  34.586
ATOM   2096  CA  PHE B   5     -14.914  21.842  35.136
ATOM   2097  C   PHE B   5     -14.152  21.503  36.389
ATOM   2098  O   PHE B   5     -13.003  21.829  36.686
ATOM   2099  CB  PHE B   5     -13.274  20.246  32.554
ATOM   2100  N   ALA B   6     -14.838  20.754  37.267
ATOM   2101  CA  ALA B   6     -14.159  19.963  38.288
ATOM   2102  C   ALA B   6     -14.774  18.589  38.405
ATOM   2103  O   ALA B   6     -15.967  18.313  38.533
ATOM   2104  CB  ALA B   6     -14.114  20.794  39.639
ATOM   2105  N   GLU B   7     -13.924  17.553  38.364
ATOM   2106  CA  GLU B   7     -14.472  16.184  38.440
ATOM   2107  C   GLU B   7     -14.495  15.783  39.930
ATOM   2108  O   GLU B   7     -14.514  15.463  41.119
ATOM   2109  CB  GLU B   7     -11.935  14.721  37.049
ATOM   2110  N   LYS B   1     -38.166  27.985  53.817
ATOM   2111  CA  LYS B   1     -36.915  27.369  53.353
ATOM   2112  C   LYS B   1     -37.222  26.095  52.602
ATOM   2113  O   LYS B   1     -38.246  25.414  52.662
ATOM   2114  CB  LYS B   1     -35.947  26.133  56.562
ATOM   2115  N   LEU B   2     -36.229  25.685  51.775
ATOM   2116  CA  LEU B   2     -36.146  24.278  51.292
ATOM   2117  C   LEU B   2     -34.783  23.775  51.552
ATOM   2118  O   LEU B   2     -33.747  24.344  51.205
ATOM   2119  CB  LEU B   2     -36.816  24.508  48.738
ATOM   2120  N   VAL B   3     -34.524  22.665  52.182
ATOM   2121  CA  VAL B   3     -33.127  22.306  52.463
ATOM   2122  C   VAL B   3     -32.804  20.891  52.178
ATOM   2123  O   VAL B   3     -33.381  19.922  52.671
ATOM   2124  CB  VAL B   3     -32.844  22.796  54.403
ATOM   2125  N   PHE B   4     -31.806  20.613  51.315
ATOM   2126  CA  PHE B   4     -31.423  19.188  51.221
ATOM   2127  C   PHE B   4     -29.946  19.058  51.416
ATOM   2128  O   PHE B   4     -29.063  19.868  51.133
ATOM   2129  CB  PHE B   4     -31.795  19.398  47.905
ATOM   2130  N   PHE B   5     -29.598  17.894  51.973
ATOM   2131  CA  PHE B   5     -28.187  17.582  52.249
ATOM   2132  C   PHE B   5     -27.830  16.197  51.686
ATOM   2133  O   PHE B   5     -28.455  15.145  51.822
ATOM   2134  CB  PHE B   5     -28.793  16.910  55.472
ATOM   2135  N   ALA B   6     -26.713  16.090  50.959
ATOM   2136  CA  ALA B   6     -26.226  14.931  50.259
ATOM   2137  C   ALA B   6     -25.018  14.299  50.906
ATOM   2138  O   ALA B   6     -23.893  14.791  50.991
ATOM   2139  CB  ALA B   6     -26.123  15.162  48.698
ATOM   2140  N   GLU B   7     -25.082  13.112  51.456
ATOM   2141  CA  GLU B   7     -24.014  12.251  51.898
ATOM   2142  C   GLU B   7     -23.900  10.926  51.251
ATOM   2143  O   GLU B   7     -23.805   9.823  50.712
ATOM   2144  CB  GLU B   7     -24.887  11.774  54.903
ATOM   2145  N   LYS B   1      -1.682  20.586  45.336
ATOM   2146  CA  LYS B   1      -0.705  21.689  45.141
ATOM   2147  C   LYS B   1      -1.225  22.536  44.003
ATOM   2148  O   LYS B   1      -2.187  22.334  43.261
ATOM   2149  CB  LYS B   1       1.904  19.714  43.704
ATOM   2150  N   LEU B   2      -0.544  23.635  43.792
ATOM   2151  CA  LEU B   2      -1.232  24.812  43.182
ATOM   2152  C   LEU B   2      -0.562  25.223  41.906
ATOM   2153  O   LEU B   2       0.557  25.729  41.812
ATOM   2154  CB  LEU B   2      -0.797  26.701  44.995
ATOM   2155  N   VAL B   3      -1.213  25.036  40.742
ATOM   2156  CA  VAL B   3      -0.522  25.368  39.500
ATOM   2157  C   VAL B   3      -1.066  26.618  38.876
ATOM   2158  O   VAL B   3      -2.096  27.205  39.207
ATOM   2159  CB  VAL B   3      -0.833  23.677  38.418
ATOM   2160  N   PHE B   4      -0.466  27.215  37.885
ATOM   2161  CA  PHE B   4      -1.172  28.063  36.933
ATOM   2162  C   PHE B   4      -0.308  28.495  35.801
ATOM   2163  O   PHE B   4       0.910  28.348  35.710
ATOM   2164  CB  PHE B   4      -0.458  30.573  39.177
ATOM   2165  N   PHE B   5      -0.930  29.105  34.779
ATOM   2166  CA  PHE B   5      -0.161  29.782  33.694
ATOM   2167  C   PHE B   5      -1.091  30.688  32.991
ATOM   2168  O   PHE B   5      -2.009  30.356  32.241
ATOM   2169  CB  PHE B   5      -0.699  26.821  31.899
ATOM   2170  N   ALA B   6      -0.959  31.979  33.156
ATOM   2171  CA  ALA B   6      -1.837  33.008  32.556
ATOM   2172  C   ALA B   6      -1.091  33.840  31.513
ATOM   2173  O   ALA B   6      -0.278  34.742  31.716
ATOM   2174  CB  ALA B   6      -2.320  33.959  33.764
ATOM   2175  N   GLU B   7      -1.284  33.628  30.233
ATOM   2176  CA  GLU B   7      -0.642  34.384  29.196
ATOM   2177  C   GLU B   7      -1.545  35.603  28.896
ATOM   2178  O   GLU B   7      -2.263  36.574  28.657
ATOM   2179  CB  GLU B   7      -1.040  32.487  26.666
ATOM   2180  N   LYS B   1     -31.314  12.217  31.739
ATOM   2181  CA  LYS B   1     -31.849  13.375  31.069
ATOM   2182  C   LYS B   1     -32.969  14.088  31.713
ATOM   2183  O   LYS B   1     -34.129  14.073  31.299
ATOM   2184  CB  LYS B   1     -33.161  11.954  28.081
ATOM   2185  N   LEU B   2     -32.750  14.820  32.834
ATOM   2186  CA  LEU B   2     -33.637  15.841  33.305
ATOM   2187  C   LEU B   2     -33.167  17.221  32.923
ATOM   2188  O   LEU B   2     -32.331  17.909  33.509
ATOM   2189  CB  LEU B   2     -33.870  15.432  35.862
ATOM   2190  N   VAL B   3     -33.660  17.808  31.864
ATOM   2191  CA  VAL B   3     -33.201  19.082  31.414
ATOM   2192  C   VAL B   3     -34.260  20.155  31.226
ATOM   2193  O   VAL B   3     -35.227  20.179  30.466
ATOM   2194  CB  VAL B   3     -32.079  18.871  29.806
ATOM   2195  N   PHE B   4     -34.050  21.198  32.036
ATOM   2196  CA  PHE B   4     -34.996  22.265  32.325
ATOM   2197  C   PHE B   4     -34.359  23.622  32.296
ATOM   2198  O   PHE B   4     -33.305  23.918  31.733
ATOM   2199  CB  PHE B   4     -35.190  21.408  35.581
ATOM   2200  N   PHE B   5     -34.999  24.621  32.950
ATOM   2201  CA  PHE B   5     -34.628  25.992  32.789
ATOM   2202  C   PHE B   5     -34.939  26.904  33.941
ATOM   2203  O   PHE B   5     -35.903  26.861  34.706
ATOM   2204  CB  PHE B   5     -37.330  26.465  30.704
ATOM   2205  N   ALA B   6     -34.046  27.869  34.140
ATOM   2206  CA  ALA B   6     -34.395  28.933  35.109
ATOM   2207  C   ALA B   6     -33.945  30.260  34.490
ATOM   2208  O   ALA B   6     -32.971  30.953  34.783
ATOM   2209  CB  ALA B   6     -33.510  28.654  36.433
ATOM   2210  N   GLU B   7     -34.746  30.696  33.494
ATOM   2211  CA  GLU B   7     -34.372  31.768  32.547
ATOM   2212  C   GLU B   7     -34.484  33.149  33.080
ATOM   2213  O   GLU B   7     -34.576  34.294  33.522
ATOM   2214  CB  GLU B   7     -36.254  31.476  30.062
ATOM   2215  N   LYS B   1      -5.536  34.109  27.319
ATOM   2216  CA  LYS B   1      -6.409  33.402  28.224
ATOM   2217  C   LYS B   1      -5.637  33.122  29.499
ATOM   2218  O   LYS B   1      -4.413  33.128  29.626
ATOM   2219  CB  LYS B   1      -6.144  30.229  26.564
ATOM   2220  N   LEU B   2      -6.348  32.835  30.621
ATOM   2221  CA  LEU B   2      -5.751  32.180  31.737
ATOM   2222  C   LEU B   2      -6.277  30.866  32.164
ATOM   2223  O   LEU B   2      -7.455  30.513  32.106
ATOM   2224  CB  LEU B   2      -5.732  33.996  33.641
ATOM   2225  N   VAL B   3      -5.477  29.947  32.655
ATOM   2226  CA  VAL B   3      -5.935  28.804  33.380
ATOM   2227  C   VAL B   3      -5.289  28.648  34.709
ATOM   2228  O   VAL B   3      -4.115  28.888  34.992
ATOM   2229  CB  VAL B   3      -5.992  27.244  32.126
ATOM   2230  N   PHE B   4      -6.057  28.203  35.697
ATOM   2231  CA  PHE B   4      -5.528  27.942  37.028
ATOM   2232  C   PHE B   4      -6.221  26.752  37.668
ATOM   2233  O   PHE B   4      -7.420  26.565  37.872
ATOM   2234  CB  PHE B   4      -7.238  30.612  38.245
ATOM   2235  N   PHE B   5      -5.321  25.809  38.035
ATOM   2236  CA  PHE B   5      -5.661  24.412  38.223
ATOM   2237  C   PHE B   5      -5.149  23.848  39.489
ATOM   2238  O   PHE B   5      -4.056  24.093  39.998
ATOM   2239  CB  PHE B   5      -3.207  23.571  36.025
ATOM   2240  N   ALA B   6      -5.941  22.992  40.148
ATOM   2241  CA  ALA B   6      -5.629  22.226  41.314
ATOM   2242  C   ALA B   6      -5.201  20.829  41.033
ATOM   2243  O   ALA B   6      -5.743  20.031  40.270
ATOM   2244  CB  ALA B   6      -6.774  22.393  42.420
ATOM   2245  N   GLU B   7      -4.140  20.364  41.643
ATOM   2246  CA  GLU B   7      -3.878  18.914  41.718
ATOM   2247  C   GLU B   7      -3.593  18.588  43.174
ATOM   2248  O   GLU B   7      -3.363  18.324  44.354
ATOM   2249  CB  GLU B   7      -1.217  18.410  40.149
ATOM   2250  N   LYS B   1      -0.740  36.799  58.003
ATOM   2251  CA  LYS B   1      -1.836  37.011  57.035
ATOM   2252  C   LYS B   1      -1.314  37.793  55.815
ATOM   2253  O   LYS B   1      -0.226  38.354  55.681
ATOM   2254  CB  LYS B   1      -3.562  39.541  58.987
ATOM   2255  N   LEU B   2      -2.145  37.878  54.762
ATOM   2256  CA  LEU B   2      -2.130  38.874  53.738
ATOM   2257  C   LEU B   2      -3.523  39.138  53.221
ATOM   2258  O   LEU B   2      -4.487  38.373  53.202
ATOM   2259  CB  LEU B   2      -0.528  37.818  51.886
ATOM   2260  N   VAL B   3      -3.759  40.320  52.728
ATOM   2261  CA  VAL B   3      -4.973  40.658  51.967
ATOM   2262  C   VAL B   3      -4.649  41.550  50.800
ATOM   2263  O   VAL B   3      -4.168  42.683  50.833
ATOM   2264  CB  VAL B   3      -6.116  41.659  53.331
ATOM   2265  N   PHE B   4      -4.898  41.097  49.593
ATOM   2266  CA  PHE B   4      -4.794  41.750  48.309
ATOM   2267  C   PHE B   4      -6.052  41.632  47.537
ATOM   2268  O   PHE B   4      -6.892  40.738  47.635
ATOM   2269  CB  PHE B   4      -2.733  39.279  47.241
ATOM   2270  N   PHE B   5      -6.328  42.558  46.649
ATOM   2271  CA  PHE B   5      -7.549  42.811  45.956
ATOM   2272  C   PHE B   5      -7.196  43.183  44.503
ATOM   2273  O   PHE B   5      -6.193  43.753  44.074
ATOM   2274  CB  PHE B   5      -7.699  45.824  47.465
ATOM   2275  N   ALA B   6      -8.099  42.840  43.586
ATOM   2276  CA  ALA B   6      -8.134  43.548  42.283
ATOM   2277  C   ALA B   6      -9.497  44.085  42.078
ATOM   2278  O   ALA B   6     -10.554  43.590  42.470
ATOM   2279  CB  ALA B   6      -7.534  42.634  41.134
ATOM   2280  N   GLU B   7      -9.558  45.231  41.388
ATOM   2281  CA  GLU B   7     -10.805  45.738  40.830
ATOM   2282  C   GLU B   7     -10.745  45.519  39.309
ATOM   2283  O   GLU B   7     -10.697  45.343  38.092
ATOM   2284  CB  GLU B   7     -10.842  48.791  41.606
ATOM   2285  N   LYS B   1       7.964  42.261  54.396
ATOM   2286  CA  LYS B   1       6.939  42.390  53.329
ATOM   2287  C   LYS B   1       7.541  43.099  52.132
ATOM   2288  O   LYS B   1       8.624  43.680  52.076
ATOM   2289  CB  LYS B   1       4.801  44.789  54.936
ATOM   2290  N   LEU B   2       6.813  43.095  51.002
ATOM   2291  CA  LEU B   2       7.037  44.174  49.995
ATOM   2292  C   LEU B   2       5.617  44.595  49.565
ATOM   2293  O   LEU B   2       4.825  44.001  48.834
ATOM   2294  CB  LEU B   2       8.294  42.908  48.121
ATOM   2295  N   VAL B   3       5.146  45.726  50.010
ATOM   2296  CA  VAL B   3       3.752  46.020  50.088
ATOM   2297  C   VAL B   3       3.387  47.059  49.082
ATOM   2298  O   VAL B   3       3.453  48.277  49.246
ATOM   2299  CB  VAL B   3       3.207  46.342  51.992
ATOM   2300  N   PHE B   4       2.942  46.645  47.881
ATOM   2301  CA  PHE B   4       2.707  47.551  46.770
ATOM   2302  C   PHE B   4       1.301  47.937  46.546
ATOM   2303  O   PHE B   4       0.313  47.523  47.152
ATOM   2304  CB  PHE B   4       3.402  44.937  44.779
ATOM   2305  N   PHE B   5       1.070  48.816  45.602
ATOM   2306  CA  PHE B   5      -0.112  48.834  44.706
ATOM   2307  C   PHE B   5       0.301  49.117  43.292
ATOM   2308  O   PHE B   5       0.862  50.131  42.875
ATOM   2309  CB  PHE B   5      -0.900  51.955  46.008
ATOM   2310  N   ALA B   6       0.025  48.156  42.389
ATOM   2311  CA  ALA B   6       0.557  48.194  41.018
ATOM   2312  C   ALA B   6      -0.637  48.125  40.065
ATOM   2313  O   ALA B   6      -1.740  47.612  40.256
ATOM   2314  CB  ALA B   6       1.628  47.054  40.832
ATOM   2315  N   GLU B   7      -0.501  48.675  38.880
ATOM   2316  CA  GLU B   7      -1.397  48.426  37.723
ATOM   2317  C   GLU B   7      -0.681  47.441  36.831
ATOM   2318  O   GLU B   7      -0.097  46.638  36.103
ATOM   2319  CB  GLU B   7      -1.717  51.140  36.227
ATOM   2320  N   LYS B   1     -17.980  15.250  38.709
ATOM   2321  CA  LYS B   1     -18.646  15.126  37.389
ATOM   2322  C   LYS B   1     -19.367  16.338  36.934
ATOM   2323  O   LYS B   1     -20.382  16.361  36.238
ATOM   2324  CB  LYS B   1     -20.900  12.437  38.062
ATOM   2325  N   LEU B   2     -18.856  17.522  37.326
ATOM   2326  CA  LEU B   2     -19.562  18.779  37.047
ATOM   2327  C   LEU B   2     -18.723  19.535  36.040
ATOM   2328  O   LEU B   2     -17.494  19.584  35.996
ATOM   2329  CB  LEU B   2     -19.367  19.929  39.433
ATOM   2330  N   VAL B   3     -19.300  20.236  35.083
ATOM   2331  CA  VAL B   3     -18.821  21.517  34.515
ATOM   2332  C   VAL B   3     -19.945  22.509  34.545
ATOM   2333  O   VAL B   3     -21.144  22.270  34.692
ATOM   2334  CB  VAL B   3     -18.006  21.088  32.776
ATOM   2335  N   PHE B   4     -19.576  23.799  34.392
ATOM   2336  CA  PHE B   4     -20.464  24.862  33.983
ATOM   2337  C   PHE B   4     -19.885  25.911  33.089
ATOM   2338  O   PHE B   4     -18.716  26.296  33.066
ATOM   2339  CB  PHE B   4     -20.407  26.003  37.194
ATOM   2340  N   PHE B   5     -20.653  26.514  32.221
ATOM   2341  CA  PHE B   5     -20.064  27.160  31.040
ATOM   2342  C   PHE B   5     -20.814  28.455  30.809
ATOM   2343  O   PHE B   5     -22.006  28.666  31.032
ATOM   2344  CB  PHE B   5     -21.575  24.939  28.988
ATOM   2345  N   ALA B   6     -20.222  29.512  30.326
ATOM   2346  CA  ALA B   6     -20.779  30.860  30.145
ATOM   2347  C   ALA B   6     -20.157  31.635  29.040
ATOM   2348  O   ALA B   6     -18.956  31.715  28.779
ATOM   2349  CB  ALA B   6     -20.629  31.735  31.502
ATOM   2350  N   GLU B   7     -20.989  32.313  28.250
ATOM   2351  CA  GLU B   7     -20.642  33.159  27.136
ATOM   2352  C   GLU B   7     -21.744  34.182  26.912
ATOM   2353  O   GLU B   7     -22.636  35.010  26.730
ATOM   2354  CB  GLU B   7     -20.820  31.121  24.672
ATOM   2355  N   LYS B   1      23.874  41.560  32.995
ATOM   2356  CA  LYS B   1      22.802  40.521  32.988
ATOM   2357  C   LYS B   1      23.047  39.640  34.196
ATOM   2358  O   LYS B   1      23.932  38.794  34.324
ATOM   2359  CB  LYS B   1      23.930  38.732  30.066
ATOM   2360  N   LEU B   2      22.202  39.799  35.248
ATOM   2361  CA  LEU B   2      22.706  39.455  36.586
ATOM   2362  C   LEU B   2      22.046  38.270  37.209
ATOM   2363  O   LEU B   2      20.851  37.977  37.190
ATOM   2364  CB  LEU B   2      22.289  41.608  38.063
ATOM   2365  N   VAL B   3      22.821  37.438  37.856
ATOM   2366  CA  VAL B   3      22.348  36.353  38.719
ATOM   2367  C   VAL B   3      22.929  36.535  40.099
ATOM   2368  O   VAL B   3      24.107  36.524  40.454
ATOM   2369  CB  VAL B   3      23.036  34.642  37.876
ATOM   2370  N   PHE B   4      21.957  36.733  41.009
ATOM   2371  CA  PHE B   4      22.327  36.668  42.446
ATOM   2372  C   PHE B   4      21.710  35.450  43.065
ATOM   2373  O   PHE B   4      20.857  34.720  42.560
ATOM   2374  CB  PHE B   4      20.343  39.310  43.142
ATOM   2375  N   PHE B   5      22.082  35.077  44.268
ATOM   2376  CA  PHE B   5      21.271  34.195  45.073
ATOM   2377  C   PHE B   5      21.768  34.296  46.518
ATOM   2378  O   PHE B   5      22.900  34.129  46.973
ATOM   2379  CB  PHE B   5      23.091  31.606  43.734
ATOM   2380  N   ALA B   6      20.826  34.611  47.384
ATOM   2381  CA  ALA B   6      20.971  34.971  48.788
ATOM   2382  C   ALA B   6      20.077  34.029  49.625
ATOM   2383  O   ALA B   6      18.917  33.673  49.419
ATOM   2384  CB  ALA B   6      20.629  36.469  49.074
ATOM   2385  N   GLU B   7      20.573  33.515  50.710
ATOM   2386  CA  GLU B   7      19.620  32.999  51.738
ATOM   2387  C   GLU B   7      19.974  33.566  53.107
ATOM   2388  O   GLU B   7      20.260  34.024  54.214
ATOM   2389  CB  GLU B   7      20.261  29.902  51.597
ATOM   2390  N   LYS B   1     -32.957   7.215  40.004
ATOM   2391  CA  LYS B   1     -33.963   8.060  40.683
ATOM   2392  C   LYS B   1     -33.857   9.530  40.273
ATOM   2393  O   LYS B   1     -32.848  10.143  39.926
ATOM   2394  CB  LYS B   1     -32.766   7.794  43.942
ATOM   2395  N   LEU B   2     -35.005  10.239  40.294
ATOM   2396  CA  LEU B   2     -34.961  11.661  40.728
ATOM   2397  C   LEU B   2     -36.159  12.034  41.604
ATOM   2398  O   LEU B   2     -37.241  11.454  41.695
ATOM   2399  CB  LEU B   2     -34.971  12.874  38.441
ATOM   2400  N   VAL B   3     -36.020  13.124  42.366
ATOM   2401  CA  VAL B   3     -37.119  13.853  42.927
ATOM   2402  C   VAL B   3     -37.066  15.326  42.772
ATOM   2403  O   VAL B   3     -36.106  16.050  43.036
ATOM   2404  CB  VAL B   3     -37.300  13.337  44.879
ATOM   2405  N   PHE B   4     -38.107  15.973  42.314
ATOM   2406  CA  PHE B   4     -37.932  17.320  41.726
ATOM   2407  C   PHE B   4     -39.116  18.242  42.021
ATOM   2408  O   PHE B   4     -40.247  18.194  41.536
ATOM   2409  CB  PHE B   4     -38.446  15.911  38.680
ATOM   2410  N   PHE B   5     -38.912  19.223  42.910
ATOM   2411  CA  PHE B   5     -39.887  20.243  43.156
ATOM   2412  C   PHE B   5     -39.469  21.548  42.558
ATOM   2413  O   PHE B   5     -38.651  22.338  43.028
ATOM   2414  CB  PHE B   5     -38.625  20.447  46.292
ATOM   2415  N   ALA B   6     -40.037  21.901  41.393
ATOM   2416  CA  ALA B   6     -39.827  23.144  40.707
ATOM   2417  C   ALA B   6     -40.839  24.184  40.974
ATOM   2418  O   ALA B   6     -42.043  23.971  41.112
ATOM   2419  CB  ALA B   6     -39.691  22.901  39.153
ATOM   2420  N   GLU B   7     -40.480  25.466  41.084
ATOM   2421  CA  GLU B   7     -41.451  26.531  41.480
ATOM   2422  C   GLU B   7     -40.951  27.928  41.047
ATOM   2423  O   GLU B   7     -40.552  29.040  40.702
ATOM   2424  CB  GLU B   7     -41.153  26.434  44.593
ATOM   2425  N   LYS B   1      -7.315  47.685  38.550
ATOM   2426  CA  LYS B   1      -5.896  47.703  38.909
ATOM   2427  C   LYS B   1      -5.661  46.771  40.065
ATOM   2428  O   LYS B   1      -6.388  46.585  41.041
ATOM   2429  CB  LYS B   1      -5.552  50.979  40.318
ATOM   2430  N   LEU B   2      -4.565  46.059  40.066
ATOM   2431  CA  LEU B   2      -4.378  45.028  41.129
ATOM   2432  C   LEU B   2      -3.494  45.557  42.201
ATOM   2433  O   LEU B   2      -2.470  46.214  42.014
ATOM   2434  CB  LEU B   2      -3.632  42.889  39.893
ATOM   2435  N   VAL B   3      -3.758  45.351  43.484
ATOM   2436  CA  VAL B   3      -2.858  45.695  44.570
ATOM   2437  C   VAL B   3      -2.580  44.596  45.533
ATOM   2438  O   VAL B   3      -3.132  43.496  45.538
ATOM   2439  CB  VAL B   3      -3.513  47.385  45.413
ATOM   2440  N   PHE B   4      -1.704  44.689  46.491
ATOM   2441  CA  PHE B   4      -1.486  43.655  47.474
ATOM   2442  C   PHE B   4      -0.684  44.245  48.629
ATOM   2443  O   PHE B   4       0.507  44.557  48.664
ATOM   2444  CB  PHE B   4       0.964  42.553  45.311
ATOM   2445  N   PHE B   5      -1.430  44.429  49.738
ATOM   2446  CA  PHE B   5      -0.838  44.751  51.038
ATOM   2447  C   PHE B   5      -0.837  43.498  51.879
ATOM   2448  O   PHE B   5      -1.787  42.858  52.329
ATOM   2449  CB  PHE B   5      -3.816  46.256  51.832
ATOM   2450  N   ALA B   6       0.347  43.041  52.160
ATOM   2451  CA  ALA B   6       0.543  41.754  52.881
ATOM   2452  C   ALA B   6       1.266  42.150  54.182
ATOM   2453  O   ALA B   6       1.914  43.168  54.421
ATOM   2454  CB  ALA B   6       1.439  40.845  51.949
ATOM   2455  N   GLU B   7       1.180  41.275  55.184
ATOM   2456  CA  GLU B   7       2.158  41.220  56.284
ATOM   2457  C   GLU B   7       2.254  39.870  56.902
ATOM   2458  O   GLU B   7       2.334  38.754  57.413
ATOM   2459  CB  GLU B   7       0.514  43.018  58.411
ATOM   2460  N   LYS B   1      14.439  37.801  29.609
ATOM   2461  CA  LYS B   1      13.816  36.699  30.339
ATOM   2462  C   LYS B   1      14.306  36.710  31.792
ATOM   2463  O   LYS B   1      15.441  36.918  32.220
ATOM   2464  CB  LYS B   1      15.452  34.028  28.606
ATOM   2465  N   LEU B   2      13.334  36.454  32.694
ATOM   2466  CA  LEU B   2      13.697  36.148  34.047
ATOM   2467  C   LEU B   2      13.105  34.864  34.565
ATOM   2468  O   LEU B   2      11.924  34.520  34.502
ATOM   2469  CB  LEU B   2      13.160  38.325  35.392
ATOM   2470  N   VAL B   3      13.974  34.005  35.162
ATOM   2471  CA  VAL B   3      13.441  32.935  36.015
ATOM   2472  C   VAL B   3      14.152  33.009  37.345
ATOM   2473  O   VAL B   3      15.293  33.392  37.605
ATOM   2474  CB  VAL B   3      13.860  31.264  34.975
ATOM   2475  N   PHE B   4      13.430  32.601  38.347
ATOM   2476  CA  PHE B   4      14.029  32.004  39.563
ATOM   2477  C   PHE B   4      13.184  30.944  40.196
ATOM   2478  O   PHE B   4      12.187  30.384  39.740
ATOM   2479  CB  PHE B   4      13.014  34.830  41.110
ATOM   2480  N   PHE B   5      13.565  30.573  41.390
ATOM   2481  CA  PHE B   5      12.778  29.936  42.427
ATOM   2482  C   PHE B   5      12.957  30.546  43.800
ATOM   2483  O   PHE B   5      14.013  30.678  44.417
ATOM   2484  CB  PHE B   5      15.002  27.328  42.317
ATOM   2485  N   ALA B   6      11.919  31.006  44.461
ATOM   2486  CA  ALA B   6      11.996  31.317  45.886
ATOM   2487  C   ALA B   6      11.177  30.388  46.689
ATOM   2488  O   ALA B   6      10.031  30.006  46.452
ATOM   2489  CB  ALA B   6      11.445  32.833  46.174
ATOM   2490  N   GLU B   7      11.770  29.930  47.782
ATOM   2491  CA  GLU B   7      11.214  28.917  48.669
ATOM   2492  C   GLU B   7      11.354  29.394  50.129
ATOM   2493  O   GLU B   7      11.466  29.775  51.294
ATOM   2494  CB  GLU B   7      13.073  26.467  48.141
ATOM   2495  N   LYS B   1     -30.557  35.154  40.614
ATOM   2496  CA  LYS B   1     -29.278  34.986  39.914
ATOM   2497  C   LYS B   1     -28.220  34.349  40.819
ATOM   2498  O   LYS B   1     -27.072  34.738  41.031
ATOM   2499  CB  LYS B   1     -28.443  38.424  39.771
ATOM   2500  N   LEU B   2     -28.600  33.224  41.457
ATOM   2501  CA  LEU B   2     -27.573  32.355  42.021
ATOM   2502  C   LEU B   2     -27.798  30.921  41.634
ATOM   2503  O   LEU B   2     -28.829  30.393  41.219
ATOM   2504  CB  LEU B   2     -28.076  32.766  44.596
ATOM   2505  N   VAL B   3     -26.701  30.165  41.779
ATOM   2506  CA  VAL B   3     -26.646  28.735  41.555
ATOM   2507  C   VAL B   3     -25.718  28.014  42.538
ATOM   2508  O   VAL B   3     -24.641  28.394  42.996
ATOM   2509  CB  VAL B   3     -25.994  28.414  39.658
ATOM   2510  N   PHE B   4     -26.174  26.805  42.932
ATOM   2511  CA  PHE B   4     -25.297  25.753  43.396
ATOM   2512  C   PHE B   4     -25.708  24.386  42.906
ATOM   2513  O   PHE B   4     -26.847  23.995  42.650
ATOM   2514  CB  PHE B   4     -27.035  26.099  46.409
ATOM   2515  N   PHE B   5     -24.710  23.504  42.733
ATOM   2516  CA  PHE B   5     -24.962  22.138  42.402
ATOM   2517  C   PHE B   5     -23.888  21.270  42.976
ATOM   2518  O   PHE B   5     -22.789  21.022  42.479
ATOM   2519  CB  PHE B   5     -23.804  22.771  39.280
ATOM   2520  N   ALA B   6     -24.144  20.702  44.153
ATOM   2521  CA  ALA B   6     -23.121  19.888  44.810
ATOM   2522  C   ALA B   6     -23.133  18.480  44.226
ATOM   2523  O   ALA B   6     -24.099  17.844  43.806
ATOM   2524  CB  ALA B   6     -23.513  19.736  46.380
ATOM   2525  N   GLU B   7     -21.999  17.826  44.141
ATOM   2526  CA  GLU B   7     -21.801  16.391  43.843
ATOM   2527  C   GLU B   7     -21.437  15.710  45.119
ATOM   2528  O   GLU B   7     -21.137  15.148  46.173
ATOM   2529  CB  GLU B   7     -19.318  16.568  41.821
ATOM   2530  N   LYS B   1     -17.185  19.456  47.228
ATOM   2531  CA  LYS B   1     -16.985  19.227  45.811
ATOM   2532  C   LYS B   1     -18.152  19.768  44.974
ATOM   2533  O   LYS B   1     -19.043  19.146  44.396
ATOM   2534  CB  LYS B   1     -16.488  15.786  45.490
ATOM   2535  N   LEU B   2     -18.223  21.072  44.847
ATOM   2536  CA  LEU B   2     -19.400  21.820  44.310
ATOM   2537  C   LEU B   2     -18.956  22.598  43.106
ATOM   2538  O   LEU B   2     -17.813  22.970  42.843
ATOM   2539  CB  LEU B   2     -20.035  23.378  46.295
ATOM   2540  N   VAL B   3     -19.891  22.928  42.221
ATOM   2541  CA  VAL B   3     -19.848  24.066  41.358
ATOM   2542  C   VAL B   3     -21.074  24.906  41.402
ATOM   2543  O   VAL B   3     -22.229  24.549  41.638
ATOM   2544  CB  VAL B   3     -19.225  23.334  39.613
ATOM   2545  N   PHE B   4     -20.882  26.185  41.156
ATOM   2546  CA  PHE B   4     -21.913  27.108  40.743
ATOM   2547  C   PHE B   4     -21.396  28.344  40.012
ATOM   2548  O   PHE B   4     -20.285  28.566  39.532
ATOM   2549  CB  PHE B   4     -21.968  28.185  43.992
ATOM   2550  N   PHE B   5     -22.302  29.297  39.898
ATOM   2551  CA  PHE B   5     -21.928  30.733  39.829
ATOM   2552  C   PHE B   5     -22.781  31.632  40.658
ATOM   2553  O   PHE B   5     -23.849  31.316  41.182
ATOM   2554  CB  PHE B   5     -23.807  30.780  36.921
ATOM   2555  N   ALA B   6     -22.479  32.873  40.922
ATOM   2556  CA  ALA B   6     -23.423  33.995  41.028
ATOM   2557  C   ALA B   6     -23.159  35.073  40.053
ATOM   2558  O   ALA B   6     -22.075  35.288  39.511
ATOM   2559  CB  ALA B   6     -23.458  34.529  42.571
ATOM   2560  N   GLU B   7     -24.156  35.902  39.707
ATOM   2561  CA  GLU B   7     -24.032  36.655  38.426
ATOM   2562  C   GLU B   7     -24.682  38.029  38.598
ATOM   2563  O   GLU B   7     -25.206  39.134  38.737
ATOM   2564  CB  GLU B   7     -25.889  34.893  36.450
ATOM   2565  N   LYS B   1     -23.534  38.903  46.726
ATOM   2566  CA  LYS B   1     -22.096  38.577  46.627
ATOM   2567  C   LYS B   1     -21.835  37.156  46.927
ATOM   2568  O   LYS B   1     -22.710  36.333  47.196
ATOM   2569  CB  LYS B   1     -21.244  40.304  49.649
ATOM   2570  N   LEU B   2     -20.564  36.685  46.917
ATOM   2571  CA  LEU B   2     -20.225  35.440  47.626
ATOM   2572  C   LEU B   2     -19.184  35.788  48.656
ATOM   2573  O   LEU B   2     -18.294  36.630  48.535
ATOM   2574  CB  LEU B   2     -19.480  33.723  45.772
ATOM   2575  N   VAL B   3     -19.120  35.212  49.819
ATOM   2576  CA  VAL B   3     -17.952  34.966  50.624
ATOM   2577  C   VAL B   3     -17.808  33.514  51.044
ATOM   2578  O   VAL B   3     -18.663  32.801  51.570
ATOM   2579  CB  VAL B   3     -17.889  36.359  52.020
ATOM   2580  N   PHE B   4     -16.596  32.952  50.806
ATOM   2581  CA  PHE B   4     -16.413  31.527  51.023
ATOM   2582  C   PHE B   4     -15.106  31.246  51.768
ATOM   2583  O   PHE B   4     -13.938  31.428  51.426
ATOM   2584  CB  PHE B   4     -15.739  31.172  47.686
ATOM   2585  N   PHE B   5     -15.372  30.719  52.972
ATOM   2586  CA  PHE B   5     -14.331  30.529  53.963
ATOM   2587  C   PHE B   5     -13.975  29.079  54.046
ATOM   2588  O   PHE B   5     -14.620  28.214  54.640
ATOM   2589  CB  PHE B   5     -16.820  30.636  56.347
ATOM   2590  N   ALA B   6     -12.867  28.637  53.434
ATOM   2591  CA  ALA B   6     -12.283  27.307  53.511
ATOM   2592  C   ALA B   6     -10.955  27.204  54.186
ATOM   2593  O   ALA B   6     -10.040  28.026  54.146
ATOM   2594  CB  ALA B   6     -12.105  26.738  52.001
ATOM   2595  N   GLU B   7     -10.745  26.095  54.909
ATOM   2596  CA  GLU B   7      -9.465  25.572  55.319
ATOM   2597  C   GLU B   7      -9.421  24.076  54.992
ATOM   2598  O   GLU B   7      -9.386  22.874  54.729
ATOM   2599  CB  GLU B   7      -9.379  25.705  58.468
ATOM   2600  N   LYS B   1      15.575  30.153  50.376
ATOM   2601  CA  LYS B   1      16.505  30.701  49.424
ATOM   2602  C   LYS B   1      15.843  31.431  48.255
ATOM   2603  O   LYS B   1      14.805  31.115  47.673
ATOM   2604  CB  LYS B   1      18.181  27.825  48.197
ATOM   2605  N   LEU B   2      16.448  32.547  47.796
ATOM   2606  CA  LEU B   2      16.012  33.082  46.497
ATOM   2607  C   LEU B   2      17.147  32.942  45.525
ATOM   2608  O   LEU B   2      18.335  33.167  45.759
ATOM   2609  CB  LEU B   2      15.306  35.615  47.011
ATOM   2610  N   VAL B   3      16.859  32.534  44.271
ATOM   2611  CA  VAL B   3      17.800  32.768  43.176
ATOM   2612  C   VAL B   3      17.161  33.407  41.960
ATOM   2613  O   VAL B   3      16.252  32.953  41.264
ATOM   2614  CB  VAL B   3      18.642  30.965  42.804
ATOM   2615  N   PHE B   4      17.593  34.582  41.566
ATOM   2616  CA  PHE B   4      17.042  35.245  40.348
ATOM   2617  C   PHE B   4      18.193  35.423  39.385
ATOM   2618  O   PHE B   4      19.284  35.951  39.600
ATOM   2619  CB  PHE B   4      16.892  38.132  42.059
ATOM   2620  N   PHE B   5      18.034  34.968  38.165
ATOM   2621  CA  PHE B   5      18.603  35.377  36.914
ATOM   2622  C   PHE B   5      17.578  36.051  36.008
ATOM   2623  O   PHE B   5      16.592  35.572  35.447
ATOM   2624  CB  PHE B   5      18.591  32.207  35.817
ATOM   2625  N   ALA B   6      17.877  37.367  35.854
ATOM   2626  CA  ALA B   6      17.346  38.236  34.814
ATOM   2627  C   ALA B   6      18.301  38.633  33.731
ATOM   2628  O   ALA B   6      19.271  39.383  33.831
ATOM   2629  CB  ALA B   6      16.591  39.451  35.454
ATOM   2630  N   GLU B   7      18.118  38.151  32.530
ATOM   2631  CA  GLU B   7      18.783  38.574  31.275
ATOM   2632  C   GLU B   7      17.939  39.459  30.423
ATOM   2633  O   GLU B   7      17.242  40.190  29.719
ATOM   2634  CB  GLU B   7      18.797  35.783  29.703
