# Supplementary material for: Molecular insights into the surface-catalyzed secondary nucleation of amyloid-β40 (Aβ40) by the peptide fragment Aβ16–22
Source: Sci Adv. 2019 Jun 21;5(6):eaav8216. doi: 10.1126/sciadv.aav8216 (PMC6588359; doi:10.1126/sciadv.aav8216)
Supplement: Data file S10 [file aav8216_Data_file_S10.pdb]

ATOM      1  N   ASP A   1      17.007 -50.147  57.031
ATOM      2  CA  ASP A   1      18.292 -49.589  57.409
ATOM      3  C   ASP A   1      19.376 -50.584  57.510
ATOM      4  O   ASP A   1      19.600 -51.365  58.435
ATOM      5  CB  ASP A   1      17.865 -47.114  57.430
ATOM      6  N   ALA A   2      20.191 -50.639  56.497
ATOM      7  CA  ALA A   2      21.340 -51.540  56.302
ATOM      8  C   ALA A   2      22.470 -50.762  55.610
ATOM      9  O   ALA A   2      23.688 -50.864  55.758
ATOM     10  CB  ALA A   2      20.987 -52.779  55.363
ATOM     11  N   GLU A   3      22.005 -49.848  54.723
ATOM     12  CA  GLU A   3      22.877 -48.996  53.899
ATOM     13  C   GLU A   3      22.594 -47.552  54.059
ATOM     14  O   GLU A   3      21.647 -47.025  54.643
ATOM     15  CB  GLU A   3      22.088 -49.865  50.926
ATOM     16  N   PHE A   4      23.476 -46.756  53.499
ATOM     17  CA  PHE A   4      23.166 -45.312  53.380
ATOM     18  C   PHE A   4      24.197 -44.682  52.436
ATOM     19  O   PHE A   4      25.126 -43.908  52.670
ATOM     20  CB  PHE A   4      24.486 -44.991  56.543
ATOM     21  N   ARG A   5      23.974 -45.095  51.177
ATOM     22  CA  ARG A   5      24.222 -44.353  49.950
ATOM     23  C   ARG A   5      23.715 -45.116  48.720
ATOM     24  O   ARG A   5      22.645 -45.711  48.583
ATOM     25  CB  ARG A   5      28.558 -42.795  51.142
ATOM     26  N   HIS A   6      24.532 -45.144  47.660
ATOM     27  CA  HIS A   6      24.177 -45.642  46.335
ATOM     28  C   HIS A   6      24.955 -46.842  45.914
ATOM     29  O   HIS A   6      26.129 -47.101  46.181
ATOM     30  CB  HIS A   6      23.343 -42.736  45.342
ATOM     31  N   ASP A   7      24.361 -47.738  45.180
ATOM     32  CA  ASP A   7      24.943 -48.695  44.225
ATOM     33  C   ASP A   7      24.660 -48.238  42.777
ATOM     34  O   ASP A   7      25.454 -47.964  41.877
ATOM     35  CB  ASP A   7      25.620 -50.764  45.433
ATOM     36  N   SER A   8      23.386 -48.122  42.450
ATOM     37  CA  SER A   8      23.027 -47.711  41.096
ATOM     38  C   SER A   8      21.813 -46.796  41.220
ATOM     39  O   SER A   8      20.991 -46.764  42.137
ATOM     40  CB  SER A   8      22.426 -49.424  40.386
ATOM     41  N   GLY A   9      21.619 -45.921  40.205
ATOM     42  CA  GLY A   9      20.306 -45.477  39.853
ATOM     43  C   GLY A   9      19.983 -44.093  40.411
ATOM     44  O   GLY A   9      20.766 -43.176  40.661
ATOM     45  N   TYR A  10      18.708 -43.825  40.664
ATOM     46  CA  TYR A  10      18.397 -42.476  41.204
ATOM     47  C   TYR A  10      17.861 -42.609  42.623
ATOM     48  O   TYR A  10      18.159 -43.468  43.453
ATOM     49  CB  TYR A  10      18.605 -41.070  37.608
ATOM     50  N   GLU A  11      16.956 -41.672  43.010
ATOM     51  CA  GLU A  11      16.328 -41.832  44.352
ATOM     52  C   GLU A  11      14.961 -42.475  44.131
ATOM     53  O   GLU A  11      14.394 -43.292  44.856
ATOM     54  CB  GLU A  11      16.029 -38.809  45.326
ATOM     55  N   VAL A  12      14.298 -42.103  43.011
ATOM     56  CA  VAL A  12      13.171 -42.872  42.442
ATOM     57  C   VAL A  12      13.700 -43.625  41.204
ATOM     58  O   VAL A  12      14.200 -43.179  40.172
ATOM     59  CB  VAL A  12      11.734 -41.588  42.027
ATOM     60  N   HIS A  13      13.597 -44.942  41.270
ATOM     61  CA  HIS A  13      14.118 -45.884  40.239
ATOM     62  C   HIS A  13      13.012 -46.329  39.340
ATOM     63  O   HIS A  13      12.985 -47.373  38.689
ATOM     64  CB  HIS A  13      16.405 -46.943  42.218
ATOM     65  N   HIS A  14      11.936 -45.616  39.160
ATOM     66  CA  HIS A  14      10.783 -45.919  38.307
ATOM     67  C   HIS A  14      10.882 -45.086  37.018
ATOM     68  O   HIS A  14      10.283 -44.052  36.723
ATOM     69  CB  HIS A  14       9.384 -47.631  40.453
ATOM     70  N   GLN A  15      11.715 -45.524  36.092
ATOM     71  CA  GLN A  15      12.047 -44.899  34.846
ATOM     72  C   GLN A  15      11.137 -45.147  33.685
ATOM     73  O   GLN A  15      10.804 -46.242  33.231
ATOM     74  CB  GLN A  15      15.344 -44.409  35.300
ATOM     75  N   LYS A  16      10.644 -44.028  33.093
ATOM     76  CA  LYS A  16       9.591 -44.018  32.105
ATOM     77  C   LYS A  16       9.967 -43.182  30.901
ATOM     78  O   LYS A  16      10.628 -42.143  30.902
ATOM     79  CB  LYS A  16       7.067 -42.186  33.905
ATOM     80  N   LEU A  17       9.590 -43.529  29.698
ATOM     81  CA  LEU A  17       9.550 -42.629  28.525
ATOM     82  C   LEU A  17       8.384 -43.028  27.652
ATOM     83  O   LEU A  17       8.009 -44.153  27.321
ATOM     84  CB  LEU A  17      11.817 -43.187  27.277
ATOM     85  N   VAL A  18       7.712 -41.947  27.215
ATOM     86  CA  VAL A  18       6.939 -41.954  25.950
ATOM     87  C   VAL A  18       7.428 -40.986  24.923
ATOM     88  O   VAL A  18       8.044 -39.945  25.156
ATOM     89  CB  VAL A  18       5.015 -41.582  26.424
ATOM     90  N   PHE A  19       7.234 -41.170  23.638
ATOM     91  CA  PHE A  19       7.275 -40.203  22.567
ATOM     92  C   PHE A  19       6.502 -40.588  21.321
ATOM     93  O   PHE A  19       5.677 -41.495  21.212
ATOM     94  CB  PHE A  19      10.504 -40.993  22.182
ATOM     95  N   PHE A  20       6.700 -39.906  20.204
ATOM     96  CA  PHE A  20       6.194 -40.250  18.886
ATOM     97  C   PHE A  20       6.700 -39.232  17.908
ATOM     98  O   PHE A  20       6.786 -38.015  18.065
ATOM     99  CB  PHE A  20       3.083 -39.079  19.913
ATOM    100  N   ALA A  21       7.100 -39.713  16.736
ATOM    101  CA  ALA A  21       7.630 -38.872  15.684
ATOM    102  C   ALA A  21       6.799 -39.169  14.423
ATOM    103  O   ALA A  21       6.362 -40.237  13.995
ATOM    104  CB  ALA A  21       9.140 -39.218  15.324
ATOM    105  N   GLU A  22       6.546 -38.055  13.726
ATOM    106  CA  GLU A  22       5.988 -38.152  12.399
ATOM    107  C   GLU A  22       6.946 -37.461  11.421
ATOM    108  O   GLU A  22       7.509 -36.371  11.527
ATOM    109  CB  GLU A  22       3.205 -36.740  12.419
ATOM    110  N   ASP A  23       7.175 -38.177  10.308
ATOM    111  CA  ASP A  23       7.704 -37.596   9.086
ATOM    112  C   ASP A  23       6.708 -37.647   7.999
ATOM    113  O   ASP A  23       6.323 -38.680   7.452
ATOM    114  CB  ASP A  23      10.213 -37.680   9.427
ATOM    115  N   VAL A  24       6.130 -36.575   7.508
ATOM    116  CA  VAL A  24       5.489 -36.406   6.212
ATOM    117  C   VAL A  24       6.435 -35.940   5.138
ATOM    118  O   VAL A  24       7.543 -35.435   5.317
ATOM    119  CB  VAL A  24       3.886 -35.240   6.418
ATOM    120  N   GLY A  25       6.066 -36.073   3.850
ATOM    121  CA  GLY A  25       7.034 -36.016   2.721
ATOM    122  C   GLY A  25       6.398 -36.451   1.447
ATOM    123  O   GLY A  25       5.234 -36.805   1.259
ATOM    124  N   SER A  26       7.225 -36.441   0.409
ATOM    125  CA  SER A  26       6.759 -36.684  -0.958
ATOM    126  C   SER A  26       7.611 -37.671  -1.662
ATOM    127  O   SER A  26       7.673 -37.832  -2.881
ATOM    128  CB  SER A  26       7.126 -34.848  -1.691
ATOM    129  N   ASN A  27       8.392 -38.473  -0.962
ATOM    130  CA  ASN A  27       8.745 -39.812  -1.379
ATOM    131  C   ASN A  27       9.013 -40.768  -0.218
ATOM    132  O   ASN A  27       9.617 -41.841  -0.217
ATOM    133  CB  ASN A  27      10.808 -39.328  -2.715
ATOM    134  N   LYS A  28       8.483 -40.305   0.943
ATOM    135  CA  LYS A  28       8.038 -41.215   2.026
ATOM    136  C   LYS A  28       6.584 -41.457   2.091
ATOM    137  O   LYS A  28       6.054 -42.544   1.860
ATOM    138  CB  LYS A  28       9.325 -39.738   4.928
ATOM    139  N   GLY A  29       5.712 -40.503   2.411
ATOM    140  CA  GLY A  29       4.310 -40.733   2.660
ATOM    141  C   GLY A  29       3.648 -39.781   3.590
ATOM    142  O   GLY A  29       3.727 -38.555   3.515
ATOM    143  N   ALA A  30       2.895 -40.237   4.607
ATOM    144  CA  ALA A  30       2.656 -39.545   5.842
ATOM    145  C   ALA A  30       2.805 -40.492   7.029
ATOM    146  O   ALA A  30       1.906 -40.988   7.708
ATOM    147  CB  ALA A  30       1.285 -38.753   5.850
ATOM    148  N   ILE A  31       3.978 -40.875   7.442
ATOM    149  CA  ILE A  31       4.331 -42.002   8.307
ATOM    150  C   ILE A  31       4.380 -41.489   9.721
ATOM    151  O   ILE A  31       5.044 -40.566  10.192
ATOM    152  CB  ILE A  31       6.496 -42.671   7.476
ATOM    153  N   ILE A  32       3.603 -42.124  10.549
ATOM    154  CA  ILE A  32       3.559 -41.948  11.968
ATOM    155  C   ILE A  32       4.142 -43.084  12.738
ATOM    156  O   ILE A  32       4.137 -43.097  13.968
ATOM    157  CB  ILE A  32       1.194 -41.608  12.291
ATOM    158  N   GLY A  33       5.292 -42.869  13.433
ATOM    159  CA  GLY A  33       5.798 -44.034  14.222
ATOM    160  C   GLY A  33       6.015 -43.597  15.638
ATOM    161  O   GLY A  33       6.867 -42.819  16.066
ATOM    162  N   LEU A  34       5.148 -44.149  16.513
ATOM    163  CA  LEU A  34       5.197 -43.832  17.961
ATOM    164  C   LEU A  34       5.834 -44.929  18.718
ATOM    165  O   LEU A  34       5.795 -46.124  18.425
ATOM    166  CB  LEU A  34       2.559 -43.881  18.420
ATOM    167  N   MET A  35       6.515 -44.673  19.805
ATOM    168  CA  MET A  35       6.730 -45.696  20.825
ATOM    169  C   MET A  35       6.270 -45.266  22.166
ATOM    170  O   MET A  35       6.282 -44.107  22.580
ATOM    171  CB  MET A  35      10.071 -44.826  21.107
ATOM    172  N   VAL A  36       5.794 -46.221  23.012
ATOM    173  CA  VAL A  36       5.401 -45.958  24.378
ATOM    174  C   VAL A  36       5.830 -47.111  25.269
ATOM    175  O   VAL A  36       5.650 -48.312  25.068
ATOM    176  CB  VAL A  36       3.482 -45.507  24.444
ATOM    177  N   GLY A  37       6.467 -46.872  26.394
ATOM    178  CA  GLY A  37       7.159 -47.970  27.073
ATOM    179  C   GLY A  37       8.301 -47.421  27.940
ATOM    180  O   GLY A  37       8.702 -46.269  28.105
ATOM    181  N   GLY A  38       8.909 -48.412  28.586
ATOM    182  CA  GLY A  38       9.903 -48.245  29.634
ATOM    183  C   GLY A  38      11.099 -49.139  29.463
ATOM    184  O   GLY A  38      11.121 -50.310  29.084
ATOM    185  N   VAL A  39      12.269 -48.559  29.767
ATOM    186  CA  VAL A  39      13.563 -48.941  29.295
ATOM    187  C   VAL A  39      14.451 -49.556  30.358
ATOM    188  O   VAL A  39      15.426 -49.034  30.899
ATOM    189  CB  VAL A  39      14.414 -47.431  28.321
ATOM    190  N   VAL A  40      14.162 -50.800  30.767
ATOM    191  CA  VAL A  40      14.459 -51.254  32.141
ATOM    192  C   VAL A  40      15.879 -51.626  32.313
ATOM    193  O   VAL A  40      17.062 -51.936  32.456
ATOM    194  CB  VAL A  40      13.179 -52.762  32.419
ATOM    195  N   ASP A   1      22.201  12.529  29.404
ATOM    196  CA  ASP A   1      22.178  11.249  30.081
ATOM    197  C   ASP A   1      23.376  10.371  29.655
ATOM    198  O   ASP A   1      24.529  10.721  29.402
ATOM    199  CB  ASP A   1      19.913  10.971  30.962
ATOM    200  N   ALA A   2      23.204   9.076  29.529
ATOM    201  CA  ALA A   2      24.026   8.157  28.751
ATOM    202  C   ALA A   2      23.395   7.852  27.387
ATOM    203  O   ALA A   2      22.200   7.872  27.090
ATOM    204  CB  ALA A   2      24.088   6.778  29.559
ATOM    205  N   GLU A   3      24.266   7.523  26.397
ATOM    206  CA  GLU A   3      23.924   7.523  25.012
ATOM    207  C   GLU A   3      25.030   6.875  24.164
ATOM    208  O   GLU A   3      26.247   7.055  24.203
ATOM    209  CB  GLU A   3      23.561  10.530  24.110
ATOM    210  N   PHE A   4      24.527   5.989  23.266
ATOM    211  CA  PHE A   4      25.458   5.197  22.409
ATOM    212  C   PHE A   4      24.909   5.122  21.030
ATOM    213  O   PHE A   4      23.727   5.036  20.699
ATOM    214  CB  PHE A   4      24.441   2.465  24.054
ATOM    215  N   ARG A   5      25.751   5.148  20.041
ATOM    216  CA  ARG A   5      25.340   5.516  18.692
ATOM    217  C   ARG A   5      24.748   4.310  18.032
ATOM    218  O   ARG A   5      23.653   3.798  18.262
ATOM    219  CB  ARG A   5      26.170  10.024  19.105
ATOM    220  N   HIS A   6      25.508   3.736  17.087
ATOM    221  CA  HIS A   6      25.198   2.532  16.358
ATOM    222  C   HIS A   6      25.448   1.235  17.138
ATOM    223  O   HIS A   6      24.611   0.453  17.590
ATOM    224  CB  HIS A   6      23.245   3.878  14.274
ATOM    225  N   ASP A   7      26.719   0.893  17.368
ATOM    226  CA  ASP A   7      27.081  -0.432  17.942
ATOM    227  C   ASP A   7      27.440  -0.157  19.393
ATOM    228  O   ASP A   7      28.450   0.395  19.830
ATOM    229  CB  ASP A   7      27.814  -1.853  16.065
ATOM    230  N   SER A   8      26.594  -0.539  20.324
ATOM    231  CA  SER A   8      26.701  -0.154  21.700
ATOM    232  C   SER A   8      27.416  -1.196  22.555
ATOM    233  O   SER A   8      27.621  -2.388  22.328
ATOM    234  CB  SER A   8      24.773  -0.300  22.154
ATOM    235  N   GLY A   9      27.863  -0.672  23.708
ATOM    236  CA  GLY A   9      28.574  -1.622  24.607
ATOM    237  C   GLY A   9      28.483  -1.259  26.053
ATOM    238  O   GLY A   9      28.745  -0.171  26.566
ATOM    239  N   TYR A  10      28.071  -2.226  26.872
ATOM    240  CA  TYR A  10      27.700  -2.083  28.258
ATOM    241  C   TYR A  10      28.209  -3.323  28.997
ATOM    242  O   TYR A  10      28.048  -4.516  28.741
ATOM    243  CB  TYR A  10      24.436  -0.280  26.998
ATOM    244  N   GLU A  11      28.935  -2.961  30.079
ATOM    245  CA  GLU A  11      29.730  -3.974  30.759
ATOM    246  C   GLU A  11      29.531  -3.895  32.289
ATOM    247  O   GLU A  11      30.379  -3.926  33.181
ATOM    248  CB  GLU A  11      32.737  -3.452  29.952
ATOM    249  N   VAL A  12      28.280  -3.778  32.715
ATOM    250  CA  VAL A  12      28.068  -3.131  34.038
ATOM    251  C   VAL A  12      28.094  -4.136  35.153
ATOM    252  O   VAL A  12      27.747  -5.317  35.108
ATOM    253  CB  VAL A  12      26.266  -2.248  33.756
ATOM    254  N   HIS A  13      28.530  -3.745  36.322
ATOM    255  CA  HIS A  13      28.364  -4.422  37.579
ATOM    256  C   HIS A  13      27.124  -4.036  38.342
ATOM    257  O   HIS A  13      26.849  -4.326  39.507
ATOM    258  CB  HIS A  13      31.215  -5.752  37.306
ATOM    259  N   HIS A  14      26.213  -3.303  37.709
ATOM    260  CA  HIS A  14      24.868  -3.016  38.129
ATOM    261  C   HIS A  14      23.842  -4.024  37.709
ATOM    262  O   HIS A  14      24.034  -4.981  36.958
ATOM    263  CB  HIS A  14      25.963  -0.607  39.911
ATOM    264  N   GLN A  15      22.582  -3.876  38.197
ATOM    265  CA  GLN A  15      21.670  -5.046  38.287
ATOM    266  C   GLN A  15      20.659  -4.943  37.123
ATOM    267  O   GLN A  15      20.226  -5.793  36.345
ATOM    268  CB  GLN A  15      20.512  -4.681  41.521
ATOM    269  N   LYS A  16      20.216  -3.725  36.978
ATOM    270  CA  LYS A  16      19.383  -3.187  35.872
ATOM    271  C   LYS A  16      20.280  -2.641  34.822
ATOM    272  O   LYS A  16      21.292  -1.973  35.038
ATOM    273  CB  LYS A  16      17.880  -0.417  37.651
ATOM    274  N   LEU A  17      20.013  -2.864  33.523
ATOM    275  CA  LEU A  17      20.232  -1.959  32.434
ATOM    276  C   LEU A  17      19.182  -2.063  31.372
ATOM    277  O   LEU A  17      18.995  -2.978  30.570
ATOM    278  CB  LEU A  17      22.717  -2.191  31.787
ATOM    279  N   VAL A  18      18.377  -0.966  31.362
ATOM    280  CA  VAL A  18      17.320  -0.862  30.339
ATOM    281  C   VAL A  18      17.764   0.073  29.235
ATOM    282  O   VAL A  18      18.669   0.905  29.293
ATOM    283  CB  VAL A  18      15.753  -0.207  31.480
ATOM    284  N   PHE A  19      17.195   0.079  28.066
ATOM    285  CA  PHE A  19      17.311   1.083  27.007
ATOM    286  C   PHE A  19      16.353   0.837  25.851
ATOM    287  O   PHE A  19      15.648  -0.144  25.613
ATOM    288  CB  PHE A  19      20.084  -0.481  25.812
ATOM    289  N   PHE A  20      16.276   1.818  24.993
ATOM    290  CA  PHE A  20      15.369   2.040  23.898
ATOM    291  C   PHE A  20      16.006   2.474  22.610
ATOM    292  O   PHE A  20      16.352   3.617  22.311
ATOM    293  CB  PHE A  20      14.476   4.873  25.567
ATOM    294  N   ALA A  21      16.255   1.625  21.657
ATOM    295  CA  ALA A  21      16.883   1.894  20.401
ATOM    296  C   ALA A  21      15.894   2.397  19.359
ATOM    297  O   ALA A  21      14.825   1.880  19.033
ATOM    298  CB  ALA A  21      17.763   0.669  19.963
ATOM    299  N   GLU A  22      16.175   3.515  18.704
ATOM    300  CA  GLU A  22      15.249   4.249  17.904
ATOM    301  C   GLU A  22      15.579   4.154  16.428
ATOM    302  O   GLU A  22      16.566   3.653  15.890
ATOM    303  CB  GLU A  22      15.961   7.269  18.726
ATOM    304  N   ASP A  23      14.612   4.718  15.660
ATOM    305  CA  ASP A  23      14.419   4.474  14.242
ATOM    306  C   ASP A  23      14.768   5.617  13.374
ATOM    307  O   ASP A  23      14.890   5.552  12.151
ATOM    308  CB  ASP A  23      12.791   2.546  14.131
ATOM    309  N   VAL A  24      14.989   6.828  13.792
ATOM    310  CA  VAL A  24      15.385   7.944  12.981
ATOM    311  C   VAL A  24      16.834   8.047  12.640
ATOM    312  O   VAL A  24      16.846   8.041  13.871
ATOM    313  CB  VAL A  24      14.695   9.645  13.829
ATOM    314  N   GLY A  25      17.124   8.774  11.573
ATOM    315  CA  GLY A  25      18.378   8.790  10.853
ATOM    316  C   GLY A  25      18.159   8.614   9.387
ATOM    317  O   GLY A  25      17.217   9.081   8.747
ATOM    318  N   SER A  26      18.980   7.924   8.628
ATOM    319  CA  SER A  26      18.494   7.159   7.450
ATOM    320  C   SER A  26      18.859   5.691   7.526
ATOM    321  O   SER A  26      18.296   4.729   7.003
ATOM    322  CB  SER A  26      19.653   7.924   6.049
ATOM    323  N   ASN A  27      19.961   5.479   8.287
ATOM    324  CA  ASN A  27      20.606   4.176   8.478
ATOM    325  C   ASN A  27      20.342   3.601   9.865
ATOM    326  O   ASN A  27      20.875   3.878  10.939
ATOM    327  CB  ASN A  27      22.969   4.874   8.126
ATOM    328  N   LYS A  28      19.377   2.662   9.836
ATOM    329  CA  LYS A  28      18.673   2.325  11.090
ATOM    330  C   LYS A  28      18.759   0.868  11.372
ATOM    331  O   LYS A  28      18.656  -0.065  10.576
ATOM    332  CB  LYS A  28      15.386   3.124  10.095
ATOM    333  N   GLY A  29      18.970   0.541  12.619
ATOM    334  CA  GLY A  29      19.480  -0.780  13.000
ATOM    335  C   GLY A  29      20.571  -0.720  14.019
ATOM    336  O   GLY A  29      21.737  -0.397  13.789
ATOM    337  N   ALA A  30      20.339  -1.026  15.299
ATOM    338  CA  ALA A  30      21.185  -0.639  16.443
ATOM    339  C   ALA A  30      21.513  -1.878  17.253
ATOM    340  O   ALA A  30      20.733  -2.694  17.744
ATOM    341  CB  ALA A  30      20.506   0.470  17.341
ATOM    342  N   ILE A  31      22.761  -2.155  17.483
ATOM    343  CA  ILE A  31      23.122  -3.357  18.271
ATOM    344  C   ILE A  31      23.250  -3.021  19.711
ATOM    345  O   ILE A  31      23.553  -1.935  20.205
ATOM    346  CB  ILE A  31      25.141  -4.073  17.210
ATOM    347  N   ILE A  32      23.010  -4.003  20.552
ATOM    348  CA  ILE A  32      23.528  -4.003  21.918
ATOM    349  C   ILE A  32      24.387  -5.203  22.227
ATOM    350  O   ILE A  32      24.301  -6.350  21.790
ATOM    351  CB  ILE A  32      21.640  -3.886  23.339
ATOM    352  N   GLY A  33      25.353  -4.986  23.075
ATOM    353  CA  GLY A  33      25.983  -6.062  23.844
ATOM    354  C   GLY A  33      25.981  -5.672  25.286
ATOM    355  O   GLY A  33      26.921  -5.251  25.960
ATOM    356  N   LEU A  34      24.800  -5.811  25.882
ATOM    357  CA  LEU A  34      24.525  -5.504  27.291
ATOM    358  C   LEU A  34      24.749  -6.649  28.220
ATOM    359  O   LEU A  34      23.962  -7.575  28.414
ATOM    360  CB  LEU A  34      22.191  -4.375  27.287
ATOM    361  N   MET A  35      25.834  -6.784  28.936
ATOM    362  CA  MET A  35      25.951  -7.785  29.995
ATOM    363  C   MET A  35      25.921  -7.124  31.318
ATOM    364  O   MET A  35      26.632  -6.190  31.688
ATOM    365  CB  MET A  35      29.343  -8.242  29.511
ATOM    366  N   VAL A  36      25.026  -7.598  32.193
ATOM    367  CA  VAL A  36      24.917  -7.092  33.590
ATOM    368  C   VAL A  36      25.207  -8.209  34.587
ATOM    369  O   VAL A  36      24.838  -9.382  34.524
ATOM    370  CB  VAL A  36      23.022  -6.466  33.814
ATOM    371  N   GLY A  37      25.958  -7.868  35.661
ATOM    372  CA  GLY A  37      26.394  -8.879  36.628
ATOM    373  C   GLY A  37      26.476  -8.265  37.966
ATOM    374  O   GLY A  37      26.416  -7.062  38.221
ATOM    375  N   GLY A  38      26.629  -9.093  39.000
ATOM    376  CA  GLY A  38      26.678  -8.603  40.346
ATOM    377  C   GLY A  38      27.714  -9.276  41.249
ATOM    378  O   GLY A  38      28.932  -9.384  41.108
ATOM    379  N   VAL A  39      27.209  -9.812  42.331
ATOM    380  CA  VAL A  39      28.031 -10.621  43.233
ATOM    381  C   VAL A  39      27.871 -12.112  43.012
ATOM    382  O   VAL A  39      28.593 -13.043  43.370
ATOM    383  CB  VAL A  39      27.471  -9.947  45.058
ATOM    384  N   VAL A  40      26.803 -12.433  42.340
ATOM    385  CA  VAL A  40      26.461 -13.837  41.991
ATOM    386  C   VAL A  40      26.196 -13.921  40.522
ATOM    387  O   VAL A  40      25.978 -13.989  39.312
ATOM    388  CB  VAL A  40      24.836 -14.162  43.082
ATOM    389  N   ASP A   1      27.147 -21.774   3.259
ATOM    390  CA  ASP A   1      27.628 -23.140   3.262
ATOM    391  C   ASP A   1      28.911 -23.202   4.072
ATOM    392  O   ASP A   1      29.146 -22.629   5.137
ATOM    393  CB  ASP A   1      25.968 -24.613   2.185
ATOM    394  N   ALA A   2      29.911 -23.953   3.601
ATOM    395  CA  ALA A   2      31.250 -23.954   4.223
ATOM    396  C   ALA A   2      32.197 -23.157   3.390
ATOM    397  O   ALA A   2      33.199 -22.576   3.806
ATOM    398  CB  ALA A   2      31.696 -25.489   4.266
ATOM    399  N   GLU A   3      32.029 -23.007   2.094
ATOM    400  CA  GLU A   3      32.852 -22.047   1.315
ATOM    401  C   GLU A   3      31.960 -21.419   0.282
ATOM    402  O   GLU A   3      30.916 -21.877  -0.184
ATOM    403  CB  GLU A   3      34.749 -24.026  -0.422
ATOM    404  N   PHE A   4      32.300 -20.248  -0.202
ATOM    405  CA  PHE A   4      31.265 -19.360  -0.728
ATOM    406  C   PHE A   4      30.592 -19.799  -1.978
ATOM    407  O   PHE A   4      30.992 -19.638  -3.131
ATOM    408  CB  PHE A   4      33.565 -17.164  -1.826
ATOM    409  N   ARG A   5      29.418 -20.439  -1.780
ATOM    410  CA  ARG A   5      28.826 -21.410  -2.709
ATOM    411  C   ARG A   5      27.378 -21.048  -2.990
ATOM    412  O   ARG A   5      26.521 -21.721  -3.564
ATOM    413  CB  ARG A   5      32.646 -23.660  -4.258
ATOM    414  N   HIS A   6      26.945 -19.889  -2.590
ATOM    415  CA  HIS A   6      25.777 -19.273  -3.279
ATOM    416  C   HIS A   6      26.146 -17.885  -3.738
ATOM    417  O   HIS A   6      26.979 -17.564  -4.585
ATOM    418  CB  HIS A   6      23.849 -20.691  -1.120
ATOM    419  N   ASP A   7      25.530 -16.878  -3.198
ATOM    420  CA  ASP A   7      25.399 -15.498  -3.616
ATOM    421  C   ASP A   7      26.725 -14.824  -3.823
ATOM    422  O   ASP A   7      27.432 -14.859  -4.829
ATOM    423  CB  ASP A   7      22.942 -15.002  -3.797
ATOM    424  N   SER A   8      27.215 -14.109  -2.841
ATOM    425  CA  SER A   8      28.638 -14.056  -2.475
ATOM    426  C   SER A   8      28.768 -14.083  -0.981
ATOM    427  O   SER A   8      29.020 -13.110  -0.269
ATOM    428  CB  SER A   8      29.194 -12.284  -3.000
ATOM    429  N   GLY A   9      28.604 -15.248  -0.319
ATOM    430  CA  GLY A   9      28.641 -15.424   1.127
ATOM    431  C   GLY A   9      27.289 -15.222   1.713
ATOM    432  O   GLY A   9      26.296 -14.853   1.086
ATOM    433  N   TYR A  10      27.013 -15.419   2.978
ATOM    434  CA  TYR A  10      25.845 -14.911   3.632
ATOM    435  C   TYR A  10      25.910 -13.425   3.959
ATOM    436  O   TYR A  10      26.521 -12.838   4.852
ATOM    437  CB  TYR A  10      24.435 -18.470   4.321
ATOM    438  N   GLU A  11      25.169 -12.713   3.108
ATOM    439  CA  GLU A  11      24.500 -11.421   3.441
ATOM    440  C   GLU A  11      23.123 -11.295   2.821
ATOM    441  O   GLU A  11      22.834 -10.644   1.817
ATOM    442  CB  GLU A  11      26.292  -9.528   1.524
ATOM    443  N   VAL A  12      22.090 -11.944   3.394
ATOM    444  CA  VAL A  12      20.729 -11.602   3.124
ATOM    445  C   VAL A  12      19.861 -11.633   4.344
ATOM    446  O   VAL A  12      18.638 -11.768   4.385
ATOM    447  CB  VAL A  12      20.071 -12.761   1.614
ATOM    448  N   HIS A  13      20.483 -11.499   5.515
ATOM    449  CA  HIS A  13      19.785 -11.678   6.749
ATOM    450  C   HIS A  13      18.782 -10.564   7.054
ATOM    451  O   HIS A  13      18.440  -9.623   6.337
ATOM    452  CB  HIS A  13      22.019 -13.545   8.031
ATOM    453  N   HIS A  14      18.199 -10.607   8.241
ATOM    454  CA  HIS A  14      17.508  -9.544   8.904
ATOM    455  C   HIS A  14      18.213  -9.195  10.172
ATOM    456  O   HIS A  14      18.790  -8.139  10.431
ATOM    457  CB  HIS A  14      15.011  -9.605   6.919
ATOM    458  N   GLN A  15      18.247 -10.075  11.139
ATOM    459  CA  GLN A  15      18.804  -9.954  12.481
ATOM    460  C   GLN A  15      19.513 -11.187  12.976
ATOM    461  O   GLN A  15      19.514 -11.201  11.745
ATOM    462  CB  GLN A  15      16.066  -8.529  14.021
ATOM    463  N   LYS A  16      20.135 -11.040  14.163
ATOM    464  CA  LYS A  16      20.244 -12.174  15.119
ATOM    465  C   LYS A  16      20.283 -11.804  16.546
ATOM    466  O   LYS A  16      20.874 -10.822  16.993
ATOM    467  CB  LYS A  16      23.378 -13.349  14.192
ATOM    468  N   LEU A  17      19.670 -12.517  17.481
ATOM    469  CA  LEU A  17      19.544 -11.998  18.874
ATOM    470  C   LEU A  17      19.582 -13.204  19.805
ATOM    471  O   LEU A  17      18.645 -13.759  20.378
ATOM    472  CB  LEU A  17      17.272 -10.777  18.871
ATOM    473  N   VAL A  18      20.828 -13.694  19.996
ATOM    474  CA  VAL A  18      20.980 -14.803  20.985
ATOM    475  C   VAL A  18      21.329 -14.132  22.309
ATOM    476  O   VAL A  18      21.904 -13.060  22.497
ATOM    477  CB  VAL A  18      22.612 -15.809  20.330
ATOM    478  N   PHE A  19      20.959 -14.797  23.396
ATOM    479  CA  PHE A  19      21.563 -14.483  24.700
ATOM    480  C   PHE A  19      21.514 -15.608  25.696
ATOM    481  O   PHE A  19      21.006 -16.719  25.541
ATOM    482  CB  PHE A  19      18.931 -12.580  25.505
ATOM    483  N   PHE A  20      22.059 -15.438  26.873
ATOM    484  CA  PHE A  20      21.869 -16.383  28.006
ATOM    485  C   PHE A  20      21.815 -15.607  29.340
ATOM    486  O   PHE A  20      22.450 -14.612  29.692
ATOM    487  CB  PHE A  20      25.229 -17.000  27.787
ATOM    488  N   ALA A  21      20.991 -16.039  30.246
ATOM    489  CA  ALA A  21      21.218 -15.707  31.675
ATOM    490  C   ALA A  21      21.303 -16.984  32.509
ATOM    491  O   ALA A  21      20.491 -17.908  32.565
ATOM    492  CB  ALA A  21      19.836 -14.988  32.168
ATOM    493  N   GLU A  22      22.422 -17.085  33.271
ATOM    494  CA  GLU A  22      22.802 -18.358  33.814
ATOM    495  C   GLU A  22      23.456 -18.310  35.165
ATOM    496  O   GLU A  22      24.140 -17.390  35.614
ATOM    497  CB  GLU A  22      24.908 -19.513  31.700
ATOM    498  N   ASP A  23      23.304 -19.347  35.988
ATOM    499  CA  ASP A  23      23.469 -19.171  37.461
ATOM    500  C   ASP A  23      24.897 -19.424  37.800
ATOM    501  O   ASP A  23      25.861 -18.857  37.285
ATOM    502  CB  ASP A  23      21.342 -18.584  38.514
ATOM    503  N   VAL A  24      25.214 -20.333  38.736
ATOM    504  CA  VAL A  24      26.463 -20.315  39.544
ATOM    505  C   VAL A  24      27.393 -21.409  39.169
ATOM    506  O   VAL A  24      28.165 -21.988  39.934
ATOM    507  CB  VAL A  24      25.914 -20.390  41.469
ATOM    508  N   GLY A  25      27.420 -21.824  37.898
ATOM    509  CA  GLY A  25      28.162 -23.015  37.471
ATOM    510  C   GLY A  25      27.537 -23.685  36.310
ATOM    511  O   GLY A  25      26.619 -23.232  35.626
ATOM    512  N   SER A  26      28.028 -24.904  35.981
ATOM    513  CA  SER A  26      27.811 -25.554  34.729
ATOM    514  C   SER A  26      26.508 -26.272  34.550
ATOM    515  O   SER A  26      26.277 -27.149  33.717
ATOM    516  CB  SER A  26      29.145 -27.003  34.808
ATOM    517  N   ASN A  27      25.475 -25.964  35.343
ATOM    518  CA  ASN A  27      24.274 -26.768  35.465
ATOM    519  C   ASN A  27      23.086 -25.979  35.849
ATOM    520  O   ASN A  27      22.179 -26.342  36.599
ATOM    521  CB  ASN A  27      25.014 -28.435  37.191
ATOM    522  N   LYS A  28      22.935 -24.775  35.376
ATOM    523  CA  LYS A  28      21.593 -24.195  35.231
ATOM    524  C   LYS A  28      21.739 -22.945  34.386
ATOM    525  O   LYS A  28      22.457 -21.968  34.601
ATOM    526  CB  LYS A  28      20.827 -23.012  38.479
ATOM    527  N   GLY A  29      21.005 -22.892  33.278
ATOM    528  CA  GLY A  29      20.866 -21.702  32.457
ATOM    529  C   GLY A  29      19.463 -21.594  31.868
ATOM    530  O   GLY A  29      18.481 -22.308  32.070
ATOM    531  N   ALA A  30      19.284 -20.596  31.027
ATOM    532  CA  ALA A  30      18.351 -20.526  29.917
ATOM    533  C   ALA A  30      19.079 -19.759  28.795
ATOM    534  O   ALA A  30      19.671 -18.680  28.813
ATOM    535  CB  ALA A  30      17.165 -19.545  30.424
ATOM    536  N   ILE A  31      19.015 -20.441  27.649
ATOM    537  CA  ILE A  31      19.535 -19.932  26.386
ATOM    538  C   ILE A  31      18.442 -19.686  25.402
ATOM    539  O   ILE A  31      17.821 -20.521  24.745
ATOM    540  CB  ILE A  31      21.089 -21.590  25.765
ATOM    541  N   ILE A  32      18.099 -18.431  25.211
ATOM    542  CA  ILE A  32      17.193 -18.034  24.129
ATOM    543  C   ILE A  32      17.832 -17.728  22.834
ATOM    544  O   ILE A  32      18.817 -17.000  22.706
ATOM    545  CB  ILE A  32      15.807 -16.467  25.206
ATOM    546  N   GLY A  33      17.383 -18.228  21.679
ATOM    547  CA  GLY A  33      17.970 -17.737  20.401
ATOM    548  C   GLY A  33      16.836 -17.655  19.357
ATOM    549  O   GLY A  33      15.953 -18.467  19.084
ATOM    550  N   LEU A  34      16.839 -16.527  18.664
ATOM    551  CA  LEU A  34      15.959 -16.334  17.520
ATOM    552  C   LEU A  34      16.686 -15.580  16.430
ATOM    553  O   LEU A  34      17.029 -14.397  16.437
ATOM    554  CB  LEU A  34      13.874 -14.983  18.278
ATOM    555  N   MET A  35      16.995 -16.272  15.332
ATOM    556  CA  MET A  35      17.814 -15.750  14.233
ATOM    557  C   MET A  35      17.085 -15.806  12.927
ATOM    558  O   MET A  35      17.083 -15.818  11.696
ATOM    559  CB  MET A  35      20.149 -18.157  14.417
ATOM    560  N   VAL A  36      16.635 -14.597  12.495
ATOM    561  CA  VAL A  36      15.961 -14.560  11.218
ATOM    562  C   VAL A  36      16.907 -14.441  10.008
ATOM    563  O   VAL A  36      18.023 -13.927   9.931
ATOM    564  CB  VAL A  36      14.567 -13.116  11.385
ATOM    565  N   GLY A  37      16.415 -14.983   8.898
ATOM    566  CA  GLY A  37      16.999 -14.528   7.615
ATOM    567  C   GLY A  37      17.063 -15.626   6.605
ATOM    568  O   GLY A  37      16.945 -16.837   6.794
ATOM    569  N   GLY A  38      17.281 -15.153   5.350
ATOM    570  CA  GLY A  38      17.279 -15.964   4.137
ATOM    571  C   GLY A  38      18.562 -16.708   3.862
ATOM    572  O   GLY A  38      19.712 -16.270   3.823
ATOM    573  N   VAL A  39      18.417 -17.995   3.637
ATOM    574  CA  VAL A  39      19.466 -18.978   3.381
ATOM    575  C   VAL A  39      19.608 -19.444   1.977
ATOM    576  O   VAL A  39      20.648 -19.564   1.329
ATOM    577  CB  VAL A  39      19.433 -20.294   4.834
ATOM    578  N   VAL A  40      18.493 -19.767   1.358
ATOM    579  CA  VAL A  40      18.425 -20.338   0.016
ATOM    580  C   VAL A  40      18.483 -19.344  -1.077
ATOM    581  O   VAL A  40      18.531 -18.517  -1.988
ATOM    582  CB  VAL A  40      16.962 -21.668   0.063
ATOM    583  N   ASP A   1       5.636  -0.145 -14.692
ATOM    584  CA  ASP A   1       4.429  -0.596 -15.357
ATOM    585  C   ASP A   1       4.315  -2.135 -15.443
ATOM    586  O   ASP A   1       3.757  -2.928 -14.685
ATOM    587  CB  ASP A   1       2.733   1.180 -14.879
ATOM    588  N   ALA A   2       4.922  -2.651 -16.507
ATOM    589  CA  ALA A   2       4.865  -4.030 -16.862
ATOM    590  C   ALA A   2       6.227  -4.598 -17.261
ATOM    591  O   ALA A   2       6.726  -4.730 -18.378
ATOM    592  CB  ALA A   2       3.877  -4.255 -18.090
ATOM    593  N   GLU A   3       6.922  -4.989 -16.166
ATOM    594  CA  GLU A   3       8.157  -5.725 -16.407
ATOM    595  C   GLU A   3       8.489  -6.505 -15.122
ATOM    596  O   GLU A   3       8.467  -6.098 -13.960
ATOM    597  CB  GLU A   3      10.168  -3.181 -16.441
ATOM    598  N   PHE A   4       8.850  -7.801 -15.313
ATOM    599  CA  PHE A   4       9.065  -8.594 -14.070
ATOM    600  C   PHE A   4      10.467  -8.319 -13.581
ATOM    601  O   PHE A   4      11.470  -8.142 -14.273
ATOM    602  CB  PHE A   4       9.576 -11.382 -16.066
ATOM    603  N   ARG A   5      10.661  -8.258 -12.259
ATOM    604  CA  ARG A   5      11.890  -8.160 -11.536
ATOM    605  C   ARG A   5      12.431  -9.497 -11.148
ATOM    606  O   ARG A   5      11.849 -10.581 -11.142
ATOM    607  CB  ARG A   5      10.132  -4.801  -8.629
ATOM    608  N   HIS A   6      13.691  -9.493 -10.767
ATOM    609  CA  HIS A   6      14.331 -10.573 -10.031
ATOM    610  C   HIS A   6      14.397 -10.250  -8.548
ATOM    611  O   HIS A   6      15.197  -9.520  -7.963
ATOM    612  CB  HIS A   6      14.507 -12.585 -12.444
ATOM    613  N   ASP A   7      13.446 -10.857  -7.809
ATOM    614  CA  ASP A   7      13.465 -10.951  -6.381
ATOM    615  C   ASP A   7      14.570 -11.821  -5.786
ATOM    616  O   ASP A   7      15.674 -12.087  -6.263
ATOM    617  CB  ASP A   7      11.284 -10.135  -5.568
ATOM    618  N   SER A   8      14.373 -12.378  -4.629
ATOM    619  CA  SER A   8      15.455 -13.214  -4.043
ATOM    620  C   SER A   8      14.927 -14.586  -3.830
ATOM    621  O   SER A   8      15.532 -15.654  -3.928
ATOM    622  CB  SER A   8      15.587 -12.339  -2.239
ATOM    623  N   GLY A   9      13.668 -14.673  -3.499
ATOM    624  CA  GLY A   9      13.068 -15.899  -2.926
ATOM    625  C   GLY A   9      12.346 -15.534  -1.680
ATOM    626  O   GLY A   9      12.102 -14.395  -1.283
ATOM    627  N   TYR A  10      11.908 -16.495  -0.896
ATOM    628  CA  TYR A  10      11.155 -16.331   0.355
ATOM    629  C   TYR A  10      12.138 -16.263   1.479
ATOM    630  O   TYR A  10      13.327 -15.952   1.406
ATOM    631  CB  TYR A  10       7.738 -16.335  -1.291
ATOM    632  N   GLU A  11      11.631 -16.585   2.695
ATOM    633  CA  GLU A  11      12.455 -16.418   3.869
ATOM    634  C   GLU A  11      12.264 -17.476   4.933
ATOM    635  O   GLU A  11      11.267 -18.176   5.108
ATOM    636  CB  GLU A  11      12.171 -13.477   4.836
ATOM    637  N   VAL A  12      13.285 -17.684   5.782
ATOM    638  CA  VAL A  12      13.233 -18.763   6.769
ATOM    639  C   VAL A  12      13.533 -18.159   8.141
ATOM    640  O   VAL A  12      14.160 -17.131   8.398
ATOM    641  CB  VAL A  12      14.277 -20.292   6.129
ATOM    642  N   HIS A  13      13.095 -18.765   9.212
ATOM    643  CA  HIS A  13      13.527 -18.510  10.554
ATOM    644  C   HIS A  13      14.097 -19.758  11.175
ATOM    645  O   HIS A  13      13.661 -20.899  11.024
ATOM    646  CB  HIS A  13      11.516 -16.113  10.893
ATOM    647  N   HIS A  14      15.179 -19.668  11.971
ATOM    648  CA  HIS A  14      15.621 -20.734  12.886
ATOM    649  C   HIS A  14      15.614 -20.203  14.330
ATOM    650  O   HIS A  14      15.621 -20.192  13.099
ATOM    651  CB  HIS A  14      17.534 -22.069  10.671
ATOM    652  N   GLN A  15      14.818 -20.754  15.212
ATOM    653  CA  GLN A  15      14.511 -20.273  16.582
ATOM    654  C   GLN A  15      14.310 -21.463  17.482
ATOM    655  O   GLN A  15      13.679 -22.492  17.241
ATOM    656  CB  GLN A  15      12.882 -17.427  15.816
ATOM    657  N   LYS A  16      14.897 -21.365  18.685
ATOM    658  CA  LYS A  16      14.765 -22.382  19.696
ATOM    659  C   LYS A  16      15.273 -21.822  21.021
ATOM    660  O   LYS A  16      16.228 -21.071  21.222
ATOM    661  CB  LYS A  16      17.441 -24.629  18.844
ATOM    662  N   LEU A  17      14.539 -22.238  22.083
ATOM    663  CA  LEU A  17      14.919 -21.900  23.431
ATOM    664  C   LEU A  17      14.906 -22.992  24.430
ATOM    665  O   LEU A  17      13.917 -23.612  24.820
ATOM    666  CB  LEU A  17      13.337 -19.858  24.024
ATOM    667  N   VAL A  18      16.125 -23.312  24.942
ATOM    668  CA  VAL A  18      16.307 -24.357  25.976
ATOM    669  C   VAL A  18      16.363 -23.762  27.341
ATOM    670  O   VAL A  18      16.567 -22.584  27.635
ATOM    671  CB  VAL A  18      17.798 -25.472  25.313
ATOM    672  N   PHE A  19      16.177 -24.553  28.361
ATOM    673  CA  PHE A  19      16.072 -24.083  29.709
ATOM    674  C   PHE A  19      16.373 -25.229  30.680
ATOM    675  O   PHE A  19      15.591 -26.061  31.139
ATOM    676  CB  PHE A  19      12.701 -24.119  29.466
ATOM    677  N   PHE A  20      17.609 -25.381  31.104
ATOM    678  CA  PHE A  20      18.308 -26.664  31.218
ATOM    679  C   PHE A  20      18.958 -26.740  32.618
ATOM    680  O   PHE A  20      20.150 -26.829  32.910
ATOM    681  CB  PHE A  20      21.004 -25.200  29.597
ATOM    682  N   ALA A  21      18.128 -26.706  33.656
ATOM    683  CA  ALA A  21      18.509 -26.387  35.026
ATOM    684  C   ALA A  21      18.174 -27.501  36.018
ATOM    685  O   ALA A  21      17.224 -28.285  36.033
ATOM    686  CB  ALA A  21      17.872 -25.007  35.511
ATOM    687  N   GLU A  22      19.058 -27.608  36.991
ATOM    688  CA  GLU A  22      19.026 -28.686  37.937
ATOM    689  C   GLU A  22      19.206 -28.267  39.397
ATOM    690  O   GLU A  22      20.229 -28.174  40.076
ATOM    691  CB  GLU A  22      21.603 -30.440  37.140
ATOM    692  N   ASP A  23      18.028 -27.972  39.955
ATOM    693  CA  ASP A  23      17.939 -27.281  41.224
ATOM    694  C   ASP A  23      18.492 -28.030  42.396
ATOM    695  O   ASP A  23      19.670 -28.338  42.575
ATOM    696  CB  ASP A  23      17.452 -24.919  40.586
ATOM    697  N   VAL A  24      17.617 -28.404  43.350
ATOM    698  CA  VAL A  24      17.937 -28.971  44.645
ATOM    699  C   VAL A  24      17.903 -30.457  44.641
ATOM    700  O   VAL A  24      18.210 -31.174  45.593
ATOM    701  CB  VAL A  24      16.893 -28.095  46.064
ATOM    702  N   GLY A  25      17.506 -31.093  43.509
ATOM    703  CA  GLY A  25      17.055 -32.451  43.410
ATOM    704  C   GLY A  25      17.755 -33.210  42.351
ATOM    705  O   GLY A  25      17.422 -33.285  41.169
ATOM    706  N   SER A  26      18.856 -33.878  42.711
ATOM    707  CA  SER A  26      19.659 -34.602  41.739
ATOM    708  C   SER A  26      19.045 -35.867  41.228
ATOM    709  O   SER A  26      19.246 -37.018  41.617
ATOM    710  CB  SER A  26      21.201 -35.163  42.865
ATOM    711  N   ASN A  27      18.174 -35.664  40.218
ATOM    712  CA  ASN A  27      17.689 -36.705  39.333
ATOM    713  C   ASN A  27      17.176 -36.005  38.062
ATOM    714  O   ASN A  27      16.679 -34.890  37.906
ATOM    715  CB  ASN A  27      15.693 -37.441  40.669
ATOM    716  N   LYS A  28      17.321 -36.780  36.999
ATOM    717  CA  LYS A  28      17.129 -36.269  35.650
ATOM    718  C   LYS A  28      15.655 -36.262  35.331
ATOM    719  O   LYS A  28      14.794 -37.011  35.794
ATOM    720  CB  LYS A  28      18.480 -38.974  33.848
ATOM    721  N   GLY A  29      15.172 -35.393  34.478
ATOM    722  CA  GLY A  29      13.947 -35.464  33.716
ATOM    723  C   GLY A  29      14.086 -34.778  32.401
ATOM    724  O   GLY A  29      13.923 -33.575  32.194
ATOM    725  N   ALA A  30      14.423 -35.549  31.337
ATOM    726  CA  ALA A  30      14.907 -34.866  30.111
ATOM    727  C   ALA A  30      13.897 -34.963  28.963
ATOM    728  O   ALA A  30      13.415 -35.962  28.430
ATOM    729  CB  ALA A  30      16.351 -35.476  29.660
ATOM    730  N   ILE A  31      13.503 -33.784  28.496
ATOM    731  CA  ILE A  31      12.706 -33.661  27.306
ATOM    732  C   ILE A  31      13.406 -33.062  26.099
ATOM    733  O   ILE A  31      13.891 -31.938  25.974
ATOM    734  CB  ILE A  31      10.795 -32.508  28.154
ATOM    735  N   ILE A  32      13.499 -33.872  25.048
ATOM    736  CA  ILE A  32      13.942 -33.411  23.725
ATOM    737  C   ILE A  32      12.788 -33.293  22.793
ATOM    738  O   ILE A  32      12.162 -34.237  22.311
ATOM    739  CB  ILE A  32      15.643 -35.028  23.114
ATOM    740  N   GLY A  33      12.387 -32.041  22.442
ATOM    741  CA  GLY A  33      11.435 -31.727  21.418
ATOM    742  C   GLY A  33      12.008 -31.092  20.210
ATOM    743  O   GLY A  33      12.149 -29.886  20.005
ATOM    744  N   LEU A  34      12.413 -31.875  19.242
ATOM    745  CA  LEU A  34      12.994 -31.388  18.022
ATOM    746  C   LEU A  34      12.020 -31.377  16.903
ATOM    747  O   LEU A  34      11.103 -32.176  16.714
ATOM    748  CB  LEU A  34      15.085 -32.923  17.526
ATOM    749  N   MET A  35      12.202 -30.357  16.023
ATOM    750  CA  MET A  35      11.390 -30.191  14.848
ATOM    751  C   MET A  35      12.130 -29.280  13.842
ATOM    752  O   MET A  35      12.137 -29.267  12.611
ATOM    753  CB  MET A  35       8.988 -28.331  16.193
ATOM    754  N   VAL A  36      12.204 -29.759  12.633
ATOM    755  CA  VAL A  36      12.271 -29.016  11.367
ATOM    756  C   VAL A  36      11.003 -29.185  10.538
ATOM    757  O   VAL A  36      10.415 -30.227  10.249
ATOM    758  CB  VAL A  36      13.962 -29.648  10.410
ATOM    759  N   GLY A  37      10.472 -28.047  10.073
ATOM    760  CA  GLY A  37       9.508 -27.952   9.017
ATOM    761  C   GLY A  37       9.929 -27.053   7.847
ATOM    762  O   GLY A  37       9.656 -25.871   7.642
ATOM    763  N   GLY A  38      10.704 -27.695   6.945
ATOM    764  CA  GLY A  38      11.604 -27.033   5.990
ATOM    765  C   GLY A  38      11.069 -27.348   4.580
ATOM    766  O   GLY A  38      10.830 -28.445   4.075
ATOM    767  N   VAL A  39      10.833 -26.292   3.799
ATOM    768  CA  VAL A  39      10.775 -26.342   2.360
ATOM    769  C   VAL A  39      11.965 -25.666   1.768
ATOM    770  O   VAL A  39      12.658 -24.815   2.325
ATOM    771  CB  VAL A  39       9.063 -25.392   1.935
ATOM    772  N   VAL A  40      12.350 -25.979   0.529
ATOM    773  CA  VAL A  40      13.291 -25.195  -0.295
ATOM    774  C   VAL A  40      12.641 -24.550  -1.461
ATOM    775  O   VAL A  40      12.101 -24.015  -2.430
ATOM    776  CB  VAL A  40      14.703 -26.492  -0.822
ATOM    777  N   ASP A   1      -3.716 -60.090  16.418
ATOM    778  CA  ASP A   1      -3.209 -58.750  16.438
ATOM    779  C   ASP A   1      -4.181 -57.654  16.734
ATOM    780  O   ASP A   1      -4.062 -56.764  17.576
ATOM    781  CB  ASP A   1      -1.109 -58.935  15.038
ATOM    782  N   ALA A   2      -5.302 -57.661  15.987
ATOM    783  CA  ALA A   2      -6.461 -56.817  16.126
ATOM    784  C   ALA A   2      -7.614 -57.648  16.673
ATOM    785  O   ALA A   2      -8.171 -58.629  16.180
ATOM    786  CB  ALA A   2      -6.900 -56.081  14.767
ATOM    787  N   GLU A   3      -8.071 -57.251  17.837
ATOM    788  CA  GLU A   3      -9.362 -57.616  18.330
ATOM    789  C   GLU A   3     -10.380 -56.523  18.252
ATOM    790  O   GLU A   3     -10.714 -55.739  19.140
ATOM    791  CB  GLU A   3      -8.774 -58.165  21.429
ATOM    792  N   PHE A   4     -10.990 -56.389  17.088
ATOM    793  CA  PHE A   4     -12.250 -55.697  16.948
ATOM    794  C   PHE A   4     -13.298 -56.365  16.121
ATOM    795  O   PHE A   4     -13.407 -56.377  14.895
ATOM    796  CB  PHE A   4     -10.691 -53.867  14.427
ATOM    797  N   ARG A   5     -14.209 -57.019  16.836
ATOM    798  CA  ARG A   5     -15.283 -57.817  16.172
ATOM    799  C   ARG A   5     -16.529 -57.023  16.054
ATOM    800  O   ARG A   5     -17.169 -56.815  15.024
ATOM    801  CB  ARG A   5     -12.717 -60.575  13.322
ATOM    802  N   HIS A   6     -16.997 -56.482  17.192
ATOM    803  CA  HIS A   6     -18.432 -56.360  17.515
ATOM    804  C   HIS A   6     -18.895 -54.955  17.324
ATOM    805  O   HIS A   6     -19.925 -54.574  16.767
ATOM    806  CB  HIS A   6     -18.427 -58.710  19.668
ATOM    807  N   ASP A   7     -18.149 -53.996  17.786
ATOM    808  CA  ASP A   7     -18.342 -52.532  17.555
ATOM    809  C   ASP A   7     -17.559 -52.151  16.330
ATOM    810  O   ASP A   7     -17.972 -51.524  15.354
ATOM    811  CB  ASP A   7     -19.972 -51.616  19.161
ATOM    812  N   SER A   8     -16.262 -52.548  16.318
ATOM    813  CA  SER A   8     -15.356 -52.019  15.293
ATOM    814  C   SER A   8     -15.346 -52.997  14.119
ATOM    815  O   SER A   8     -15.957 -54.059  13.996
ATOM    816  CB  SER A   8     -13.596 -52.403  16.170
ATOM    817  N   GLY A   9     -14.600 -52.696  13.092
ATOM    818  CA  GLY A   9     -14.242 -53.559  11.949
ATOM    819  C   GLY A   9     -13.101 -53.043  11.148
ATOM    820  O   GLY A   9     -12.630 -51.906  11.163
ATOM    821  N   TYR A  10     -12.515 -53.866  10.331
ATOM    822  CA  TYR A  10     -11.776 -53.553   9.110
ATOM    823  C   TYR A  10     -12.509 -54.242   7.955
ATOM    824  O   TYR A  10     -12.102 -55.140   7.217
ATOM    825  CB  TYR A  10      -8.360 -53.613  10.923
ATOM    826  N   GLU A  11     -13.728 -53.859   7.681
ATOM    827  CA  GLU A  11     -14.636 -54.437   6.722
ATOM    828  C   GLU A  11     -15.285 -53.347   5.865
ATOM    829  O   GLU A  11     -16.052 -52.454   6.226
ATOM    830  CB  GLU A  11     -16.944 -55.368   8.811
ATOM    831  N   VAL A  12     -15.005 -53.339   4.571
ATOM    832  CA  VAL A  12     -15.767 -52.388   3.721
ATOM    833  C   VAL A  12     -16.801 -53.119   2.898
ATOM    834  O   VAL A  12     -16.814 -54.294   2.529
ATOM    835  CB  VAL A  12     -14.448 -51.379   2.686
ATOM    836  N   HIS A  13     -17.817 -52.294   2.565
ATOM    837  CA  HIS A  13     -18.935 -52.643   1.718
ATOM    838  C   HIS A  13     -18.825 -51.981   0.330
ATOM    839  O   HIS A  13     -19.592 -52.092  -0.627
ATOM    840  CB  HIS A  13     -20.529 -54.088   3.999
ATOM    841  N   HIS A  14     -17.771 -51.181   0.120
ATOM    842  CA  HIS A  14     -17.396 -50.808  -1.269
ATOM    843  C   HIS A  14     -16.197 -51.494  -1.798
ATOM    844  O   HIS A  14     -15.989 -51.869  -2.952
ATOM    845  CB  HIS A  14     -19.458 -48.415  -1.244
ATOM    846  N   GLN A  15     -15.253 -51.719  -0.906
ATOM    847  CA  GLN A  15     -13.848 -51.939  -1.167
ATOM    848  C   GLN A  15     -13.468 -53.391  -1.342
ATOM    849  O   GLN A  15     -13.914 -54.174  -2.181
ATOM    850  CB  GLN A  15     -12.202 -49.488   0.518
ATOM    851  N   LYS A  16     -12.547 -53.889  -0.496
ATOM    852  CA  LYS A  16     -12.683 -55.261   0.029
ATOM    853  C   LYS A  16     -12.394 -55.354   1.520
ATOM    854  O   LYS A  16     -13.118 -55.744   2.436
ATOM    855  CB  LYS A  16     -10.348 -56.950  -1.965
ATOM    856  N   LEU A  17     -11.191 -54.954   1.853
ATOM    857  CA  LEU A  17     -10.659 -54.594   3.150
ATOM    858  C   LEU A  17     -10.311 -53.098   3.140
ATOM    859  O   LEU A  17     -10.013 -52.362   2.200
ATOM    860  CB  LEU A  17      -8.630 -56.201   3.350
ATOM    861  N   VAL A  18     -10.362 -52.590   4.391
ATOM    862  CA  VAL A  18     -10.524 -51.154   4.614
ATOM    863  C   VAL A  18      -9.216 -50.408   4.701
ATOM    864  O   VAL A  18      -8.863 -49.420   4.056
ATOM    865  CB  VAL A  18     -11.757 -50.902   6.137
ATOM    866  N   PHE A  19      -8.354 -50.909   5.603
ATOM    867  CA  PHE A  19      -6.916 -50.581   5.481
ATOM    868  C   PHE A  19      -6.023 -51.735   5.848
ATOM    869  O   PHE A  19      -6.126 -52.441   6.851
ATOM    870  CB  PHE A  19      -7.199 -49.075   8.556
ATOM    871  N   PHE A  20      -5.007 -52.050   5.022
ATOM    872  CA  PHE A  20      -3.935 -52.916   5.514
ATOM    873  C   PHE A  20      -2.603 -52.212   5.379
ATOM    874  O   PHE A  20      -1.517 -52.733   5.124
ATOM    875  CB  PHE A  20      -4.278 -54.983   2.894
ATOM    876  N   ALA A  21      -2.479 -50.928   5.528
ATOM    877  CA  ALA A  21      -1.278 -50.165   5.421
ATOM    878  C   ALA A  21      -0.897 -49.568   6.733
ATOM    879  O   ALA A  21      -0.618 -48.390   6.959
ATOM    880  CB  ALA A  21      -1.362 -49.201   4.190
ATOM    881  N   GLU A  22      -0.866 -50.450   7.762
ATOM    882  CA  GLU A  22      -0.018 -50.364   8.930
ATOM    883  C   GLU A  22       0.564 -51.716   9.274
ATOM    884  O   GLU A  22       0.185 -52.827   8.903
ATOM    885  CB  GLU A  22      -1.832 -49.181  11.210
ATOM    886  N   ASP A  23       1.610 -51.711  10.072
ATOM    887  CA  ASP A  23       1.957 -52.737  11.043
ATOM    888  C   ASP A  23       2.016 -52.162  12.451
ATOM    889  O   ASP A  23       2.026 -52.153  13.682
ATOM    890  CB  ASP A  23       3.690 -54.210   9.883
ATOM    891  N   VAL A  24       1.110 -52.532  13.338
ATOM    892  CA  VAL A  24       1.260 -52.323  14.770
ATOM    893  C   VAL A  24       1.655 -53.625  15.490
ATOM    894  O   VAL A  24       1.487 -54.795  15.148
ATOM    895  CB  VAL A  24      -0.542 -51.654  15.435
ATOM    896  N   GLY A  25       2.267 -53.426  16.650
ATOM    897  CA  GLY A  25       2.441 -54.509  17.577
ATOM    898  C   GLY A  25       3.445 -54.202  18.689
ATOM    899  O   GLY A  25       4.397 -53.422  18.656
ATOM    900  N   SER A  26       3.302 -54.835  19.841
ATOM    901  CA  SER A  26       4.330 -54.716  20.859
ATOM    902  C   SER A  26       5.564 -55.568  20.626
ATOM    903  O   SER A  26       5.634 -56.737  20.248
ATOM    904  CB  SER A  26       3.454 -55.652  22.380
ATOM    905  N   ASN A  27       6.709 -54.945  20.872
ATOM    906  CA  ASN A  27       8.059 -55.500  20.740
ATOM    907  C   ASN A  27       9.056 -54.619  21.400
ATOM    908  O   ASN A  27       8.876 -53.466  21.793
ATOM    909  CB  ASN A  27       8.237 -55.355  18.199
ATOM    910  N   LYS A  28      10.273 -55.140  21.583
ATOM    911  CA  LYS A  28      11.384 -54.260  21.997
ATOM    912  C   LYS A  28      12.394 -54.039  20.848
ATOM    913  O   LYS A  28      12.422 -54.550  19.729
ATOM    914  CB  LYS A  28      13.112 -56.827  23.842
ATOM    915  N   GLY A  29      13.371 -53.189  21.078
ATOM    916  CA  GLY A  29      14.470 -52.763  20.260
ATOM    917  C   GLY A  29      15.629 -52.187  21.032
ATOM    918  O   GLY A  29      16.774 -52.624  21.140
ATOM    919  N   ALA A  30      15.302 -51.044  21.663
ATOM    920  CA  ALA A  30      16.170 -50.427  22.611
ATOM    921  C   ALA A  30      15.585 -50.114  23.961
ATOM    922  O   ALA A  30      16.086 -50.342  25.062
ATOM    923  CB  ALA A  30      16.975 -49.188  22.033
ATOM    924  N   ILE A  31      14.376 -49.518  23.939
ATOM    925  CA  ILE A  31      13.495 -49.369  25.115
ATOM    926  C   ILE A  31      12.295 -50.270  24.853
ATOM    927  O   ILE A  31      11.504 -50.250  23.909
ATOM    928  CB  ILE A  31      12.769 -47.082  25.020
ATOM    929  N   ILE A  32      12.071 -51.194  25.757
ATOM    930  CA  ILE A  32      11.068 -52.237  25.686
ATOM    931  C   ILE A  32       9.642 -51.760  25.944
ATOM    932  O   ILE A  32       9.191 -51.102  26.882
ATOM    933  CB  ILE A  32      11.929 -53.634  27.460
ATOM    934  N   GLY A  33       8.777 -52.102  25.034
ATOM    935  CA  GLY A  33       7.389 -51.630  25.127
ATOM    936  C   GLY A  33       6.592 -51.930  23.887
ATOM    937  O   GLY A  33       6.779 -52.850  23.091
ATOM    938  N   LEU A  34       5.577 -51.155  23.578
ATOM    939  CA  LEU A  34       4.893 -51.196  22.290
ATOM    940  C   LEU A  34       5.444 -50.211  21.316
ATOM    941  O   LEU A  34       5.953 -49.121  21.578
ATOM    942  CB  LEU A  34       2.475 -50.398  23.098
ATOM    943  N   MET A  35       5.401 -50.499  20.036
ATOM    944  CA  MET A  35       5.568 -49.593  18.943
ATOM    945  C   MET A  35       4.422 -49.710  17.980
ATOM    946  O   MET A  35       4.034 -50.756  17.459
ATOM    947  CB  MET A  35       7.980 -51.403  17.521
ATOM    948  N   VAL A  36       3.731 -48.603  17.628
ATOM    949  CA  VAL A  36       2.874 -48.655  16.417
ATOM    950  C   VAL A  36       3.396 -47.835  15.300
ATOM    951  O   VAL A  36       3.894 -46.714  15.402
ATOM    952  CB  VAL A  36       1.035 -48.328  17.007
ATOM    953  N   GLY A  37       3.330 -48.340  14.060
ATOM    954  CA  GLY A  37       3.945 -47.647  12.905
ATOM    955  C   GLY A  37       3.167 -47.921  11.599
ATOM    956  O   GLY A  37       2.951 -49.005  11.055
ATOM    957  N   GLY A  38       2.659 -46.853  10.967
ATOM    958  CA  GLY A  38       1.773 -46.947   9.841
ATOM    959  C   GLY A  38       1.380 -45.589   9.234
ATOM    960  O   GLY A  38       1.873 -44.477   9.427
ATOM    961  N   VAL A  39       0.342 -45.687   8.374
ATOM    962  CA  VAL A  39       0.127 -44.653   7.402
ATOM    963  C   VAL A  39      -1.110 -43.827   7.674
ATOM    964  O   VAL A  39      -2.091 -43.628   6.958
ATOM    965  CB  VAL A  39       0.095 -45.439   5.559
ATOM    966  N   VAL A  40      -1.075 -43.259   8.872
ATOM    967  CA  VAL A  40      -2.199 -42.476   9.436
ATOM    968  C   VAL A  40      -1.639 -41.071   9.718
ATOM    969  O   VAL A  40      -1.191 -39.947   9.943
ATOM    970  CB  VAL A  40      -2.810 -43.493  11.033
ATOM    971  N   ASP A   1      22.264 -25.505 -20.005
ATOM    972  CA  ASP A   1      23.238 -24.506 -20.311
ATOM    973  C   ASP A   1      22.816 -23.377 -21.199
ATOM    974  O   ASP A   1      22.745 -22.178 -20.932
ATOM    975  CB  ASP A   1      25.076 -24.658 -18.614
ATOM    976  N   ALA A   2      22.485 -23.795 -22.430
ATOM    977  CA  ALA A   2      21.977 -22.764 -23.367
ATOM    978  C   ALA A   2      20.488 -22.869 -23.630
ATOM    979  O   ALA A   2      19.902 -22.743 -24.705
ATOM    980  CB  ALA A   2      22.826 -22.883 -24.711
ATOM    981  N   GLU A   3      19.736 -23.131 -22.542
ATOM    982  CA  GLU A   3      18.272 -22.855 -22.573
ATOM    983  C   GLU A   3      17.854 -21.910 -21.426
ATOM    984  O   GLU A   3      18.433 -21.706 -20.360
ATOM    985  CB  GLU A   3      16.945 -25.660 -22.086
ATOM    986  N   PHE A   4      16.723 -21.217 -21.589
ATOM    987  CA  PHE A   4      15.990 -20.620 -20.522
ATOM    988  C   PHE A   4      14.967 -21.531 -19.895
ATOM    989  O   PHE A   4      14.979 -22.760 -19.817
ATOM    990  CB  PHE A   4      14.092 -19.105 -23.024
ATOM    991  N   ARG A   5      13.928 -20.874 -19.366
ATOM    992  CA  ARG A   5      12.761 -21.618 -18.825
ATOM    993  C   ARG A   5      12.781 -21.320 -17.310
ATOM    994  O   ARG A   5      13.722 -21.039 -16.568
ATOM    995  CB  ARG A   5       9.802 -20.510 -22.208
ATOM    996  N   HIS A   6      11.603 -21.379 -16.738
ATOM    997  CA  HIS A   6      11.383 -21.122 -15.294
ATOM    998  C   HIS A   6      12.042 -22.181 -14.434
ATOM    999  O   HIS A   6      12.696 -23.149 -14.822
ATOM   1000  CB  HIS A   6       8.774 -19.448 -16.052
ATOM   1001  N   ASP A   7      11.885 -22.036 -13.091
ATOM   1002  CA  ASP A   7      12.489 -23.038 -12.184
ATOM   1003  C   ASP A   7      11.407 -23.947 -11.574
ATOM   1004  O   ASP A   7      10.210 -24.017 -11.854
ATOM   1005  CB  ASP A   7      14.960 -22.723 -12.136
ATOM   1006  N   SER A   8      11.788 -24.771 -10.622
ATOM   1007  CA  SER A   8      11.081 -26.004 -10.317
ATOM   1008  C   SER A   8      10.693 -26.122  -8.863
ATOM   1009  O   SER A   8       9.603 -26.464  -8.404
ATOM   1010  CB  SER A   8      12.377 -27.396 -10.631
ATOM   1011  N   GLY A   9      11.566 -25.843  -7.942
ATOM   1012  CA  GLY A   9      11.324 -25.717  -6.495
ATOM   1013  C   GLY A   9      11.868 -26.927  -5.787
ATOM   1014  O   GLY A   9      12.270 -27.965  -6.314
ATOM   1015  N   TYR A  10      11.961 -26.974  -4.488
ATOM   1016  CA  TYR A  10      12.751 -27.824  -3.654
ATOM   1017  C   TYR A  10      11.863 -28.867  -2.980
ATOM   1018  O   TYR A  10      10.634 -28.919  -2.926
ATOM   1019  CB  TYR A  10      15.649 -25.343  -3.736
ATOM   1020  N   GLU A  11      12.567 -29.841  -2.377
ATOM   1021  CA  GLU A  11      11.962 -30.744  -1.450
ATOM   1022  C   GLU A  11      11.489 -30.232  -0.148
ATOM   1023  O   GLU A  11      12.073 -29.448   0.600
ATOM   1024  CB  GLU A  11      14.099 -33.062  -1.270
ATOM   1025  N   VAL A  12      10.276 -30.714   0.208
ATOM   1026  CA  VAL A  12       9.630 -30.257   1.427
ATOM   1027  C   VAL A  12       9.383 -31.376   2.426
ATOM   1028  O   VAL A  12       8.419 -32.140   2.475
ATOM   1029  CB  VAL A  12       8.069 -29.185   0.905
ATOM   1030  N   HIS A  13      10.315 -31.560   3.364
ATOM   1031  CA  HIS A  13       9.973 -32.526   4.445
ATOM   1032  C   HIS A  13       9.627 -31.739   5.664
ATOM   1033  O   HIS A  13      10.191 -30.734   6.098
ATOM   1034  CB  HIS A  13      11.179 -34.843   2.582
ATOM   1035  N   HIS A  14       8.555 -32.245   6.326
ATOM   1036  CA  HIS A  14       8.293 -31.786   7.689
ATOM   1037  C   HIS A  14       8.472 -32.920   8.686
ATOM   1038  O   HIS A  14       7.689 -33.849   8.886
ATOM   1039  CB  HIS A  14       6.321 -29.491   6.785
ATOM   1040  N   GLN A  15       9.602 -32.925   9.439
ATOM   1041  CA  GLN A  15       9.940 -33.954  10.366
ATOM   1042  C   GLN A  15      10.030 -33.428  11.773
ATOM   1043  O   GLN A  15      10.957 -32.820  12.308
ATOM   1044  CB  GLN A  15      12.429 -35.679   8.859
ATOM   1045  N   LYS A  16       8.928 -33.685  12.489
ATOM   1046  CA  LYS A  16       8.721 -33.307  13.854
ATOM   1047  C   LYS A  16       8.651 -34.441  14.831
ATOM   1048  O   LYS A  16       7.884 -35.401  14.776
ATOM   1049  CB  LYS A  16       5.388 -32.129  13.566
ATOM   1050  N   LEU A  17       9.474 -34.459  15.873
ATOM   1051  CA  LEU A  17       9.525 -35.587  16.823
ATOM   1052  C   LEU A  17       9.674 -35.061  18.238
ATOM   1053  O   LEU A  17      10.354 -34.116  18.639
ATOM   1054  CB  LEU A  17      11.786 -36.687  16.011
ATOM   1055  N   VAL A  18       8.982 -35.704  19.157
ATOM   1056  CA  VAL A  18       9.164 -35.423  20.599
ATOM   1057  C   VAL A  18       9.518 -36.691  21.364
ATOM   1058  O   VAL A  18       9.334 -37.866  21.046
ATOM   1059  CB  VAL A  18       7.474 -34.504  21.147
ATOM   1060  N   PHE A  19      10.100 -36.515  22.520
ATOM   1061  CA  PHE A  19      10.502 -37.579  23.389
ATOM   1062  C   PHE A  19      11.005 -37.240  24.739
ATOM   1063  O   PHE A  19      11.970 -36.527  25.011
ATOM   1064  CB  PHE A  19      13.231 -38.256  21.475
ATOM   1065  N   PHE A  20      10.290 -37.801  25.746
ATOM   1066  CA  PHE A  20      10.356 -37.473  27.137
ATOM   1067  C   PHE A  20      10.701 -38.719  27.965
ATOM   1068  O   PHE A  20       9.963 -39.640  28.315
ATOM   1069  CB  PHE A  20       6.964 -37.151  27.312
ATOM   1070  N   ALA A  21      11.975 -38.803  28.353
ATOM   1071  CA  ALA A  21      12.525 -39.898  29.087
ATOM   1072  C   ALA A  21      13.128 -39.521  30.390
ATOM   1073  O   ALA A  21      14.147 -38.853  30.571
ATOM   1074  CB  ALA A  21      13.447 -40.821  28.207
ATOM   1075  N   GLU A  22      12.517 -39.940  31.477
ATOM   1076  CA  GLU A  22      12.412 -39.330  32.773
ATOM   1077  C   GLU A  22      12.474 -40.280  33.958
ATOM   1078  O   GLU A  22      12.025 -41.424  34.016
ATOM   1079  CB  GLU A  22       9.973 -37.377  32.823
ATOM   1080  N   ASP A  23      13.056 -39.904  35.075
ATOM   1081  CA  ASP A  23      13.087 -40.547  36.366
ATOM   1082  C   ASP A  23      12.146 -40.024  37.388
ATOM   1083  O   ASP A  23      12.131 -38.868  37.810
ATOM   1084  CB  ASP A  23      15.355 -41.629  36.540
ATOM   1085  N   VAL A  24      11.221 -40.741  37.955
ATOM   1086  CA  VAL A  24       9.823 -40.356  38.207
ATOM   1087  C   VAL A  24       9.684 -39.663  39.536
ATOM   1088  O   VAL A  24       9.873 -40.130  40.659
ATOM   1089  CB  VAL A  24       8.779 -42.015  38.113
ATOM   1090  N   GLY A  25       9.309 -38.391  39.474
ATOM   1091  CA  GLY A  25       8.432 -37.729  40.448
ATOM   1092  C   GLY A  25       8.401 -36.239  40.270
ATOM   1093  O   GLY A  25       7.560 -35.583  39.657
ATOM   1094  N   SER A  26       9.382 -35.541  40.832
ATOM   1095  CA  SER A  26       9.512 -34.076  40.684
ATOM   1096  C   SER A  26      10.952 -33.720  40.456
ATOM   1097  O   SER A  26      11.673 -33.020  41.166
ATOM   1098  CB  SER A  26       9.196 -33.568  42.548
ATOM   1099  N   ASN A  27      11.501 -34.229  39.351
ATOM   1100  CA  ASN A  27      12.897 -34.300  39.025
ATOM   1101  C   ASN A  27      13.322 -33.002  38.382
ATOM   1102  O   ASN A  27      12.607 -32.075  38.000
ATOM   1103  CB  ASN A  27      12.460 -35.897  37.060
ATOM   1104  N   LYS A  28      14.597 -32.807  38.194
ATOM   1105  CA  LYS A  28      15.164 -31.564  37.735
ATOM   1106  C   LYS A  28      14.940 -31.299  36.274
ATOM   1107  O   LYS A  28      14.883 -32.155  35.391
ATOM   1108  CB  LYS A  28      18.543 -32.379  38.449
ATOM   1109  N   GLY A  29      14.780 -30.041  35.836
ATOM   1110  CA  GLY A  29      14.047 -29.782  34.600
ATOM   1111  C   GLY A  29      15.082 -29.631  33.488
ATOM   1112  O   GLY A  29      15.794 -28.653  33.260
ATOM   1113  N   ALA A  30      15.275 -30.638  32.648
ATOM   1114  CA  ALA A  30      15.830 -30.326  31.306
ATOM   1115  C   ALA A  30      14.803 -30.273  30.211
ATOM   1116  O   ALA A  30      13.979 -31.150  29.952
ATOM   1117  CB  ALA A  30      17.029 -31.319  31.051
ATOM   1118  N   ILE A  31      14.723 -29.212  29.415
ATOM   1119  CA  ILE A  31      14.014 -29.309  28.118
ATOM   1120  C   ILE A  31      14.676 -28.450  27.111
ATOM   1121  O   ILE A  31      15.147 -27.328  27.292
ATOM   1122  CB  ILE A  31      11.750 -28.663  28.764
ATOM   1123  N   ILE A  32      14.763 -28.958  25.885
ATOM   1124  CA  ILE A  32      15.248 -28.197  24.770
ATOM   1125  C   ILE A  32      14.272 -28.247  23.610
ATOM   1126  O   ILE A  32      14.022 -29.204  22.877
ATOM   1127  CB  ILE A  32      17.462 -28.854  24.370
ATOM   1128  N   GLY A  33      13.610 -27.102  23.368
ATOM   1129  CA  GLY A  33      12.466 -26.999  22.460
ATOM   1130  C   GLY A  33      12.833 -26.272  21.225
ATOM   1131  O   GLY A  33      12.867 -25.047  21.099
ATOM   1132  N   LEU A  34      13.160 -26.963  20.134
ATOM   1133  CA  LEU A  34      13.647 -26.426  18.896
ATOM   1134  C   LEU A  34      12.589 -26.409  17.862
ATOM   1135  O   LEU A  34      11.664 -27.209  17.720
ATOM   1136  CB  LEU A  34      15.639 -28.045  18.366
ATOM   1137  N   MET A  35      12.661 -25.413  17.000
ATOM   1138  CA  MET A  35      12.021 -25.395  15.693
ATOM   1139  C   MET A  35      12.657 -24.528  14.682
ATOM   1140  O   MET A  35      12.722 -23.299  14.679
ATOM   1141  CB  MET A  35       9.213 -23.727  16.497
ATOM   1142  N   VAL A  36      13.216 -25.150  13.673
ATOM   1143  CA  VAL A  36      14.005 -24.608  12.579
ATOM   1144  C   VAL A  36      13.328 -24.906  11.296
ATOM   1145  O   VAL A  36      12.892 -25.995  10.922
ATOM   1146  CB  VAL A  36      15.886 -25.324  12.724
ATOM   1147  N   GLY A  37      13.186 -23.868  10.472
ATOM   1148  CA  GLY A  37      12.545 -24.129   9.155
ATOM   1149  C   GLY A  37      12.156 -22.802   8.484
ATOM   1150  O   GLY A  37      12.446 -21.659   8.839
ATOM   1151  N   GLY A  38      11.397 -22.929   7.362
ATOM   1152  CA  GLY A  38      10.509 -21.902   6.885
ATOM   1153  C   GLY A  38      10.130 -22.206   5.460
ATOM   1154  O   GLY A  38      10.046 -23.323   4.950
ATOM   1155  N   VAL A  39       9.852 -21.178   4.643
ATOM   1156  CA  VAL A  39       9.251 -21.269   3.328
ATOM   1157  C   VAL A  39      10.215 -20.815   2.290
ATOM   1158  O   VAL A  39      10.001 -19.928   1.463
ATOM   1159  CB  VAL A  39       7.429 -20.458   3.384
ATOM   1160  N   VAL A  40      11.424 -21.371   2.192
ATOM   1161  CA  VAL A  40      12.569 -20.781   1.466
ATOM   1162  C   VAL A  40      12.321 -20.746   0.011
ATOM   1163  O   VAL A  40      12.115 -20.718  -1.202
ATOM   1164  CB  VAL A  40      14.161 -21.976   1.910
ATOM   1165  N   LYS B   1     -10.160 -35.793  44.161
ATOM   1166  CA  LYS B   1     -10.770 -36.384  42.968
ATOM   1167  C   LYS B   1     -10.805 -35.388  41.874
ATOM   1168  O   LYS B   1     -10.835 -34.168  42.041
ATOM   1169  CB  LYS B   1     -14.108 -36.652  44.190
ATOM   1170  N   LEU B   2     -10.807 -35.728  40.596
ATOM   1171  CA  LEU B   2     -10.656 -34.816  39.511
ATOM   1172  C   LEU B   2     -11.676 -35.086  38.426
ATOM   1173  O   LEU B   2     -12.012 -36.176  37.964
ATOM   1174  CB  LEU B   2      -8.129 -35.350  38.830
ATOM   1175  N   VAL B   3     -12.272 -33.979  37.924
ATOM   1176  CA  VAL B   3     -13.186 -34.006  36.817
ATOM   1177  C   VAL B   3     -12.841 -33.052  35.695
ATOM   1178  O   VAL B   3     -12.311 -31.946  35.803
ATOM   1179  CB  VAL B   3     -14.946 -33.500  37.718
ATOM   1180  N   PHE B   4     -13.088 -33.335  34.451
ATOM   1181  CA  PHE B   4     -13.374 -32.264  33.471
ATOM   1182  C   PHE B   4     -14.555 -32.650  32.607
ATOM   1183  O   PHE B   4     -14.924 -33.781  32.289
ATOM   1184  CB  PHE B   4     -10.626 -33.419  31.796
ATOM   1185  N   PHE B   5     -15.286 -31.656  32.131
ATOM   1186  CA  PHE B   5     -16.367 -31.860  31.162
ATOM   1187  C   PHE B   5     -16.031 -31.081  29.902
ATOM   1188  O   PHE B   5     -15.615 -29.928  29.785
ATOM   1189  CB  PHE B   5     -18.462 -29.903  32.954
ATOM   1190  N   ALA B   6     -16.219 -31.755  28.788
ATOM   1191  CA  ALA B   6     -15.879 -31.198  27.447
ATOM   1192  C   ALA B   6     -17.189 -31.169  26.676
ATOM   1193  O   ALA B   6     -18.278 -31.665  26.964
ATOM   1194  CB  ALA B   6     -14.931 -32.285  26.758
ATOM   1195  N   GLU B   7     -17.119 -30.510  25.540
ATOM   1196  CA  GLU B   7     -18.268 -30.382  24.608
ATOM   1197  C   GLU B   7     -17.797 -29.839  23.259
ATOM   1198  O   GLU B   7     -17.418 -29.401  22.173
ATOM   1199  CB  GLU B   7     -20.013 -28.064  26.006
ATOM   1200  N   LYS B   1     -11.734 -17.670  24.088
ATOM   1201  CA  LYS B   1     -11.264 -16.718  25.072
ATOM   1202  C   LYS B   1     -11.401 -17.210  26.524
ATOM   1203  O   LYS B   1     -12.405 -17.368  27.220
ATOM   1204  CB  LYS B   1     -13.718 -14.241  24.363
ATOM   1205  N   LEU B   2     -10.214 -17.496  27.058
ATOM   1206  CA  LEU B   2      -9.881 -18.520  28.010
ATOM   1207  C   LEU B   2      -9.525 -17.909  29.360
ATOM   1208  O   LEU B   2      -8.775 -16.960  29.588
ATOM   1209  CB  LEU B   2      -7.861 -19.903  27.000
ATOM   1210  N   VAL B   3     -10.101 -18.476  30.427
ATOM   1211  CA  VAL B   3      -9.737 -18.146  31.770
ATOM   1212  C   VAL B   3      -9.179 -19.319  32.520
ATOM   1213  O   VAL B   3      -9.403 -20.507  32.283
ATOM   1214  CB  VAL B   3     -11.450 -17.343  32.513
ATOM   1215  N   PHE B   4      -8.371 -19.169  33.533
ATOM   1216  CA  PHE B   4      -8.027 -20.197  34.525
ATOM   1217  C   PHE B   4      -7.767 -19.510  35.831
ATOM   1218  O   PHE B   4      -7.105 -18.485  35.998
ATOM   1219  CB  PHE B   4      -4.882 -19.847  33.046
ATOM   1220  N   PHE B   5      -8.278 -20.017  36.942
ATOM   1221  CA  PHE B   5      -7.945 -19.640  38.303
ATOM   1222  C   PHE B   5      -7.298 -20.814  38.975
ATOM   1223  O   PHE B   5      -7.769 -21.948  39.072
ATOM   1224  CB  PHE B   5     -11.258 -20.000  38.934
ATOM   1225  N   ALA B   6      -6.099 -20.660  39.533
ATOM   1226  CA  ALA B   6      -5.491 -21.711  40.334
ATOM   1227  C   ALA B   6      -5.210 -21.395  41.754
ATOM   1228  O   ALA B   6      -4.327 -20.661  42.198
ATOM   1229  CB  ALA B   6      -4.260 -22.432  39.665
ATOM   1230  N   GLU B   7      -6.005 -21.972  42.633
ATOM   1231  CA  GLU B   7      -5.819 -21.700  44.091
ATOM   1232  C   GLU B   7      -5.297 -22.954  44.796
ATOM   1233  O   GLU B   7      -4.877 -23.963  45.362
ATOM   1234  CB  GLU B   7      -8.665 -20.827  45.027
ATOM   1235  N   LYS B   1      10.883 -21.641  36.725
ATOM   1236  CA  LYS B   1      11.096 -20.448  35.850
ATOM   1237  C   LYS B   1      10.529 -20.771  34.494
ATOM   1238  O   LYS B   1      10.321 -21.898  34.043
ATOM   1239  CB  LYS B   1      14.574 -20.296  35.515
ATOM   1240  N   LEU B   2      10.200 -19.793  33.660
ATOM   1241  CA  LEU B   2       9.677 -19.856  32.332
ATOM   1242  C   LEU B   2      10.555 -19.262  31.263
ATOM   1243  O   LEU B   2      11.497 -18.489  31.443
ATOM   1244  CB  LEU B   2       7.402 -18.550  32.506
ATOM   1245  N   VAL B   3      10.337 -19.569  29.986
ATOM   1246  CA  VAL B   3      10.774 -18.822  28.835
ATOM   1247  C   VAL B   3       9.787 -18.786  27.678
ATOM   1248  O   VAL B   3       9.649 -19.579  26.747
ATOM   1249  CB  VAL B   3      12.647 -19.401  28.369
ATOM   1250  N   PHE B   4       8.979 -17.730  27.719
ATOM   1251  CA  PHE B   4       7.972 -17.515  26.644
ATOM   1252  C   PHE B   4       8.323 -16.467  25.666
ATOM   1253  O   PHE B   4       8.540 -15.288  25.948
ATOM   1254  CB  PHE B   4       5.994 -15.860  28.830
ATOM   1255  N   PHE B   5       8.420 -16.791  24.358
ATOM   1256  CA  PHE B   5       8.572 -15.637  23.423
ATOM   1257  C   PHE B   5       7.673 -15.763  22.196
ATOM   1258  O   PHE B   5       7.527 -16.708  21.421
ATOM   1259  CB  PHE B   5      11.359 -17.422  22.346
ATOM   1260  N   ALA B   6       6.963 -14.677  21.963
ATOM   1261  CA  ALA B   6       5.871 -14.643  20.974
ATOM   1262  C   ALA B   6       6.247 -13.914  19.720
ATOM   1263  O   ALA B   6       6.478 -12.708  19.623
ATOM   1264  CB  ALA B   6       4.593 -14.011  21.624
ATOM   1265  N   GLU B   7       6.369 -14.517  18.574
ATOM   1266  CA  GLU B   7       7.345 -14.194  17.550
ATOM   1267  C   GLU B   7       6.784 -13.840  16.229
ATOM   1268  O   GLU B   7       6.317 -13.544  15.129
ATOM   1269  CB  GLU B   7       9.313 -16.613  17.266
ATOM   1270  N   LYS B   1       1.712 -17.057  40.964
ATOM   1271  CA  LYS B   1       2.541 -16.393  39.944
ATOM   1272  C   LYS B   1       1.899 -16.709  38.584
ATOM   1273  O   LYS B   1       1.679 -17.786  38.030
ATOM   1274  CB  LYS B   1       5.431 -18.524  40.345
ATOM   1275  N   LEU B   2       1.546 -15.607  37.956
ATOM   1276  CA  LEU B   2       0.733 -15.650  36.745
ATOM   1277  C   LEU B   2       1.334 -15.030  35.532
ATOM   1278  O   LEU B   2       1.775 -13.883  35.451
ATOM   1279  CB  LEU B   2      -1.487 -14.529  37.457
ATOM   1280  N   VAL B   3       1.436 -15.704  34.411
ATOM   1281  CA  VAL B   3       2.048 -15.304  33.154
ATOM   1282  C   VAL B   3       1.176 -15.629  31.935
ATOM   1283  O   VAL B   3       0.690 -16.716  31.621
ATOM   1284  CB  VAL B   3       3.728 -16.460  33.125
ATOM   1285  N   PHE B   4       0.920 -14.576  31.116
ATOM   1286  CA  PHE B   4       0.224 -14.847  29.830
ATOM   1287  C   PHE B   4       0.931 -14.159  28.643
ATOM   1288  O   PHE B   4       1.945 -13.461  28.629
ATOM   1289  CB  PHE B   4      -2.081 -12.598  30.808
ATOM   1290  N   PHE B   5       0.366 -14.346  27.474
ATOM   1291  CA  PHE B   5       0.168 -13.316  26.434
ATOM   1292  C   PHE B   5      -1.021 -13.707  25.556
ATOM   1293  O   PHE B   5      -1.408 -14.828  25.224
ATOM   1294  CB  PHE B   5       2.827 -14.714  24.835
ATOM   1295  N   ALA B   6      -1.734 -12.719  25.088
ATOM   1296  CA  ALA B   6      -2.792 -12.810  24.038
ATOM   1297  C   ALA B   6      -2.320 -11.905  22.887
ATOM   1298  O   ALA B   6      -1.872 -10.760  22.938
ATOM   1299  CB  ALA B   6      -4.173 -12.275  24.701
ATOM   1300  N   GLU B   7      -2.395 -12.396  21.672
ATOM   1301  CA  GLU B   7      -2.782 -11.701  20.485
ATOM   1302  C   GLU B   7      -3.785 -12.408  19.658
ATOM   1303  O   GLU B   7      -4.620 -12.995  18.970
ATOM   1304  CB  GLU B   7      -0.078 -11.666  18.784
ATOM   1305  N   LYS B   1     -11.785 -42.351  11.489
ATOM   1306  CA  LYS B   1     -11.281 -43.658  11.945
ATOM   1307  C   LYS B   1     -10.455 -43.484  13.236
ATOM   1308  O   LYS B   1     -10.448 -43.473  12.005
ATOM   1309  CB  LYS B   1      -9.096 -44.576   9.297
ATOM   1310  N   LEU B   2     -10.404 -44.485  14.069
ATOM   1311  CA  LEU B   2      -9.588 -44.364  15.294
ATOM   1312  C   LEU B   2      -8.626 -45.568  15.269
ATOM   1313  O   LEU B   2      -8.788 -46.715  14.853
ATOM   1314  CB  LEU B   2     -11.322 -44.238  17.180
ATOM   1315  N   VAL B   3      -7.451 -45.255  15.793
ATOM   1316  CA  VAL B   3      -6.523 -46.316  16.201
ATOM   1317  C   VAL B   3      -6.324 -46.275  17.669
ATOM   1318  O   VAL B   3      -6.181 -45.243  18.325
ATOM   1319  CB  VAL B   3      -4.816 -46.068  15.137
ATOM   1320  N   PHE B   4      -6.288 -47.411  18.390
ATOM   1321  CA  PHE B   4      -6.114 -47.292  19.857
ATOM   1322  C   PHE B   4      -5.542 -48.567  20.379
ATOM   1323  O   PHE B   4      -6.046 -49.690  20.366
ATOM   1324  CB  PHE B   4      -9.476 -47.384  20.076
ATOM   1325  N   PHE B   5      -4.355 -48.470  20.918
ATOM   1326  CA  PHE B   5      -3.571 -49.571  21.525
ATOM   1327  C   PHE B   5      -3.199 -49.336  22.968
ATOM   1328  O   PHE B   5      -2.221 -48.731  23.408
ATOM   1329  CB  PHE B   5      -0.872 -48.500  19.771
ATOM   1330  N   ALA B   6      -3.976 -49.813  23.892
ATOM   1331  CA  ALA B   6      -4.001 -49.485  25.333
ATOM   1332  C   ALA B   6      -3.638 -50.675  26.123
ATOM   1333  O   ALA B   6      -4.136 -51.790  25.970
ATOM   1334  CB  ALA B   6      -5.508 -48.996  25.679
ATOM   1335  N   GLU B   7      -2.738 -50.667  27.079
ATOM   1336  CA  GLU B   7      -2.574 -51.599  28.161
ATOM   1337  C   GLU B   7      -2.070 -50.957  29.473
ATOM   1338  O   GLU B   7      -1.669 -50.445  30.518
ATOM   1339  CB  GLU B   7       0.122 -53.037  27.055
ATOM   1340  N   LYS B   1      -0.762  -7.605  20.183
ATOM   1341  CA  LYS B   1      -0.095  -8.515  21.119
ATOM   1342  C   LYS B   1       0.242  -7.736  22.356
ATOM   1343  O   LYS B   1       0.478  -6.533  22.465
ATOM   1344  CB  LYS B   1       2.887  -9.051  19.192
ATOM   1345  N   LEU B   2       0.286  -8.452  23.457
ATOM   1346  CA  LEU B   2       0.719  -8.100  24.789
ATOM   1347  C   LEU B   2       1.102  -9.309  25.648
ATOM   1348  O   LEU B   2       0.388 -10.239  26.025
ATOM   1349  CB  LEU B   2      -1.237  -6.787  25.920
ATOM   1350  N   VAL B   3       2.364  -9.373  26.042
ATOM   1351  CA  VAL B   3       2.706 -10.294  27.162
ATOM   1352  C   VAL B   3       2.961  -9.529  28.429
ATOM   1353  O   VAL B   3       3.430  -8.399  28.565
ATOM   1354  CB  VAL B   3       4.319 -11.266  26.558
ATOM   1355  N   PHE B   4       2.596 -10.259  29.517
ATOM   1356  CA  PHE B   4       2.832  -9.871  30.892
ATOM   1357  C   PHE B   4       2.890 -11.020  31.860
ATOM   1358  O   PHE B   4       2.263 -12.079  31.845
ATOM   1359  CB  PHE B   4      -0.395  -8.812  30.903
ATOM   1360  N   PHE B   5       3.742 -10.830  32.846
ATOM   1361  CA  PHE B   5       4.044 -11.753  33.917
ATOM   1362  C   PHE B   5       4.329 -11.004  35.210
ATOM   1363  O   PHE B   5       5.326 -10.352  35.522
ATOM   1364  CB  PHE B   5       7.130 -12.371  32.663
ATOM   1365  N   ALA B   6       3.348 -11.084  36.107
ATOM   1366  CA  ALA B   6       3.258 -10.439  37.403
ATOM   1367  C   ALA B   6       3.213 -11.510  38.471
ATOM   1368  O   ALA B   6       2.400 -12.428  38.580
ATOM   1369  CB  ALA B   6       1.957  -9.507  37.414
ATOM   1370  N   GLU B   7       4.121 -11.509  39.412
ATOM   1371  CA  GLU B   7       4.242 -12.649  40.370
ATOM   1372  C   GLU B   7       4.696 -12.098  41.693
ATOM   1373  O   GLU B   7       5.068 -11.646  42.776
ATOM   1374  CB  GLU B   7       6.615 -14.387  39.250
ATOM   1375  N   LYS B   1       3.843   0.970  21.063
ATOM   1376  CA  LYS B   1       4.067   0.122  22.200
ATOM   1377  C   LYS B   1       4.524   0.833  23.432
ATOM   1378  O   LYS B   1       4.899   2.003  23.494
ATOM   1379  CB  LYS B   1       6.910  -1.789  21.022
ATOM   1380  N   LEU B   2       4.529   0.132  24.588
ATOM   1381  CA  LEU B   2       5.465   0.360  25.670
ATOM   1382  C   LEU B   2       5.962  -0.917  26.242
ATOM   1383  O   LEU B   2       5.426  -2.015  26.093
ATOM   1384  CB  LEU B   2       3.802   1.567  27.385
ATOM   1385  N   VAL B   3       7.061  -0.964  26.982
ATOM   1386  CA  VAL B   3       7.547  -2.055  27.817
ATOM   1387  C   VAL B   3       8.082  -1.529  29.122
ATOM   1388  O   VAL B   3       8.714  -0.495  29.339
ATOM   1389  CB  VAL B   3       8.872  -3.131  26.732
ATOM   1390  N   PHE B   4       7.798  -2.343  30.147
ATOM   1391  CA  PHE B   4       8.320  -1.954  31.469
ATOM   1392  C   PHE B   4       8.300  -3.075  32.487
ATOM   1393  O   PHE B   4       7.736  -4.166  32.415
ATOM   1394  CB  PHE B   4       5.536  -0.239  32.221
ATOM   1395  N   PHE B   5       9.009  -2.788  33.598
ATOM   1396  CA  PHE B   5       9.376  -3.775  34.572
ATOM   1397  C   PHE B   5       9.767  -3.176  35.881
ATOM   1398  O   PHE B   5      10.856  -2.659  36.134
ATOM   1399  CB  PHE B   5      12.434  -3.933  33.032
ATOM   1400  N   ALA B   6       8.959  -3.146  36.912
ATOM   1401  CA  ALA B   6       9.260  -2.689  38.245
ATOM   1402  C   ALA B   6       9.654  -3.817  39.152
ATOM   1403  O   ALA B   6       8.947  -4.702  39.634
ATOM   1404  CB  ALA B   6       8.028  -1.855  38.822
ATOM   1405  N   GLU B   7      10.967  -3.792  39.430
ATOM   1406  CA  GLU B   7      11.545  -4.557  40.537
ATOM   1407  C   GLU B   7      12.032  -3.653  41.659
ATOM   1408  O   GLU B   7      12.425  -2.922  42.568
ATOM   1409  CB  GLU B   7      14.150  -5.796  39.069
ATOM   1410  N   LYS B   1      -1.063  -0.725  25.805
ATOM   1411  CA  LYS B   1      -1.165   0.294  26.819
ATOM   1412  C   LYS B   1      -1.775  -0.223  28.085
ATOM   1413  O   LYS B   1      -2.896  -0.703  28.256
ATOM   1414  CB  LYS B   1      -3.504   2.555  25.300
ATOM   1415  N   LEU B   2      -0.978  -0.138  29.135
ATOM   1416  CA  LEU B   2      -1.229  -0.832  30.364
ATOM   1417  C   LEU B   2      -1.334   0.011  31.584
ATOM   1418  O   LEU B   2      -0.623   0.968  31.888
ATOM   1419  CB  LEU B   2       0.644  -2.637  30.666
ATOM   1420  N   VAL B   3      -2.300  -0.306  32.436
ATOM   1421  CA  VAL B   3      -2.352   0.283  33.742
ATOM   1422  C   VAL B   3      -2.501  -0.729  34.852
ATOM   1423  O   VAL B   3      -2.620  -1.948  34.722
ATOM   1424  CB  VAL B   3      -4.019   1.459  33.660
ATOM   1425  N   PHE B   4      -2.516  -0.367  36.109
ATOM   1426  CA  PHE B   4      -2.569  -1.330  37.244
ATOM   1427  C   PHE B   4      -2.890  -0.589  38.547
ATOM   1428  O   PHE B   4      -2.634   0.574  38.857
ATOM   1429  CB  PHE B   4       0.867  -1.407  37.281
ATOM   1430  N   PHE B   5      -3.522  -1.262  39.473
ATOM   1431  CA  PHE B   5      -3.423  -1.016  40.902
ATOM   1432  C   PHE B   5      -2.734  -2.125  41.654
ATOM   1433  O   PHE B   5      -3.279  -3.032  42.284
ATOM   1434  CB  PHE B   5      -6.692  -1.846  41.122
ATOM   1435  N   ALA B   6      -1.413  -2.183  41.674
ATOM   1436  CA  ALA B   6      -0.760  -3.327  42.308
ATOM   1437  C   ALA B   6       0.112  -2.819  43.437
ATOM   1438  O   ALA B   6       0.772  -1.780  43.460
ATOM   1439  CB  ALA B   6       0.025  -4.149  41.204
ATOM   1440  N   GLU B   7       0.218  -3.512  44.539
ATOM   1441  CA  GLU B   7       1.496  -3.603  45.270
ATOM   1442  C   GLU B   7       1.841  -5.028  45.461
ATOM   1443  O   GLU B   7       2.129  -6.214  45.619
ATOM   1444  CB  GLU B   7       0.835  -2.311  48.117
ATOM   1445  N   LYS B   1      13.997   0.168  41.908
ATOM   1446  CA  LYS B   1      14.619   0.077  40.588
ATOM   1447  C   LYS B   1      13.478  -0.157  39.583
ATOM   1448  O   LYS B   1      13.267  -1.145  38.880
ATOM   1449  CB  LYS B   1      16.399  -3.038  40.950
ATOM   1450  N   LEU B   2      12.593   0.805  39.431
ATOM   1451  CA  LEU B   2      11.284   0.750  38.803
ATOM   1452  C   LEU B   2      11.238   1.556  37.509
ATOM   1453  O   LEU B   2      10.956   2.748  37.384
ATOM   1454  CB  LEU B   2       9.794   1.927  40.632
ATOM   1455  N   VAL B   3      11.533   0.913  36.366
ATOM   1456  CA  VAL B   3      11.535   1.631  35.115
ATOM   1457  C   VAL B   3      10.577   1.128  34.103
ATOM   1458  O   VAL B   3      10.424  -0.061  33.826
ATOM   1459  CB  VAL B   3      13.425   1.546  34.498
ATOM   1460  N   PHE B   4       9.791   1.948  33.401
ATOM   1461  CA  PHE B   4       9.231   1.611  32.062
ATOM   1462  C   PHE B   4       9.809   2.587  31.044
ATOM   1463  O   PHE B   4      10.663   3.458  31.209
ATOM   1464  CB  PHE B   4       6.440   3.174  33.079
ATOM   1465  N   PHE B   5       9.344   2.499  29.823
ATOM   1466  CA  PHE B   5       9.545   3.461  28.738
ATOM   1467  C   PHE B   5       8.541   3.232  27.615
ATOM   1468  O   PHE B   5       8.241   2.154  27.101
ATOM   1469  CB  PHE B   5      12.201   1.586  27.706
ATOM   1470  N   ALA B   6       7.904   4.321  27.123
ATOM   1471  CA  ALA B   6       6.802   4.259  26.160
ATOM   1472  C   ALA B   6       7.021   5.038  24.922
ATOM   1473  O   ALA B   6       7.159   6.256  24.816
ATOM   1474  CB  ALA B   6       5.419   4.679  26.847
ATOM   1475  N   GLU B   7       7.074   4.340  23.812
ATOM   1476  CA  GLU B   7       7.213   4.963  22.490
ATOM   1477  C   GLU B   7       5.984   4.655  21.645
ATOM   1478  O   GLU B   7       4.991   4.405  20.962
ATOM   1479  CB  GLU B   7       9.939   4.044  21.290
ATOM   1480  N   LYS B   1      14.007 -51.283  17.056
ATOM   1481  CA  LYS B   1      13.621 -49.981  16.520
ATOM   1482  C   LYS B   1      12.737 -49.197  17.444
ATOM   1483  O   LYS B   1      11.589 -48.827  17.200
ATOM   1484  CB  LYS B   1      11.826 -51.019  13.602
ATOM   1485  N   LEU B   2      13.164 -48.835  18.647
ATOM   1486  CA  LEU B   2      12.347 -48.004  19.529
ATOM   1487  C   LEU B   2      13.184 -47.103  20.365
ATOM   1488  O   LEU B   2      12.888 -46.693  21.487
ATOM   1489  CB  LEU B   2      11.227 -49.814  21.099
ATOM   1490  N   VAL B   3      14.343 -46.646  19.982
ATOM   1491  CA  VAL B   3      14.808 -45.344  20.387
ATOM   1492  C   VAL B   3      15.095 -44.426  19.196
ATOM   1493  O   VAL B   3      15.828 -44.629  18.228
ATOM   1494  CB  VAL B   3      16.455 -45.702  21.466
ATOM   1495  N   PHE B   4      14.444 -43.250  19.241
ATOM   1496  CA  PHE B   4      14.805 -42.058  18.442
ATOM   1497  C   PHE B   4      15.665 -41.134  19.259
ATOM   1498  O   PHE B   4      16.043 -40.005  18.946
ATOM   1499  CB  PHE B   4      11.725 -40.807  19.011
ATOM   1500  N   PHE B   5      16.079 -41.535  20.445
ATOM   1501  CA  PHE B   5      17.098 -40.764  21.166
ATOM   1502  C   PHE B   5      18.348 -41.558  21.382
ATOM   1503  O   PHE B   5      18.560 -42.449  22.204
ATOM   1504  CB  PHE B   5      15.133 -41.096  23.871
ATOM   1505  N   ALA B   6      19.337 -41.257  20.588
ATOM   1506  CA  ALA B   6      20.663 -41.859  20.606
ATOM   1507  C   ALA B   6      21.523 -41.218  21.645
ATOM   1508  O   ALA B   6      22.260 -41.813  22.432
ATOM   1509  CB  ALA B   6      21.403 -41.789  19.211
ATOM   1510  N   GLU B   7      21.586 -39.932  21.832
ATOM   1511  CA  GLU B   7      22.203 -39.290  22.961
ATOM   1512  C   GLU B   7      21.224 -39.178  24.075
ATOM   1513  O   GLU B   7      20.414 -39.085  24.998
ATOM   1514  CB  GLU B   7      23.102 -36.402  21.861
ATOM   1515  N   LYS B   1      21.194   4.752  16.884
ATOM   1516  CA  LYS B   1      20.956   5.731  17.901
ATOM   1517  C   LYS B   1      20.081   5.340  19.042
ATOM   1518  O   LYS B   1      18.853   5.404  19.094
ATOM   1519  CB  LYS B   1      18.898   8.088  16.137
ATOM   1520  N   LEU B   2      20.662   4.873  20.120
ATOM   1521  CA  LEU B   2      19.912   4.546  21.307
ATOM   1522  C   LEU B   2      20.248   5.397  22.501
ATOM   1523  O   LEU B   2      21.213   6.149  22.638
ATOM   1524  CB  LEU B   2      20.623   1.967  21.538
ATOM   1525  N   VAL B   3      19.356   5.289  23.520
ATOM   1526  CA  VAL B   3      19.777   5.725  24.879
ATOM   1527  C   VAL B   3      19.664   4.622  25.894
ATOM   1528  O   VAL B   3      19.052   3.559  25.789
ATOM   1529  CB  VAL B   3      18.831   7.430  25.152
ATOM   1530  N   PHE B   4      20.306   4.834  27.038
ATOM   1531  CA  PHE B   4      20.245   3.797  28.091
ATOM   1532  C   PHE B   4      20.202   4.349  29.475
ATOM   1533  O   PHE B   4      20.520   5.488  29.817
ATOM   1534  CB  PHE B   4      23.465   2.980  27.680
ATOM   1535  N   PHE B   5      19.777   3.525  30.445
ATOM   1536  CA  PHE B   5      19.850   3.860  31.856
ATOM   1537  C   PHE B   5      20.329   2.645  32.660
ATOM   1538  O   PHE B   5      19.706   1.619  32.931
ATOM   1539  CB  PHE B   5      16.469   3.162  31.827
ATOM   1540  N   ALA B   6      21.576   2.695  33.130
ATOM   1541  CA  ALA B   6      22.284   1.547  33.697
ATOM   1542  C   ALA B   6      22.631   1.751  35.150
ATOM   1543  O   ALA B   6      23.578   2.394  35.603
ATOM   1544  CB  ALA B   6      23.562   1.209  32.767
ATOM   1545  N   GLU B   7      21.888   1.215  36.083
ATOM   1546  CA  GLU B   7      22.204   1.459  37.489
ATOM   1547  C   GLU B   7      22.141   0.207  38.324
ATOM   1548  O   GLU B   7      22.090  -0.816  39.006
ATOM   1549  CB  GLU B   7      19.858   3.323  38.584
ATOM   1550  N   LYS B   1      -6.448 -15.674  19.649
ATOM   1551  CA  LYS B   1      -5.391 -16.511  20.246
ATOM   1552  C   LYS B   1      -5.037 -15.887  21.602
ATOM   1553  O   LYS B   1      -4.905 -14.697  21.889
ATOM   1554  CB  LYS B   1      -2.681 -15.929  18.125
ATOM   1555  N   LEU B   2      -4.850 -16.775  22.593
ATOM   1556  CA  LEU B   2      -4.019 -16.558  23.751
ATOM   1557  C   LEU B   2      -3.493 -17.865  24.290
ATOM   1558  O   LEU B   2      -3.977 -18.993  24.188
ATOM   1559  CB  LEU B   2      -5.734 -15.386  25.427
ATOM   1560  N   VAL B   3      -2.378 -17.798  24.951
ATOM   1561  CA  VAL B   3      -1.776 -18.717  25.894
ATOM   1562  C   VAL B   3      -1.649 -18.089  27.267
ATOM   1563  O   VAL B   3      -1.419 -16.912  27.545
ATOM   1564  CB  VAL B   3      -0.045 -19.331  25.026
ATOM   1565  N   PHE B   4      -1.818 -18.962  28.284
ATOM   1566  CA  PHE B   4      -1.344 -18.615  29.638
ATOM   1567  C   PHE B   4      -1.167 -19.863  30.436
ATOM   1568  O   PHE B   4      -1.740 -20.945  30.310
ATOM   1569  CB  PHE B   4      -4.702 -17.819  30.081
ATOM   1570  N   PHE B   5      -0.280 -19.772  31.390
ATOM   1571  CA  PHE B   5      -0.161 -20.610  32.597
ATOM   1572  C   PHE B   5      -0.157 -19.694  33.828
ATOM   1573  O   PHE B   5       0.359 -18.588  33.986
ATOM   1574  CB  PHE B   5       3.144 -21.098  31.885
ATOM   1575  N   ALA B   6      -0.809 -20.181  34.859
ATOM   1576  CA  ALA B   6      -0.752 -19.614  36.233
ATOM   1577  C   ALA B   6      -0.961 -20.624  37.322
ATOM   1578  O   ALA B   6      -1.576 -21.689  37.261
ATOM   1579  CB  ALA B   6      -1.863 -18.460  36.394
ATOM   1580  N   GLU B   7      -0.395 -20.293  38.488
ATOM   1581  CA  GLU B   7      -0.524 -21.230  39.629
ATOM   1582  C   GLU B   7      -1.032 -20.406  40.804
ATOM   1583  O   GLU B   7      -1.442 -19.739  41.755
ATOM   1584  CB  GLU B   7       2.621 -21.708  40.106
ATOM   1585  N   LYS B   1     -10.768 -46.060  39.197
ATOM   1586  CA  LYS B   1     -12.052 -45.839  38.547
ATOM   1587  C   LYS B   1     -12.156 -44.562  37.792
ATOM   1588  O   LYS B   1     -11.661 -43.474  38.086
ATOM   1589  CB  LYS B   1     -14.145 -45.593  41.448
ATOM   1590  N   LEU B   2     -12.846 -44.570  36.689
ATOM   1591  CA  LEU B   2     -13.530 -43.346  36.181
ATOM   1592  C   LEU B   2     -14.844 -43.724  35.471
ATOM   1593  O   LEU B   2     -15.067 -44.652  34.694
ATOM   1594  CB  LEU B   2     -11.738 -42.272  34.528
ATOM   1595  N   VAL B   3     -15.866 -42.880  35.784
ATOM   1596  CA  VAL B   3     -17.125 -42.938  34.990
ATOM   1597  C   VAL B   3     -17.018 -41.909  33.873
ATOM   1598  O   VAL B   3     -16.421 -40.833  33.892
ATOM   1599  CB  VAL B   3     -18.576 -42.376  36.317
ATOM   1600  N   PHE B   4     -17.635 -42.185  32.734
ATOM   1601  CA  PHE B   4     -17.770 -41.233  31.674
ATOM   1602  C   PHE B   4     -19.017 -41.379  30.892
ATOM   1603  O   PHE B   4     -19.374 -42.352  30.229
ATOM   1604  CB  PHE B   4     -15.511 -43.178  29.886
ATOM   1605  N   PHE B   5     -19.807 -40.285  30.954
ATOM   1606  CA  PHE B   5     -21.185 -40.291  30.424
ATOM   1607  C   PHE B   5     -21.216 -39.343  29.223
ATOM   1608  O   PHE B   5     -21.175 -38.114  29.176
ATOM   1609  CB  PHE B   5     -22.151 -38.297  32.968
ATOM   1610  N   ALA B   6     -21.300 -39.956  28.082
ATOM   1611  CA  ALA B   6     -21.239 -39.388  26.744
ATOM   1612  C   ALA B   6     -22.622 -39.056  26.250
ATOM   1613  O   ALA B   6     -23.223 -39.520  25.281
ATOM   1614  CB  ALA B   6     -20.454 -40.384  25.755
ATOM   1615  N   GLU B   7     -23.279 -38.163  26.928
ATOM   1616  CA  GLU B   7     -24.558 -37.650  26.422
ATOM   1617  C   GLU B   7     -24.329 -36.313  25.762
ATOM   1618  O   GLU B   7     -24.143 -35.221  25.224
ATOM   1619  CB  GLU B   7     -26.212 -37.242  29.187
ATOM   1620  N   LYS B   1      -8.438 -43.147  34.881
ATOM   1621  CA  LYS B   1      -7.681 -43.108  33.634
ATOM   1622  C   LYS B   1      -8.460 -43.710  32.476
ATOM   1623  O   LYS B   1      -8.546 -44.881  32.106
ATOM   1624  CB  LYS B   1      -5.038 -45.178  34.562
ATOM   1625  N   LEU B   2      -9.127 -42.770  31.807
ATOM   1626  CA  LEU B   2      -9.664 -43.027  30.491
ATOM   1627  C   LEU B   2      -9.613 -41.887  29.544
ATOM   1628  O   LEU B   2     -10.102 -40.767  29.694
ATOM   1629  CB  LEU B   2     -12.156 -43.611  31.076
ATOM   1630  N   VAL B   3      -8.963 -42.122  28.414
ATOM   1631  CA  VAL B   3      -8.897 -41.138  27.298
ATOM   1632  C   VAL B   3      -9.765 -41.689  26.146
ATOM   1633  O   VAL B   3      -9.909 -42.860  25.795
ATOM   1634  CB  VAL B   3      -6.962 -41.067  26.817
ATOM   1635  N   PHE B   4     -10.454 -40.789  25.430
ATOM   1636  CA  PHE B   4     -11.530 -41.047  24.499
ATOM   1637  C   PHE B   4     -11.767 -39.929  23.510
ATOM   1638  O   PHE B   4     -11.485 -38.735  23.606
ATOM   1639  CB  PHE B   4     -13.840 -40.587  26.969
ATOM   1640  N   PHE B   5     -12.377 -40.392  22.395
ATOM   1641  CA  PHE B   5     -12.886 -39.420  21.388
ATOM   1642  C   PHE B   5     -14.385 -39.732  21.192
ATOM   1643  O   PHE B   5     -14.929 -40.707  20.672
ATOM   1644  CB  PHE B   5     -11.116 -41.190  19.157
ATOM   1645  N   ALA B   6     -15.179 -38.781  21.668
ATOM   1646  CA  ALA B   6     -16.622 -38.791  21.391
ATOM   1647  C   ALA B   6     -16.894 -37.835  20.290
ATOM   1648  O   ALA B   6     -16.309 -36.775  20.066
ATOM   1649  CB  ALA B   6     -17.371 -38.334  22.703
ATOM   1650  N   GLU B   7     -17.898 -38.204  19.470
ATOM   1651  CA  GLU B   7     -18.514 -37.221  18.544
ATOM   1652  C   GLU B   7     -19.922 -36.855  19.018
ATOM   1653  O   GLU B   7     -21.055 -36.560  19.400
ATOM   1654  CB  GLU B   7     -18.565 -38.837  15.831
ATOM   1655  N   LYS B   1     -22.353 -33.331  25.294
ATOM   1656  CA  LYS B   1     -20.993 -33.291  25.896
ATOM   1657  C   LYS B   1     -20.666 -34.630  26.518
ATOM   1658  O   LYS B   1     -21.432 -35.514  26.902
ATOM   1659  CB  LYS B   1     -21.450 -30.756  28.272
ATOM   1660  N   LEU B   2     -19.364 -34.847  26.651
ATOM   1661  CA  LEU B   2     -18.869 -36.019  27.405
ATOM   1662  C   LEU B   2     -18.122 -35.529  28.626
ATOM   1663  O   LEU B   2     -16.980 -35.075  28.693
ATOM   1664  CB  LEU B   2     -17.509 -37.448  25.674
ATOM   1665  N   VAL B   3     -18.860 -35.629  29.759
ATOM   1666  CA  VAL B   3     -18.395 -35.166  31.086
ATOM   1667  C   VAL B   3     -17.803 -36.364  31.829
ATOM   1668  O   VAL B   3     -18.187 -37.534  31.821
ATOM   1669  CB  VAL B   3     -19.907 -34.264  32.003
ATOM   1670  N   PHE B   4     -16.758 -36.179  32.582
ATOM   1671  CA  PHE B   4     -15.940 -37.284  33.117
ATOM   1672  C   PHE B   4     -15.528 -36.951  34.525
ATOM   1673  O   PHE B   4     -15.286 -35.839  34.995
ATOM   1674  CB  PHE B   4     -13.296 -36.036  31.313
ATOM   1675  N   PHE B   5     -15.417 -38.001  35.347
ATOM   1676  CA  PHE B   5     -14.959 -37.912  36.713
ATOM   1677  C   PHE B   5     -14.203 -39.124  37.200
ATOM   1678  O   PHE B   5     -14.630 -40.272  37.327
ATOM   1679  CB  PHE B   5     -18.215 -38.892  37.378
ATOM   1680  N   ALA B   6     -12.915 -38.909  37.529
ATOM   1681  CA  ALA B   6     -12.103 -39.968  38.189
ATOM   1682  C   ALA B   6     -12.076 -39.919  39.664
ATOM   1683  O   ALA B   6     -12.036 -38.890  40.337
ATOM   1684  CB  ALA B   6     -10.652 -40.102  37.486
ATOM   1685  N   GLU B   7     -12.093 -40.993  40.404
ATOM   1686  CA  GLU B   7     -11.690 -40.971  41.814
ATOM   1687  C   GLU B   7     -10.504 -41.810  42.128
ATOM   1688  O   GLU B   7      -9.522 -42.505  42.389
ATOM   1689  CB  GLU B   7     -14.170 -41.893  43.496
ATOM   1690  N   LYS B   1     -10.718 -24.021  18.422
ATOM   1691  CA  LYS B   1     -10.072 -24.964  19.281
ATOM   1692  C   LYS B   1      -9.828 -24.490  20.655
ATOM   1693  O   LYS B   1      -9.751 -23.303  20.974
ATOM   1694  CB  LYS B   1      -7.134 -25.866  17.659
ATOM   1695  N   LEU B   2      -9.666 -25.277  21.691
ATOM   1696  CA  LEU B   2      -8.830 -25.068  22.832
ATOM   1697  C   LEU B   2      -8.349 -26.332  23.487
ATOM   1698  O   LEU B   2      -9.013 -27.286  23.893
ATOM   1699  CB  LEU B   2      -9.914 -23.471  24.523
ATOM   1700  N   VAL B   3      -7.002 -26.352  23.612
ATOM   1701  CA  VAL B   3      -6.247 -27.275  24.476
ATOM   1702  C   VAL B   3      -5.982 -26.723  25.848
ATOM   1703  O   VAL B   3      -5.523 -25.624  26.161
ATOM   1704  CB  VAL B   3      -4.703 -27.769  23.367
ATOM   1705  N   PHE B   4      -6.281 -27.519  26.836
ATOM   1706  CA  PHE B   4      -6.088 -27.116  28.254
ATOM   1707  C   PHE B   4      -5.683 -28.274  29.095
ATOM   1708  O   PHE B   4      -6.004 -29.456  28.966
ATOM   1709  CB  PHE B   4      -9.443 -26.985  28.451
ATOM   1710  N   PHE B   5      -4.881 -27.965  30.094
ATOM   1711  CA  PHE B   5      -4.071 -28.879  30.881
ATOM   1712  C   PHE B   5      -3.767 -28.326  32.289
ATOM   1713  O   PHE B   5      -3.037 -27.405  32.657
ATOM   1714  CB  PHE B   5      -1.297 -27.655  29.234
ATOM   1715  N   ALA B   6      -4.423 -28.984  33.214
ATOM   1716  CA  ALA B   6      -4.389 -28.792  34.648
ATOM   1717  C   ALA B   6      -3.693 -30.005  35.270
ATOM   1718  O   ALA B   6      -3.783 -31.191  34.954
ATOM   1719  CB  ALA B   6      -5.921 -28.754  35.159
ATOM   1720  N   GLU B   7      -2.888 -29.783  36.275
ATOM   1721  CA  GLU B   7      -2.567 -30.742  37.342
ATOM   1722  C   GLU B   7      -2.534 -30.063  38.664
ATOM   1723  O   GLU B   7      -2.507 -29.500  39.759
ATOM   1724  CB  GLU B   7       0.395 -31.578  36.416
ATOM   1725  N   LYS B   1      -5.153 -54.552  25.613
ATOM   1726  CA  LYS B   1      -5.826 -54.836  24.352
ATOM   1727  C   LYS B   1      -5.436 -53.894  23.270
ATOM   1728  O   LYS B   1      -4.729 -52.896  23.413
ATOM   1729  CB  LYS B   1      -9.218 -54.831  25.124
ATOM   1730  N   LEU B   2      -5.892 -54.148  22.015
ATOM   1731  CA  LEU B   2      -5.579 -53.288  20.841
ATOM   1732  C   LEU B   2      -6.668 -53.480  19.769
ATOM   1733  O   LEU B   2      -6.857 -54.459  19.047
ATOM   1734  CB  LEU B   2      -3.348 -54.422  19.928
ATOM   1735  N   VAL B   3      -7.527 -52.488  19.569
ATOM   1736  CA  VAL B   3      -8.393 -52.510  18.393
ATOM   1737  C   VAL B   3      -8.026 -51.320  17.533
ATOM   1738  O   VAL B   3      -7.754 -50.166  17.867
ATOM   1739  CB  VAL B   3     -10.270 -52.657  19.026
ATOM   1740  N   PHE B   4      -8.014 -51.631  16.237
ATOM   1741  CA  PHE B   4      -7.706 -50.672  15.196
ATOM   1742  C   PHE B   4      -8.708 -50.674  14.103
ATOM   1743  O   PHE B   4      -8.883 -51.575  13.282
ATOM   1744  CB  PHE B   4      -5.459 -53.015  14.054
ATOM   1745  N   PHE B   5      -9.502 -49.609  13.981
ATOM   1746  CA  PHE B   5     -10.820 -49.564  13.368
ATOM   1747  C   PHE B   5     -10.885 -48.456  12.301
ATOM   1748  O   PHE B   5     -10.880 -48.441  13.531
ATOM   1749  CB  PHE B   5     -11.996 -48.263  16.263
ATOM   1750  N   ALA B   6     -11.445 -48.908  11.168
ATOM   1751  CA  ALA B   6     -11.433 -48.234   9.896
ATOM   1752  C   ALA B   6     -12.828 -47.804   9.500
ATOM   1753  O   ALA B   6     -13.291 -47.759   8.360
ATOM   1754  CB  ALA B   6     -10.818 -49.076   8.704
ATOM   1755  N   GLU B   7     -13.703 -47.426  10.386
ATOM   1756  CA  GLU B   7     -15.124 -47.265  10.333
ATOM   1757  C   GLU B   7     -15.605 -46.048   9.530
ATOM   1758  O   GLU B   7     -15.990 -45.072   8.886
ATOM   1759  CB  GLU B   7     -16.034 -47.032  13.403
ATOM   1760  N   LYS B   1      24.499 -12.515  34.002
ATOM   1761  CA  LYS B   1      23.623 -12.417  32.852
ATOM   1762  C   LYS B   1      24.438 -11.769  31.721
ATOM   1763  O   LYS B   1      25.441 -11.058  31.779
ATOM   1764  CB  LYS B   1      21.622  -9.723  34.193
ATOM   1765  N   LEU B   2      23.995 -12.013  30.517
ATOM   1766  CA  LEU B   2      24.224 -11.297  29.267
ATOM   1767  C   LEU B   2      23.080 -11.440  28.322
ATOM   1768  O   LEU B   2      22.203 -12.303  28.308
ATOM   1769  CB  LEU B   2      26.517 -12.359  28.452
ATOM   1770  N   VAL B   3      23.008 -10.529  27.394
ATOM   1771  CA  VAL B   3      22.316 -10.477  26.145
ATOM   1772  C   VAL B   3      23.284  -9.907  25.091
ATOM   1773  O   VAL B   3      23.939  -8.865  25.147
ATOM   1774  CB  VAL B   3      20.849  -9.100  26.499
ATOM   1775  N   PHE B   4      23.477 -10.571  23.972
ATOM   1776  CA  PHE B   4      23.826  -9.856  22.762
ATOM   1777  C   PHE B   4      22.695 -10.010  21.729
ATOM   1778  O   PHE B   4      22.165 -11.051  21.340
ATOM   1779  CB  PHE B   4      25.943 -12.520  22.112
ATOM   1780  N   PHE B   5      22.208  -8.897  21.171
ATOM   1781  CA  PHE B   5      21.459  -8.937  19.898
ATOM   1782  C   PHE B   5      21.772  -7.782  18.996
ATOM   1783  O   PHE B   5      21.824  -6.589  19.296
ATOM   1784  CB  PHE B   5      18.811  -7.923  21.846
ATOM   1785  N   ALA B   6      22.022  -8.120  17.718
ATOM   1786  CA  ALA B   6      22.020  -7.097  16.655
ATOM   1787  C   ALA B   6      20.645  -7.072  15.960
ATOM   1788  O   ALA B   6      20.058  -7.967  15.352
ATOM   1789  CB  ALA B   6      23.160  -7.396  15.578
ATOM   1790  N   GLU B   7      20.003  -5.933  16.021
ATOM   1791  CA  GLU B   7      18.731  -5.606  15.437
ATOM   1792  C   GLU B   7      18.763  -4.424  14.523
ATOM   1793  O   GLU B   7      18.789  -3.450  13.770
ATOM   1794  CB  GLU B   7      16.807  -4.920  17.802
ATOM   1795  N   LYS B   1       2.536 -16.586  15.962
ATOM   1796  CA  LYS B   1       2.835 -17.756  16.765
ATOM   1797  C   LYS B   1       3.345 -17.476  18.124
ATOM   1798  O   LYS B   1       3.823 -16.413  18.521
ATOM   1799  CB  LYS B   1       5.940 -18.465  15.039
ATOM   1800  N   LEU B   2       3.308 -18.409  19.031
ATOM   1801  CA  LEU B   2       4.130 -18.432  20.229
ATOM   1802  C   LEU B   2       4.678 -19.806  20.573
ATOM   1803  O   LEU B   2       4.200 -20.916  20.336
ATOM   1804  CB  LEU B   2       2.872 -17.231  22.141
ATOM   1805  N   VAL B   3       5.852 -19.729  21.228
ATOM   1806  CA  VAL B   3       6.571 -20.922  21.751
ATOM   1807  C   VAL B   3       6.898 -20.766  23.192
ATOM   1808  O   VAL B   3       7.737 -19.989  23.648
ATOM   1809  CB  VAL B   3       8.099 -21.286  20.561
ATOM   1810  N   PHE B   4       6.228 -21.534  24.090
ATOM   1811  CA  PHE B   4       6.277 -21.135  25.527
ATOM   1812  C   PHE B   4       6.475 -22.407  26.367
ATOM   1813  O   PHE B   4       5.671 -23.274  26.710
ATOM   1814  CB  PHE B   4       2.862 -21.112  25.333
ATOM   1815  N   PHE B   5       7.745 -22.519  26.748
ATOM   1816  CA  PHE B   5       8.190 -23.631  27.595
ATOM   1817  C   PHE B   5       8.526 -23.188  28.992
ATOM   1818  O   PHE B   5       9.462 -22.488  29.377
ATOM   1819  CB  PHE B   5      11.068 -23.779  25.825
ATOM   1820  N   ALA B   6       7.656 -23.644  29.892
ATOM   1821  CA  ALA B   6       7.927 -23.365  31.309
ATOM   1822  C   ALA B   6       8.008 -24.647  32.150
ATOM   1823  O   ALA B   6       7.696 -25.803  31.867
ATOM   1824  CB  ALA B   6       6.923 -22.288  31.905
ATOM   1825  N   GLU B   7       8.513 -24.367  33.373
ATOM   1826  CA  GLU B   7       8.982 -25.390  34.320
ATOM   1827  C   GLU B   7       8.856 -24.997  35.774
ATOM   1828  O   GLU B   7       8.754 -24.677  36.958
ATOM   1829  CB  GLU B   7      12.149 -25.528  33.682
ATOM   1830  N   LYS B   1      -7.600 -26.063  44.539
ATOM   1831  CA  LYS B   1      -8.469 -26.561  43.493
ATOM   1832  C   LYS B   1      -8.285 -25.643  42.276
ATOM   1833  O   LYS B   1      -8.606 -24.465  42.122
ATOM   1834  CB  LYS B   1     -11.700 -25.513  44.661
ATOM   1835  N   LEU B   2      -7.675 -26.286  41.265
ATOM   1836  CA  LEU B   2      -7.360 -25.481  40.050
ATOM   1837  C   LEU B   2      -8.523 -25.714  39.067
ATOM   1838  O   LEU B   2      -8.748 -26.684  38.343
ATOM   1839  CB  LEU B   2      -5.171 -26.784  39.283
ATOM   1840  N   VAL B   3      -9.404 -24.741  38.983
ATOM   1841  CA  VAL B   3     -10.461 -24.581  38.039
ATOM   1842  C   VAL B   3     -10.102 -23.775  36.826
ATOM   1843  O   VAL B   3      -9.451 -22.731  36.803
ATOM   1844  CB  VAL B   3     -12.121 -23.931  38.995
ATOM   1845  N   PHE B   4     -10.524 -24.224  35.640
ATOM   1846  CA  PHE B   4     -10.425 -23.304  34.468
ATOM   1847  C   PHE B   4     -11.452 -23.762  33.419
ATOM   1848  O   PHE B   4     -11.953 -24.869  33.226
ATOM   1849  CB  PHE B   4      -7.517 -24.838  33.587
ATOM   1850  N   PHE B   5     -11.834 -22.796  32.619
ATOM   1851  CA  PHE B   5     -12.785 -22.756  31.549
ATOM   1852  C   PHE B   5     -12.321 -22.104  30.305
ATOM   1853  O   PHE B   5     -12.120 -20.898  30.157
ATOM   1854  CB  PHE B   5     -14.407 -20.196  33.276
ATOM   1855  N   ALA B   6     -12.091 -22.848  29.234
ATOM   1856  CA  ALA B   6     -11.622 -22.194  27.993
ATOM   1857  C   ALA B   6     -12.684 -22.317  26.938
ATOM   1858  O   ALA B   6     -13.212 -23.351  26.528
ATOM   1859  CB  ALA B   6     -10.250 -22.969  27.616
ATOM   1860  N   GLU B   7     -13.122 -21.217  26.367
ATOM   1861  CA  GLU B   7     -14.057 -21.277  25.247
ATOM   1862  C   GLU B   7     -14.067 -20.012  24.386
ATOM   1863  O   GLU B   7     -14.075 -18.994  23.694
ATOM   1864  CB  GLU B   7     -16.768 -21.213  26.949
ATOM   1865  N   LYS B   1      27.478 -22.822   7.948
ATOM   1866  CA  LYS B   1      26.232 -23.516   8.074
ATOM   1867  C   LYS B   1      25.611 -23.894   6.711
ATOM   1868  O   LYS B   1      25.594 -23.273   5.648
ATOM   1869  CB  LYS B   1      24.139 -21.420   9.960
ATOM   1870  N   LEU B   2      25.011 -25.073   6.716
ATOM   1871  CA  LEU B   2      24.171 -25.634   5.635
ATOM   1872  C   LEU B   2      23.058 -24.724   5.189
ATOM   1873  O   LEU B   2      22.289 -24.039   5.864
ATOM   1874  CB  LEU B   2      23.265 -27.802   6.900
ATOM   1875  N   VAL B   3      22.906 -24.670   3.900
ATOM   1876  CA  VAL B   3      21.700 -24.141   3.213
ATOM   1877  C   VAL B   3      21.093 -25.210   2.332
ATOM   1878  O   VAL B   3      21.662 -26.139   1.759
ATOM   1879  CB  VAL B   3      22.394 -22.592   2.212
ATOM   1880  N   PHE B   4      19.805 -25.165   2.138
ATOM   1881  CA  PHE B   4      19.025 -26.141   1.385
ATOM   1882  C   PHE B   4      18.738 -25.690  -0.035
ATOM   1883  O   PHE B   4      17.760 -25.071  -0.453
ATOM   1884  CB  PHE B   4      16.265 -24.609   2.874
ATOM   1885  N   PHE B   5      19.635 -25.989  -0.950
ATOM   1886  CA  PHE B   5      19.207 -26.260  -2.337
ATOM   1887  C   PHE B   5      20.214 -26.968  -3.171
ATOM   1888  O   PHE B   5      20.327 -26.900  -4.395
ATOM   1889  CB  PHE B   5      19.691 -22.918  -2.818
ATOM   1890  N   ALA B   6      21.090 -27.757  -2.566
ATOM   1891  CA  ALA B   6      22.378 -28.208  -3.002
ATOM   1892  C   ALA B   6      22.166 -29.313  -4.032
ATOM   1893  O   ALA B   6      22.040 -30.520  -3.823
ATOM   1894  CB  ALA B   6      23.288 -28.765  -1.785
ATOM   1895  N   GLU B   7      22.106 -28.968  -5.312
ATOM   1896  CA  GLU B   7      21.833 -29.963  -6.321
ATOM   1897  C   GLU B   7      22.914 -30.209  -7.325
ATOM   1898  O   GLU B   7      23.803 -30.412  -8.152
ATOM   1899  CB  GLU B   7      19.593 -28.304  -7.979
ATOM   1900  N   LYS B   1       2.563 -39.913  32.830
ATOM   1901  CA  LYS B   1       2.846 -38.616  32.212
ATOM   1902  C   LYS B   1       2.179 -38.508  30.884
ATOM   1903  O   LYS B   1       1.832 -39.433  30.149
ATOM   1904  CB  LYS B   1       6.308 -38.809  31.740
ATOM   1905  N   LEU B   2       1.933 -37.279  30.449
ATOM   1906  CA  LEU B   2       1.195 -37.070  29.243
ATOM   1907  C   LEU B   2       2.046 -36.515  28.112
ATOM   1908  O   LEU B   2       3.050 -35.804  28.167
ATOM   1909  CB  LEU B   2      -0.756 -35.552  30.101
ATOM   1910  N   VAL B   3       1.633 -36.853  26.912
ATOM   1911  CA  VAL B   3       1.885 -36.091  25.691
ATOM   1912  C   VAL B   3       0.680 -35.950  24.850
ATOM   1913  O   VAL B   3      -0.246 -36.760  24.817
ATOM   1914  CB  VAL B   3       3.381 -37.144  24.775
ATOM   1915  N   PHE B   4       0.506 -34.910  24.045
ATOM   1916  CA  PHE B   4      -0.551 -34.775  23.050
ATOM   1917  C   PHE B   4      -0.211 -33.741  21.998
ATOM   1918  O   PHE B   4       0.485 -32.736  22.135
ATOM   1919  CB  PHE B   4      -2.419 -33.117  25.294
ATOM   1920  N   PHE B   5      -0.722 -33.933  20.780
ATOM   1921  CA  PHE B   5      -0.438 -33.033  19.627
ATOM   1922  C   PHE B   5      -1.561 -32.939  18.671
ATOM   1923  O   PHE B   5      -1.998 -33.877  18.003
ATOM   1924  CB  PHE B   5       1.330 -35.794  18.385
ATOM   1925  N   ALA B   6      -2.186 -31.780  18.473
ATOM   1926  CA  ALA B   6      -3.240 -31.726  17.452
ATOM   1927  C   ALA B   6      -2.933 -30.798  16.326
ATOM   1928  O   ALA B   6      -2.513 -29.646  16.433
ATOM   1929  CB  ALA B   6      -4.567 -31.162  18.190
ATOM   1930  N   GLU B   7      -3.111 -31.203  15.078
ATOM   1931  CA  GLU B   7      -2.878 -30.434  13.872
ATOM   1932  C   GLU B   7      -3.662 -30.869  12.700
ATOM   1933  O   GLU B   7      -3.670 -30.874  13.931
ATOM   1934  CB  GLU B   7       0.268 -30.610  13.480
ATOM   1935  N   LYS B   1       8.636  -7.121  40.282
ATOM   1936  CA  LYS B   1       7.471  -7.762  40.905
ATOM   1937  C   LYS B   1       6.228  -7.653  40.060
ATOM   1938  O   LYS B   1       5.299  -8.459  40.016
ATOM   1939  CB  LYS B   1       6.773  -5.138  43.317
ATOM   1940  N   LEU B   2       6.059  -6.610  39.265
ATOM   1941  CA  LEU B   2       5.234  -6.685  38.075
ATOM   1942  C   LEU B   2       5.960  -6.162  36.819
ATOM   1943  O   LEU B   2       6.425  -5.044  36.594
ATOM   1944  CB  LEU B   2       3.069  -5.424  38.794
ATOM   1945  N   VAL B   3       6.093  -7.070  35.850
ATOM   1946  CA  VAL B   3       6.410  -6.582  34.494
ATOM   1947  C   VAL B   3       5.371  -6.914  33.467
ATOM   1948  O   VAL B   3       4.640  -7.903  33.416
ATOM   1949  CB  VAL B   3       8.163  -7.397  34.063
ATOM   1950  N   PHE B   4       5.271  -5.976  32.505
ATOM   1951  CA  PHE B   4       4.413  -6.216  31.308
ATOM   1952  C   PHE B   4       4.725  -5.186  30.208
ATOM   1953  O   PHE B   4       5.280  -4.092  30.310
ATOM   1954  CB  PHE B   4       1.670  -5.255  32.967
ATOM   1955  N   PHE B   5       4.345  -5.524  28.981
ATOM   1956  CA  PHE B   5       4.375  -4.646  27.791
ATOM   1957  C   PHE B   5       3.262  -5.058  26.871
ATOM   1958  O   PHE B   5       2.587  -6.087  26.900
ATOM   1959  CB  PHE B   5       7.029  -6.507  26.619
ATOM   1960  N   ALA B   6       2.980  -4.206  25.913
ATOM   1961  CA  ALA B   6       2.337  -4.513  24.652
ATOM   1962  C   ALA B   6       3.158  -3.847  23.533
ATOM   1963  O   ALA B   6       3.656  -2.722  23.499
ATOM   1964  CB  ALA B   6       0.811  -4.106  24.588
ATOM   1965  N   GLU B   7       3.340  -4.628  22.457
ATOM   1966  CA  GLU B   7       3.460  -4.211  21.092
ATOM   1967  C   GLU B   7       2.565  -4.840  20.092
ATOM   1968  O   GLU B   7       1.821  -5.362  19.261
ATOM   1969  CB  GLU B   7       6.371  -5.330  20.199
ATOM   1970  N   LYS B   1       1.315   8.704  26.690
ATOM   1971  CA  LYS B   1       0.898   9.503  27.825
ATOM   1972  C   LYS B   1       1.156   8.743  29.082
ATOM   1973  O   LYS B   1       0.541   7.776  29.531
ATOM   1974  CB  LYS B   1      -2.582   9.600  27.476
ATOM   1975  N   LEU B   2       2.175   9.180  29.784
ATOM   1976  CA  LEU B   2       2.515   8.593  31.062
ATOM   1977  C   LEU B   2       2.168   9.358  32.277
ATOM   1978  O   LEU B   2       2.626  10.459  32.583
ATOM   1979  CB  LEU B   2       5.029   7.960  30.672
ATOM   1980  N   VAL B   3       1.295   8.854  33.141
ATOM   1981  CA  VAL B   3       1.104   9.379  34.473
ATOM   1982  C   VAL B   3       1.153   8.402  35.577
ATOM   1983  O   VAL B   3       0.171   7.829  36.049
ATOM   1984  CB  VAL B   3      -0.643  10.391  34.435
ATOM   1985  N   PHE B   4       2.264   8.045  36.170
ATOM   1986  CA  PHE B   4       2.292   7.027  37.176
ATOM   1987  C   PHE B   4       3.083   7.418  38.442
ATOM   1988  O   PHE B   4       4.073   8.138  38.567
ATOM   1989  CB  PHE B   4       4.587   5.464  35.191
ATOM   1990  N   PHE B   5       2.613   6.891  39.549
ATOM   1991  CA  PHE B   5       3.258   7.091  40.844
ATOM   1992  C   PHE B   5       3.743   5.799  41.483
ATOM   1993  O   PHE B   5       3.221   5.129  42.375
ATOM   1994  CB  PHE B   5       0.097   7.506  42.060
ATOM   1995  N   ALA B   6       4.903   5.373  40.971
ATOM   1996  CA  ALA B   6       5.572   4.249  41.569
ATOM   1997  C   ALA B   6       6.772   4.526  42.397
ATOM   1998  O   ALA B   6       7.764   5.188  42.093
ATOM   1999  CB  ALA B   6       5.793   3.032  40.565
ATOM   2000  N   GLU B   7       6.774   4.004  43.591
ATOM   2001  CA  GLU B   7       7.916   4.238  44.490
ATOM   2002  C   GLU B   7       7.988   3.210  45.613
ATOM   2003  O   GLU B   7       8.047   2.380  46.520
ATOM   2004  CB  GLU B   7       6.986   6.932  45.836
ATOM   2005  N   LYS B   1     -21.388 -41.394  18.545
ATOM   2006  CA  LYS B   1     -20.878 -42.372  19.530
ATOM   2007  C   LYS B   1     -19.772 -41.862  20.398
ATOM   2008  O   LYS B   1     -19.166 -40.794  20.304
ATOM   2009  CB  LYS B   1     -19.449 -44.797  17.262
ATOM   2010  N   LEU B   2     -19.445 -42.722  21.385
ATOM   2011  CA  LEU B   2     -18.244 -42.682  22.159
ATOM   2012  C   LEU B   2     -17.329 -43.883  21.953
ATOM   2013  O   LEU B   2     -17.619 -45.076  22.044
ATOM   2014  CB  LEU B   2     -18.965 -42.598  24.673
ATOM   2015  N   VAL B   3     -16.066 -43.651  21.637
ATOM   2016  CA  VAL B   3     -15.013 -44.636  21.948
ATOM   2017  C   VAL B   3     -14.117 -44.209  23.069
ATOM   2018  O   VAL B   3     -13.793 -43.050  23.329
ATOM   2019  CB  VAL B   3     -13.940 -44.818  20.236
ATOM   2020  N   PHE B   4     -13.604 -45.152  23.884
ATOM   2021  CA  PHE B   4     -12.651 -44.853  24.933
ATOM   2022  C   PHE B   4     -11.728 -46.016  25.154
ATOM   2023  O   PHE B   4     -11.817 -47.136  24.652
ATOM   2024  CB  PHE B   4     -15.162 -45.300  27.121
ATOM   2025  N   PHE B   5     -10.696 -45.826  25.982
ATOM   2026  CA  PHE B   5     -10.147 -46.956  26.770
ATOM   2027  C   PHE B   5      -9.828 -46.521  28.187
ATOM   2028  O   PHE B   5      -9.078 -45.615  28.550
ATOM   2029  CB  PHE B   5      -7.155 -46.031  25.270
ATOM   2030  N   ALA B   6     -10.469 -47.244  29.138
ATOM   2031  CA  ALA B   6     -10.420 -47.001  30.556
ATOM   2032  C   ALA B   6      -9.978 -48.188  31.354
ATOM   2033  O   ALA B   6     -10.237 -49.370  31.124
ATOM   2034  CB  ALA B   6     -11.900 -46.516  31.028
ATOM   2035  N   GLU B   7      -9.224 -47.955  32.426
ATOM   2036  CA  GLU B   7      -8.699 -48.935  33.336
ATOM   2037  C   GLU B   7      -8.635 -48.485  34.752
ATOM   2038  O   GLU B   7      -8.582 -48.112  35.924
ATOM   2039  CB  GLU B   7      -6.019 -49.888  32.046
ATOM   2040  N   LYS B   1      -0.545 -26.476  38.552
ATOM   2041  CA  LYS B   1      -0.673 -25.275  37.725
ATOM   2042  C   LYS B   1      -1.701 -25.597  36.632
ATOM   2043  O   LYS B   1      -1.765 -26.571  35.882
ATOM   2044  CB  LYS B   1       2.455 -25.658  36.038
ATOM   2045  N   LEU B   2      -2.647 -24.662  36.507
ATOM   2046  CA  LEU B   2      -3.745 -24.702  35.558
ATOM   2047  C   LEU B   2      -3.442 -23.738  34.444
ATOM   2048  O   LEU B   2      -3.657 -22.527  34.405
ATOM   2049  CB  LEU B   2      -5.765 -24.137  37.090
ATOM   2050  N   VAL B   3      -2.867 -24.302  33.378
ATOM   2051  CA  VAL B   3      -2.786 -23.542  32.109
ATOM   2052  C   VAL B   3      -3.873 -23.988  31.151
ATOM   2053  O   VAL B   3      -4.653 -24.935  31.250
ATOM   2054  CB  VAL B   3      -0.944 -24.031  31.466
ATOM   2055  N   PHE B   4      -3.931 -23.187  30.061
ATOM   2056  CA  PHE B   4      -4.811 -23.495  28.901
ATOM   2057  C   PHE B   4      -4.446 -22.448  27.833
ATOM   2058  O   PHE B   4      -3.880 -21.363  27.964
ATOM   2059  CB  PHE B   4      -7.484 -22.266  30.621
ATOM   2060  N   PHE B   5      -4.783 -22.749  26.601
ATOM   2061  CA  PHE B   5      -4.601 -21.882  25.450
ATOM   2062  C   PHE B   5      -5.714 -22.211  24.436
ATOM   2063  O   PHE B   5      -6.059 -23.291  23.958
ATOM   2064  CB  PHE B   5      -2.076 -24.000  24.628
ATOM   2065  N   ALA B   6      -6.391 -21.180  24.024
ATOM   2066  CA  ALA B   6      -7.344 -21.239  22.951
ATOM   2067  C   ALA B   6      -7.006 -20.411  21.764
ATOM   2068  O   ALA B   6      -6.751 -19.207  21.721
ATOM   2069  CB  ALA B   6      -8.829 -20.955  23.530
ATOM   2070  N   GLU B   7      -6.984 -21.072  20.631
ATOM   2071  CA  GLU B   7      -6.985 -20.463  19.266
ATOM   2072  C   GLU B   7      -8.326 -20.714  18.667
ATOM   2073  O   GLU B   7      -9.434 -20.920  18.171
ATOM   2074  CB  GLU B   7      -4.588 -21.737  17.722
ATOM   2075  N   LYS B   1      -6.251 -34.192  11.945
ATOM   2076  CA  LYS B   1      -6.137 -35.222  12.930
ATOM   2077  C   LYS B   1      -5.798 -34.677  14.327
ATOM   2078  O   LYS B   1      -5.294 -33.608  14.671
ATOM   2079  CB  LYS B   1      -3.138 -36.728  11.670
ATOM   2080  N   LEU B   2      -6.122 -35.537  15.272
ATOM   2081  CA  LEU B   2      -5.627 -35.377  16.639
ATOM   2082  C   LEU B   2      -4.991 -36.669  17.113
ATOM   2083  O   LEU B   2      -5.463 -37.805  17.092
ATOM   2084  CB  LEU B   2      -7.640 -34.710  18.134
ATOM   2085  N   VAL B   3      -3.767 -36.544  17.614
ATOM   2086  CA  VAL B   3      -3.067 -37.679  18.235
ATOM   2087  C   VAL B   3      -2.766 -37.317  19.687
ATOM   2088  O   VAL B   3      -2.627 -36.212  20.212
ATOM   2089  CB  VAL B   3      -1.587 -38.173  17.049
ATOM   2090  N   PHE B   4      -2.638 -38.334  20.485
ATOM   2091  CA  PHE B   4      -1.832 -38.327  21.736
ATOM   2092  C   PHE B   4      -1.203 -39.695  21.990
ATOM   2093  O   PHE B   4      -1.332 -40.733  21.340
ATOM   2094  CB  PHE B   4      -4.637 -38.331  23.630
ATOM   2095  N   PHE B   5      -0.414 -39.770  23.053
ATOM   2096  CA  PHE B   5      -0.329 -40.981  23.898
ATOM   2097  C   PHE B   5      -0.271 -40.464  25.343
ATOM   2098  O   PHE B   5      -0.155 -39.313  25.762
ATOM   2099  CB  PHE B   5       2.999 -41.141  23.185
ATOM   2100  N   ALA B   6      -0.368 -41.469  26.236
ATOM   2101  CA  ALA B   6      -0.285 -41.342  27.677
ATOM   2102  C   ALA B   6       0.483 -42.519  28.213
ATOM   2103  O   ALA B   6       0.518 -43.650  27.728
ATOM   2104  CB  ALA B   6      -1.806 -41.441  28.238
ATOM   2105  N   GLU B   7       1.210 -42.425  29.293
ATOM   2106  CA  GLU B   7       1.553 -43.544  30.178
ATOM   2107  C   GLU B   7       1.978 -42.967  31.528
ATOM   2108  O   GLU B   7       2.320 -42.502  32.616
ATOM   2109  CB  GLU B   7       4.076 -44.790  28.854
ATOM   2110  N   LYS B   1     -10.526 -52.299  31.014
ATOM   2111  CA  LYS B   1     -10.224 -52.530  29.608
ATOM   2112  C   LYS B   1     -11.067 -51.624  28.764
ATOM   2113  O   LYS B   1     -11.861 -50.767  29.152
ATOM   2114  CB  LYS B   1     -11.831 -55.714  29.112
ATOM   2115  N   LEU B   2     -10.969 -51.735  27.462
ATOM   2116  CA  LEU B   2     -11.499 -50.718  26.559
ATOM   2117  C   LEU B   2     -13.019 -50.659  26.513
ATOM   2118  O   LEU B   2     -13.791 -51.602  26.342
ATOM   2119  CB  LEU B   2     -10.600 -51.651  24.262
ATOM   2120  N   VAL B   3     -13.633 -49.494  26.669
ATOM   2121  CA  VAL B   3     -15.022 -49.307  26.200
ATOM   2122  C   VAL B   3     -15.148 -48.352  25.039
ATOM   2123  O   VAL B   3     -14.943 -47.138  25.060
ATOM   2124  CB  VAL B   3     -16.151 -48.964  27.777
ATOM   2125  N   PHE B   4     -15.512 -48.809  23.855
ATOM   2126  CA  PHE B   4     -16.213 -48.134  22.795
ATOM   2127  C   PHE B   4     -17.578 -48.718  22.444
ATOM   2128  O   PHE B   4     -17.853 -49.896  22.213
ATOM   2129  CB  PHE B   4     -14.280 -49.892  20.540
ATOM   2130  N   PHE B   5     -18.615 -47.900  22.368
ATOM   2131  CA  PHE B   5     -19.894 -48.230  21.719
ATOM   2132  C   PHE B   5     -20.444 -46.991  20.986
ATOM   2133  O   PHE B   5     -19.912 -45.902  20.770
ATOM   2134  CB  PHE B   5     -21.088 -47.398  24.898
ATOM   2135  N   ALA B   6     -21.708 -47.217  20.542
ATOM   2136  CA  ALA B   6     -22.590 -46.083  20.235
ATOM   2137  C   ALA B   6     -23.800 -45.997  21.087
ATOM   2138  O   ALA B   6     -24.330 -44.971  21.513
ATOM   2139  CB  ALA B   6     -22.803 -45.942  18.672
ATOM   2140  N   GLU B   7     -24.351 -47.186  21.410
ATOM   2141  CA  GLU B   7     -25.320 -47.404  22.499
ATOM   2142  C   GLU B   7     -24.991 -48.768  23.132
ATOM   2143  O   GLU B   7     -24.728 -49.859  23.639
ATOM   2144  CB  GLU B   7     -28.037 -47.588  20.830
ATOM   2145  N   LYS B   1       5.194 -29.635  35.702
ATOM   2146  CA  LYS B   1       5.746 -28.671  34.796
ATOM   2147  C   LYS B   1       5.682 -29.160  33.392
ATOM   2148  O   LYS B   1       5.870 -30.316  33.014
ATOM   2149  CB  LYS B   1       9.149 -29.130  35.793
ATOM   2150  N   LEU B   2       5.386 -28.223  32.454
ATOM   2151  CA  LEU B   2       5.110 -28.578  31.062
ATOM   2152  C   LEU B   2       5.853 -27.695  30.118
ATOM   2153  O   LEU B   2       6.412 -26.636  30.403
ATOM   2154  CB  LEU B   2       2.531 -28.548  30.811
ATOM   2155  N   VAL B   3       5.955 -28.027  28.847
ATOM   2156  CA  VAL B   3       6.220 -27.148  27.724
ATOM   2157  C   VAL B   3       5.231 -27.331  26.599
ATOM   2158  O   VAL B   3       4.653 -28.370  26.282
ATOM   2159  CB  VAL B   3       8.141 -27.468  27.343
ATOM   2160  N   PHE B   4       4.907 -26.320  25.839
ATOM   2161  CA  PHE B   4       4.201 -26.485  24.597
ATOM   2162  C   PHE B   4       4.300 -25.275  23.717
ATOM   2163  O   PHE B   4       4.773 -24.177  24.011
ATOM   2164  CB  PHE B   4       1.511 -25.561  26.621
ATOM   2165  N   PHE B   5       3.836 -25.375  22.487
ATOM   2166  CA  PHE B   5       4.156 -24.327  21.480
ATOM   2167  C   PHE B   5       3.097 -24.425  20.391
ATOM   2168  O   PHE B   5       2.892 -25.336  19.589
ATOM   2169  CB  PHE B   5       6.623 -26.231  20.221
ATOM   2170  N   ALA B   6       2.299 -23.361  20.325
ATOM   2171  CA  ALA B   6       1.166 -23.105  19.491
ATOM   2172  C   ALA B   6       1.396 -22.286  18.266
ATOM   2173  O   ALA B   6       1.758 -21.109  18.256
ATOM   2174  CB  ALA B   6      -0.187 -22.929  20.253
ATOM   2175  N   GLU B   7       1.216 -22.799  17.053
ATOM   2176  CA  GLU B   7       1.075 -22.060  15.814
ATOM   2177  C   GLU B   7       0.186 -22.794  14.792
ATOM   2178  O   GLU B   7      -0.524 -23.380  13.975
ATOM   2179  CB  GLU B   7       3.974 -21.623  14.654
ATOM   2180  N   LYS B   1     -24.089 -43.819  28.893
ATOM   2181  CA  LYS B   1     -23.160 -43.418  29.981
ATOM   2182  C   LYS B   1     -22.852 -44.655  30.846
ATOM   2183  O   LYS B   1     -23.648 -45.449  31.348
ATOM   2184  CB  LYS B   1     -25.045 -41.218  31.969
ATOM   2185  N   LEU B   2     -21.606 -44.957  31.118
ATOM   2186  CA  LEU B   2     -21.285 -46.097  31.964
ATOM   2187  C   LEU B   2     -20.172 -45.742  32.885
ATOM   2188  O   LEU B   2     -19.513 -44.702  32.906
ATOM   2189  CB  LEU B   2     -20.875 -48.142  30.441
ATOM   2190  N   VAL B   3     -19.863 -46.656  33.781
ATOM   2191  CA  VAL B   3     -18.729 -46.692  34.662
ATOM   2192  C   VAL B   3     -17.796 -47.856  34.525
ATOM   2193  O   VAL B   3     -18.092 -49.045  34.409
ATOM   2194  CB  VAL B   3     -19.316 -46.364  36.522
ATOM   2195  N   PHE B   4     -16.505 -47.579  34.527
ATOM   2196  CA  PHE B   4     -15.441 -48.569  34.291
ATOM   2197  C   PHE B   4     -14.393 -48.572  35.378
ATOM   2198  O   PHE B   4     -13.590 -47.676  35.637
ATOM   2199  CB  PHE B   4     -14.171 -46.420  31.883
ATOM   2200  N   PHE B   5     -14.294 -49.632  36.159
ATOM   2201  CA  PHE B   5     -13.129 -49.742  37.059
ATOM   2202  C   PHE B   5     -12.456 -51.085  36.768
ATOM   2203  O   PHE B   5     -12.966 -52.153  36.430
ATOM   2204  CB  PHE B   5     -15.402 -50.798  39.392
ATOM   2205  N   ALA B   6     -11.112 -51.020  36.923
ATOM   2206  CA  ALA B   6     -10.311 -52.150  37.260
ATOM   2207  C   ALA B   6      -9.351 -51.851  38.402
ATOM   2208  O   ALA B   6      -8.295 -52.422  38.674
ATOM   2209  CB  ALA B   6      -9.571 -52.718  35.975
ATOM   2210  N   GLU B   7      -9.654 -50.870  39.219
ATOM   2211  CA  GLU B   7      -8.831 -50.475  40.396
ATOM   2212  C   GLU B   7      -9.709 -49.776  41.359
ATOM   2213  O   GLU B   7     -10.440 -49.195  42.160
ATOM   2214  CB  GLU B   7      -7.225 -48.063  38.987
ATOM   2215  N   LYS B   1      -2.091 -26.362  14.132
ATOM   2216  CA  LYS B   1      -0.911 -27.212  14.334
ATOM   2217  C   LYS B   1      -0.273 -26.771  15.662
ATOM   2218  O   LYS B   1       0.549 -25.875  15.854
ATOM   2219  CB  LYS B   1       1.254 -25.919  11.848
ATOM   2220  N   LEU B   2      -0.623 -27.407  16.760
ATOM   2221  CA  LEU B   2       0.003 -27.144  18.082
ATOM   2222  C   LEU B   2       0.450 -28.495  18.618
ATOM   2223  O   LEU B   2       0.107 -29.606  18.216
ATOM   2224  CB  LEU B   2      -1.983 -26.025  19.441
ATOM   2225  N   VAL B   3       1.317 -28.483  19.648
ATOM   2226  CA  VAL B   3       1.493 -29.628  20.574
ATOM   2227  C   VAL B   3       1.508 -29.165  21.984
ATOM   2228  O   VAL B   3       1.679 -28.002  22.349
ATOM   2229  CB  VAL B   3       2.952 -30.737  19.841
ATOM   2230  N   PHE B   4       1.330 -30.009  22.984
ATOM   2231  CA  PHE B   4       1.916 -29.827  24.344
ATOM   2232  C   PHE B   4       2.408 -31.102  24.918
ATOM   2233  O   PHE B   4       2.213 -32.223  24.446
ATOM   2234  CB  PHE B   4      -1.337 -29.649  25.455
ATOM   2235  N   PHE B   5       3.117 -31.136  26.014
ATOM   2236  CA  PHE B   5       3.639 -32.228  26.770
ATOM   2237  C   PHE B   5       3.880 -31.897  28.234
ATOM   2238  O   PHE B   5       4.832 -31.321  28.761
ATOM   2239  CB  PHE B   5       6.546 -32.006  25.121
ATOM   2240  N   ALA B   6       2.888 -32.311  29.017
ATOM   2241  CA  ALA B   6       2.842 -32.084  30.460
ATOM   2242  C   ALA B   6       3.543 -33.177  31.199
ATOM   2243  O   ALA B   6       3.679 -34.342  30.825
ATOM   2244  CB  ALA B   6       1.341 -31.887  30.912
ATOM   2245  N   GLU B   7       4.083 -32.902  32.377
ATOM   2246  CA  GLU B   7       4.674 -33.950  33.190
ATOM   2247  C   GLU B   7       4.631 -33.512  34.628
ATOM   2248  O   GLU B   7       4.596 -33.154  35.806
ATOM   2249  CB  GLU B   7       7.730 -33.991  32.408
ATOM   2250  N   LYS B   1      -3.571 -18.092  45.863
ATOM   2251  CA  LYS B   1      -4.870 -18.181  45.174
ATOM   2252  C   LYS B   1      -5.007 -17.123  44.076
ATOM   2253  O   LYS B   1      -5.545 -16.018  44.143
ATOM   2254  CB  LYS B   1      -7.086 -17.463  47.740
ATOM   2255  N   LEU B   2      -4.492 -17.406  42.897
ATOM   2256  CA  LEU B   2      -4.105 -16.470  41.853
ATOM   2257  C   LEU B   2      -4.856 -16.804  40.597
ATOM   2258  O   LEU B   2      -4.880 -17.882  40.002
ATOM   2259  CB  LEU B   2      -1.526 -16.323  41.737
ATOM   2260  N   VAL B   3      -5.576 -15.792  40.083
ATOM   2261  CA  VAL B   3      -6.480 -16.012  38.919
ATOM   2262  C   VAL B   3      -6.027 -15.056  37.805
ATOM   2263  O   VAL B   3      -5.657 -13.885  37.894
ATOM   2264  CB  VAL B   3      -8.341 -15.595  39.634
ATOM   2265  N   PHE B   4      -6.041 -15.578  36.578
ATOM   2266  CA  PHE B   4      -5.916 -14.711  35.382
ATOM   2267  C   PHE B   4      -6.938 -15.164  34.348
ATOM   2268  O   PHE B   4      -7.180 -16.308  33.962
ATOM   2269  CB  PHE B   4      -3.167 -16.474  34.571
ATOM   2270  N   PHE B   5      -7.658 -14.192  33.794
ATOM   2271  CA  PHE B   5      -8.452 -14.406  32.583
ATOM   2272  C   PHE B   5      -7.948 -13.466  31.519
ATOM   2273  O   PHE B   5      -7.617 -12.286  31.641
ATOM   2274  CB  PHE B   5     -10.861 -12.477  34.208
ATOM   2275  N   ALA B   6      -7.837 -13.929  30.310
ATOM   2276  CA  ALA B   6      -7.539 -13.084  29.137
ATOM   2277  C   ALA B   6      -8.518 -13.437  27.999
ATOM   2278  O   ALA B   6      -8.956 -14.539  27.669
ATOM   2279  CB  ALA B   6      -6.086 -13.528  28.584
ATOM   2280  N   GLU B   7      -8.959 -12.434  27.267
ATOM   2281  CA  GLU B   7      -9.483 -12.535  25.914
ATOM   2282  C   GLU B   7      -8.480 -11.884  24.954
ATOM   2283  O   GLU B   7      -7.675 -11.362  24.184
ATOM   2284  CB  GLU B   7     -12.254 -11.112  25.970
ATOM   2285  N   LYS B   1      -1.328  -7.393  47.333
ATOM   2286  CA  LYS B   1      -2.029  -8.001  46.169
ATOM   2287  C   LYS B   1      -1.504  -7.418  44.850
ATOM   2288  O   LYS B   1      -0.580  -6.628  44.659
ATOM   2289  CB  LYS B   1      -5.192  -6.587  46.962
ATOM   2290  N   LEU B   2      -2.143  -7.830  43.773
ATOM   2291  CA  LEU B   2      -2.175  -6.978  42.559
ATOM   2292  C   LEU B   2      -3.556  -7.146  41.934
ATOM   2293  O   LEU B   2      -4.234  -8.172  41.884
ATOM   2294  CB  LEU B   2      -0.364  -8.041  40.940
ATOM   2295  N   VAL B   3      -4.155  -6.127  41.366
ATOM   2296  CA  VAL B   3      -5.050  -6.295  40.222
ATOM   2297  C   VAL B   3      -4.543  -5.567  39.038
ATOM   2298  O   VAL B   3      -4.899  -4.440  38.695
ATOM   2299  CB  VAL B   3      -6.839  -5.659  40.919
ATOM   2300  N   PHE B   4      -3.654  -6.049  38.222
ATOM   2301  CA  PHE B   4      -3.242  -5.213  37.054
ATOM   2302  C   PHE B   4      -3.912  -5.745  35.770
ATOM   2303  O   PHE B   4      -4.268  -6.886  35.475
ATOM   2304  CB  PHE B   4      -0.244  -6.985  37.204
ATOM   2305  N   PHE B   5      -4.134  -4.837  34.858
ATOM   2306  CA  PHE B   5      -4.836  -5.092  33.565
ATOM   2307  C   PHE B   5      -4.160  -4.283  32.444
ATOM   2308  O   PHE B   5      -3.903  -3.080  32.404
ATOM   2309  CB  PHE B   5      -7.304  -3.087  34.738
ATOM   2310  N   ALA B   6      -3.810  -4.997  31.373
ATOM   2311  CA  ALA B   6      -3.223  -4.367  30.210
ATOM   2312  C   ALA B   6      -3.907  -4.758  28.951
ATOM   2313  O   ALA B   6      -4.469  -5.835  28.754
ATOM   2314  CB  ALA B   6      -1.650  -4.386  30.159
ATOM   2315  N   GLU B   7      -3.927  -3.877  27.926
ATOM   2316  CA  GLU B   7      -4.538  -4.134  26.609
ATOM   2317  C   GLU B   7      -3.698  -3.623  25.448
ATOM   2318  O   GLU B   7      -3.018  -3.209  24.509
ATOM   2319  CB  GLU B   7      -7.055  -2.182  26.684
ATOM   2320  N   LYS B   1       0.866 -47.921  29.481
ATOM   2321  CA  LYS B   1       1.456 -47.589  28.179
ATOM   2322  C   LYS B   1       0.335 -47.697  27.136
ATOM   2323  O   LYS B   1      -0.158 -48.723  26.667
ATOM   2324  CB  LYS B   1       3.191 -50.674  27.827
ATOM   2325  N   LEU B   2      -0.186 -46.554  26.664
ATOM   2326  CA  LEU B   2      -1.180 -46.395  25.647
ATOM   2327  C   LEU B   2      -0.706 -45.404  24.582
ATOM   2328  O   LEU B   2      -0.134 -44.326  24.748
ATOM   2329  CB  LEU B   2      -3.272 -45.681  27.056
ATOM   2330  N   VAL B   3      -0.907 -45.688  23.322
ATOM   2331  CA  VAL B   3      -1.046 -44.703  22.295
ATOM   2332  C   VAL B   3      -2.420 -44.774  21.706
ATOM   2333  O   VAL B   3      -3.018 -45.754  21.260
ATOM   2334  CB  VAL B   3       0.373 -45.238  20.975
ATOM   2335  N   PHE B   4      -3.050 -43.625  21.671
ATOM   2336  CA  PHE B   4      -4.371 -43.465  21.029
ATOM   2337  C   PHE B   4      -4.481 -42.189  20.215
ATOM   2338  O   PHE B   4      -3.868 -41.138  20.403
ATOM   2339  CB  PHE B   4      -5.149 -41.998  24.115
ATOM   2340  N   PHE B   5      -5.348 -42.209  19.170
ATOM   2341  CA  PHE B   5      -5.534 -41.060  18.268
ATOM   2342  C   PHE B   5      -6.764 -41.320  17.397
ATOM   2343  O   PHE B   5      -7.096 -42.357  16.823
ATOM   2344  CB  PHE B   5      -3.105 -42.547  16.379
ATOM   2345  N   ALA B   6      -7.574 -40.273  17.251
ATOM   2346  CA  ALA B   6      -8.719 -40.262  16.361
ATOM   2347  C   ALA B   6      -8.695 -39.147  15.311
ATOM   2348  O   ALA B   6      -8.257 -37.998  15.376
ATOM   2349  CB  ALA B   6     -10.074 -40.022  17.217
ATOM   2350  N   GLU B   7      -9.242 -39.534  14.177
ATOM   2351  CA  GLU B   7      -9.460 -38.629  13.096
ATOM   2352  C   GLU B   7     -10.666 -39.026  12.244
ATOM   2353  O   GLU B   7     -10.678 -39.030  13.475
ATOM   2354  CB  GLU B   7      -6.995 -39.169  11.088
ATOM   2355  N   LYS B   1      13.174  -0.152  18.615
ATOM   2356  CA  LYS B   1      12.448  -1.056  19.525
ATOM   2357  C   LYS B   1      13.293  -1.523  20.642
ATOM   2358  O   LYS B   1      14.487  -1.812  20.571
ATOM   2359  CB  LYS B   1      11.641  -3.637  17.220
ATOM   2360  N   LEU B   2      12.773  -1.659  21.839
ATOM   2361  CA  LEU B   2      13.475  -1.556  23.123
ATOM   2362  C   LEU B   2      13.897  -2.891  23.621
ATOM   2363  O   LEU B   2      13.560  -3.982  23.163
ATOM   2364  CB  LEU B   2      11.439  -0.650  24.605
ATOM   2365  N   VAL B   3      14.738  -2.873  24.688
ATOM   2366  CA  VAL B   3      15.083  -4.012  25.518
ATOM   2367  C   VAL B   3      15.136  -3.633  26.945
ATOM   2368  O   VAL B   3      15.270  -2.486  27.371
ATOM   2369  CB  VAL B   3      16.743  -4.845  24.759
ATOM   2370  N   PHE B   4      15.027  -4.635  27.859
ATOM   2371  CA  PHE B   4      15.135  -4.244  29.279
ATOM   2372  C   PHE B   4      15.482  -5.537  30.032
ATOM   2373  O   PHE B   4      14.942  -6.639  29.933
ATOM   2374  CB  PHE B   4      11.724  -4.417  29.468
ATOM   2375  N   PHE B   5      16.466  -5.533  30.901
ATOM   2376  CA  PHE B   5      16.985  -6.595  31.722
ATOM   2377  C   PHE B   5      17.193  -6.180  33.128
ATOM   2378  O   PHE B   5      18.253  -5.859  33.665
ATOM   2379  CB  PHE B   5      19.938  -6.320  30.062
ATOM   2380  N   ALA B   6      16.069  -6.168  33.857
ATOM   2381  CA  ALA B   6      15.942  -6.021  35.286
ATOM   2382  C   ALA B   6      16.075  -7.255  36.115
ATOM   2383  O   ALA B   6      15.340  -8.240  36.040
ATOM   2384  CB  ALA B   6      14.596  -5.201  35.572
ATOM   2385  N   GLU B   7      17.055  -7.351  37.030
ATOM   2386  CA  GLU B   7      17.301  -8.530  37.823
ATOM   2387  C   GLU B   7      17.234  -8.239  39.320
ATOM   2388  O   GLU B   7      17.181  -8.005  40.528
ATOM   2389  CB  GLU B   7      20.467  -9.100  37.361
ATOM   2390  N   LYS B   1       4.780   0.503  46.557
ATOM   2391  CA  LYS B   1       3.733   0.001  45.688
ATOM   2392  C   LYS B   1       3.814   0.786  44.381
ATOM   2393  O   LYS B   1       4.490   1.784  44.131
ATOM   2394  CB  LYS B   1       0.805   1.073  47.352
ATOM   2395  N   LEU B   2       3.071   0.357  43.379
ATOM   2396  CA  LEU B   2       2.741   1.106  42.204
ATOM   2397  C   LEU B   2       1.241   1.267  42.067
ATOM   2398  O   LEU B   2       0.347   0.510  42.446
ATOM   2399  CB  LEU B   2       3.608  -0.419  40.169
ATOM   2400  N   VAL B   3       0.870   2.385  41.451
ATOM   2401  CA  VAL B   3      -0.309   2.574  40.650
ATOM   2402  C   VAL B   3      -0.089   3.583  39.512
ATOM   2403  O   VAL B   3       0.392   4.714  39.581
ATOM   2404  CB  VAL B   3      -1.813   3.177  41.826
ATOM   2405  N   PHE B   4      -0.466   3.191  38.289
ATOM   2406  CA  PHE B   4      -0.203   4.107  37.157
ATOM   2407  C   PHE B   4      -0.969   3.821  35.915
ATOM   2408  O   PHE B   4      -1.716   2.858  35.740
ATOM   2409  CB  PHE B   4       2.589   2.076  36.824
ATOM   2410  N   PHE B   5      -0.860   4.661  34.877
ATOM   2411  CA  PHE B   5      -1.010   4.292  33.479
ATOM   2412  C   PHE B   5       0.187   4.725  32.615
ATOM   2413  O   PHE B   5       0.797   5.793  32.636
ATOM   2414  CB  PHE B   5      -3.002   7.033  33.286
ATOM   2415  N   ALA B   6       0.603   3.788  31.725
ATOM   2416  CA  ALA B   6       1.583   3.919  30.696
ATOM   2417  C   ALA B   6       0.929   3.722  29.328
ATOM   2418  O   ALA B   6      -0.004   2.974  29.038
ATOM   2419  CB  ALA B   6       2.826   2.938  30.787
ATOM   2420  N   GLU B   7       1.407   4.434  28.310
ATOM   2421  CA  GLU B   7       0.911   4.271  26.930
ATOM   2422  C   GLU B   7       1.892   4.688  25.910
ATOM   2423  O   GLU B   7       2.711   5.036  25.059
ATOM   2424  CB  GLU B   7      -1.623   6.279  26.862
ATOM   2425  N   LYS B   1      -7.397  -7.982  25.579
ATOM   2426  CA  LYS B   1      -8.013  -7.490  26.774
ATOM   2427  C   LYS B   1      -7.848  -8.376  27.962
ATOM   2428  O   LYS B   1      -8.686  -9.147  28.429
ATOM   2429  CB  LYS B   1     -11.410  -7.509  25.731
ATOM   2430  N   LEU B   2      -6.638  -8.300  28.567
ATOM   2431  CA  LEU B   2      -6.245  -9.257  29.585
ATOM   2432  C   LEU B   2      -6.181  -8.666  30.957
ATOM   2433  O   LEU B   2      -5.627  -7.609  31.258
ATOM   2434  CB  LEU B   2      -3.924 -10.040  28.762
ATOM   2435  N   VAL B   3      -6.771  -9.321  31.974
ATOM   2436  CA  VAL B   3      -6.448  -8.982  33.331
ATOM   2437  C   VAL B   3      -5.871 -10.185  34.038
ATOM   2438  O   VAL B   3      -6.114 -11.369  33.809
ATOM   2439  CB  VAL B   3      -8.235  -8.435  34.129
ATOM   2440  N   PHE B   4      -4.990  -9.905  35.033
ATOM   2441  CA  PHE B   4      -4.685 -10.928  36.068
ATOM   2442  C   PHE B   4      -4.722 -10.299  37.459
ATOM   2443  O   PHE B   4      -4.087  -9.330  37.876
ATOM   2444  CB  PHE B   4      -1.427 -10.289  35.127
ATOM   2445  N   PHE B   5      -5.564 -10.896  38.321
ATOM   2446  CA  PHE B   5      -5.660 -10.442  39.723
ATOM   2447  C   PHE B   5      -5.230 -11.596  40.591
ATOM   2448  O   PHE B   5      -5.780 -12.692  40.694
ATOM   2449  CB  PHE B   5      -9.073 -10.501  39.503
ATOM   2450  N   ALA B   6      -4.139 -11.431  41.334
ATOM   2451  CA  ALA B   6      -3.791 -12.501  42.315
ATOM   2452  C   ALA B   6      -3.709 -12.019  43.720
ATOM   2453  O   ALA B   6      -3.365 -10.903  44.108
ATOM   2454  CB  ALA B   6      -2.391 -13.143  41.758
ATOM   2455  N   GLU B   7      -4.032 -12.848  44.669
ATOM   2456  CA  GLU B   7      -4.067 -12.537  46.062
ATOM   2457  C   GLU B   7      -3.302 -13.583  46.850
ATOM   2458  O   GLU B   7      -2.681 -14.432  47.490
ATOM   2459  CB  GLU B   7      -7.064 -12.487  47.019
ATOM   2460  N   LYS B   1       8.251  -9.186  17.302
ATOM   2461  CA  LYS B   1       8.664 -10.515  17.671
ATOM   2462  C   LYS B   1       9.604 -10.532  18.871
ATOM   2463  O   LYS B   1      10.831 -10.434  18.864
ATOM   2464  CB  LYS B   1      10.891 -11.224  14.903
ATOM   2465  N   LEU B   2       8.993 -10.674  20.079
ATOM   2466  CA  LEU B   2       9.614 -10.315  21.352
ATOM   2467  C   LEU B   2      10.051 -11.546  22.048
ATOM   2468  O   LEU B   2       9.341 -12.525  22.284
ATOM   2469  CB  LEU B   2       7.801  -9.051  22.729
ATOM   2470  N   VAL B   3      11.294 -11.665  22.474
ATOM   2471  CA  VAL B   3      11.721 -12.906  23.182
ATOM   2472  C   VAL B   3      11.901 -12.517  24.652
ATOM   2473  O   VAL B   3      12.756 -11.776  25.137
ATOM   2474  CB  VAL B   3      13.412 -13.428  22.353
ATOM   2475  N   PHE B   4      11.081 -12.993  25.554
ATOM   2476  CA  PHE B   4      11.299 -12.782  26.995
ATOM   2477  C   PHE B   4      11.461 -14.044  27.770
ATOM   2478  O   PHE B   4      10.675 -14.990  27.804
ATOM   2479  CB  PHE B   4       7.973 -12.090  27.229
ATOM   2480  N   PHE B   5      12.584 -14.148  28.502
ATOM   2481  CA  PHE B   5      12.734 -15.183  29.539
ATOM   2482  C   PHE B   5      12.478 -14.531  30.862
ATOM   2483  O   PHE B   5      12.979 -13.507  31.327
ATOM   2484  CB  PHE B   5      16.048 -15.330  29.072
ATOM   2485  N   ALA B   6      11.595 -15.159  31.604
ATOM   2486  CA  ALA B   6      10.920 -14.655  32.798
ATOM   2487  C   ALA B   6      11.278 -15.544  33.963
ATOM   2488  O   ALA B   6      11.436 -16.765  33.928
ATOM   2489  CB  ALA B   6       9.382 -14.429  32.600
ATOM   2490  N   GLU B   7      11.449 -14.994  35.171
ATOM   2491  CA  GLU B   7      11.541 -15.759  36.418
ATOM   2492  C   GLU B   7      11.436 -14.867  37.651
ATOM   2493  O   GLU B   7      11.351 -14.146  38.646
ATOM   2494  CB  GLU B   7      14.563 -16.843  36.527
ATOM   2495  N   LYS B   1     -15.039 -31.533  17.473
ATOM   2496  CA  LYS B   1     -15.269 -32.754  18.220
ATOM   2497  C   LYS B   1     -14.751 -32.698  19.628
ATOM   2498  O   LYS B   1     -14.117 -31.780  20.149
ATOM   2499  CB  LYS B   1     -13.663 -35.153  16.298
ATOM   2500  N   LEU B   2     -15.016 -33.777  20.393
ATOM   2501  CA  LEU B   2     -14.685 -33.740  21.843
ATOM   2502  C   LEU B   2     -13.665 -34.778  22.137
ATOM   2503  O   LEU B   2     -13.899 -35.966  22.358
ATOM   2504  CB  LEU B   2     -16.944 -34.062  23.137
ATOM   2505  N   VAL B   3     -12.386 -34.503  22.187
ATOM   2506  CA  VAL B   3     -11.458 -35.521  22.768
ATOM   2507  C   VAL B   3     -10.740 -35.017  24.000
ATOM   2508  O   VAL B   3     -10.322 -33.883  24.233
ATOM   2509  CB  VAL B   3     -10.313 -36.080  21.224
ATOM   2510  N   PHE B   4     -10.548 -35.937  24.941
ATOM   2511  CA  PHE B   4      -9.887 -35.619  26.187
ATOM   2512  C   PHE B   4      -9.421 -36.839  26.935
ATOM   2513  O   PHE B   4     -10.031 -37.888  27.141
ATOM   2514  CB  PHE B   4     -12.828 -34.662  27.476
ATOM   2515  N   PHE B   5      -8.193 -36.746  27.424
ATOM   2516  CA  PHE B   5      -7.666 -37.690  28.364
ATOM   2517  C   PHE B   5      -7.582 -37.156  29.805
ATOM   2518  O   PHE B   5      -6.960 -36.183  30.232
ATOM   2519  CB  PHE B   5      -4.570 -36.840  26.993
ATOM   2520  N   ALA B   6      -8.242 -37.783  30.737
ATOM   2521  CA  ALA B   6      -7.960 -37.692  32.178
ATOM   2522  C   ALA B   6      -7.189 -38.934  32.635
ATOM   2523  O   ALA B   6      -7.102 -40.019  32.060
ATOM   2524  CB  ALA B   6      -9.390 -37.731  32.931
ATOM   2525  N   GLU B   7      -6.528 -38.810  33.816
ATOM   2526  CA  GLU B   7      -5.548 -39.836  34.204
ATOM   2527  C   GLU B   7      -5.662 -39.998  35.727
ATOM   2528  O   GLU B   7      -5.753 -40.127  36.948
ATOM   2529  CB  GLU B   7      -2.826 -38.428  33.529
ATOM   2530  N   LYS B   1      -4.048 -35.973  37.093
ATOM   2531  CA  LYS B   1      -4.399 -34.745  36.392
ATOM   2532  C   LYS B   1      -5.600 -34.924  35.449
ATOM   2533  O   LYS B   1      -6.283 -35.924  35.230
ATOM   2534  CB  LYS B   1      -1.407 -34.560  34.458
ATOM   2535  N   LEU B   2      -5.953 -33.864  34.778
ATOM   2536  CA  LEU B   2      -6.951 -33.938  33.692
ATOM   2537  C   LEU B   2      -6.615 -32.829  32.700
ATOM   2538  O   LEU B   2      -6.653 -31.606  32.836
ATOM   2539  CB  LEU B   2      -9.172 -33.324  35.042
ATOM   2540  N   VAL B   3      -6.230 -33.342  31.529
ATOM   2541  CA  VAL B   3      -6.101 -32.425  30.368
ATOM   2542  C   VAL B   3      -6.854 -32.963  29.173
ATOM   2543  O   VAL B   3      -6.966 -34.147  28.853
ATOM   2544  CB  VAL B   3      -4.149 -32.337  30.115
ATOM   2545  N   PHE B   4      -7.479 -32.148  28.344
ATOM   2546  CA  PHE B   4      -8.070 -32.512  27.079
ATOM   2547  C   PHE B   4      -7.848 -31.434  26.019
ATOM   2548  O   PHE B   4      -7.404 -30.292  26.137
ATOM   2549  CB  PHE B   4     -11.070 -31.468  28.420
ATOM   2550  N   PHE B   5      -8.195 -31.818  24.807
ATOM   2551  CA  PHE B   5      -8.173 -30.869  23.656
ATOM   2552  C   PHE B   5      -9.463 -31.032  22.885
ATOM   2553  O   PHE B   5      -9.860 -32.016  22.261
ATOM   2554  CB  PHE B   5      -5.910 -33.064  22.372
ATOM   2555  N   ALA B   6     -10.280 -30.021  22.857
ATOM   2556  CA  ALA B   6     -11.528 -30.086  22.098
ATOM   2557  C   ALA B   6     -11.629 -29.016  21.039
ATOM   2558  O   ALA B   6     -10.792 -28.153  20.777
ATOM   2559  CB  ALA B   6     -12.761 -30.153  23.072
ATOM   2560  N   GLU B   7     -12.682 -28.926  20.279
ATOM   2561  CA  GLU B   7     -12.941 -28.007  19.172
ATOM   2562  C   GLU B   7     -14.419 -27.857  19.027
ATOM   2563  O   GLU B   7     -15.638 -27.733  18.908
ATOM   2564  CB  GLU B   7     -11.509 -29.075  16.606
ATOM   2565  N   LYS B   1     -16.142 -26.350  23.528
ATOM   2566  CA  LYS B   1     -15.788 -25.493  24.693
ATOM   2567  C   LYS B   1     -15.414 -26.403  25.813
ATOM   2568  O   LYS B   1     -16.168 -27.197  26.375
ATOM   2569  CB  LYS B   1     -18.936 -24.170  25.400
ATOM   2570  N   LEU B   2     -14.154 -26.379  26.273
ATOM   2571  CA  LEU B   2     -13.535 -27.451  27.083
ATOM   2572  C   LEU B   2     -13.152 -26.879  28.416
ATOM   2573  O   LEU B   2     -12.365 -25.954  28.616
ATOM   2574  CB  LEU B   2     -11.585 -28.304  25.593
ATOM   2575  N   VAL B   3     -13.722 -27.425  29.505
ATOM   2576  CA  VAL B   3     -13.402 -26.998  30.839
ATOM   2577  C   VAL B   3     -12.925 -28.098  31.711
ATOM   2578  O   VAL B   3     -13.429 -29.217  31.815
ATOM   2579  CB  VAL B   3     -14.891 -25.879  31.565
ATOM   2580  N   PHE B   4     -11.871 -27.918  32.463
ATOM   2581  CA  PHE B   4     -11.520 -28.918  33.507
ATOM   2582  C   PHE B   4     -11.411 -28.214  34.816
ATOM   2583  O   PHE B   4     -11.060 -27.043  34.964
ATOM   2584  CB  PHE B   4      -8.349 -29.031  32.339
ATOM   2585  N   PHE B   5     -11.710 -28.869  35.954
ATOM   2586  CA  PHE B   5     -11.117 -28.576  37.254
ATOM   2587  C   PHE B   5     -10.803 -29.906  37.921
ATOM   2588  O   PHE B   5     -11.474 -30.937  37.967
ATOM   2589  CB  PHE B   5     -14.275 -27.998  38.491
ATOM   2590  N   ALA B   6      -9.651 -29.947  38.531
ATOM   2591  CA  ALA B   6      -9.279 -30.977  39.536
ATOM   2592  C   ALA B   6      -9.158 -30.373  40.886
ATOM   2593  O   ALA B   6      -8.634 -29.294  41.163
ATOM   2594  CB  ALA B   6      -7.978 -31.747  39.055
ATOM   2595  N   GLU B   7      -9.669 -31.070  41.903
ATOM   2596  CA  GLU B   7      -9.613 -30.808  43.314
ATOM   2597  C   GLU B   7      -9.471 -32.067  44.188
ATOM   2598  O   GLU B   7      -9.358 -33.074  44.887
ATOM   2599  CB  GLU B   7     -12.552 -29.579  43.927
ATOM   2600  N   LYS B   1      12.101 -10.484  38.380
ATOM   2601  CA  LYS B   1      13.214 -10.379  37.439
ATOM   2602  C   LYS B   1      12.869 -10.989  36.105
ATOM   2603  O   LYS B   1      12.340 -12.078  35.881
ATOM   2604  CB  LYS B   1      15.666 -12.548  38.752
ATOM   2605  N   LEU B   2      13.198 -10.208  35.058
ATOM   2606  CA  LEU B   2      13.159 -10.739  33.703
ATOM   2607  C   LEU B   2      14.217 -10.137  32.825
ATOM   2608  O   LEU B   2      14.823  -9.084  33.026
ATOM   2609  CB  LEU B   2      10.776  -9.942  32.763
ATOM   2610  N   VAL B   3      14.533 -10.827  31.699
ATOM   2611  CA  VAL B   3      15.354 -10.203  30.631
ATOM   2612  C   VAL B   3      14.536 -10.333  29.356
ATOM   2613  O   VAL B   3      14.301 -11.371  28.736
ATOM   2614  CB  VAL B   3      17.059 -11.291  30.572
ATOM   2615  N   PHE B   4      14.001  -9.220  28.823
ATOM   2616  CA  PHE B   4      13.168  -9.254  27.633
ATOM   2617  C   PHE B   4      13.553  -8.203  26.616
ATOM   2618  O   PHE B   4      13.846  -7.031  26.853
ATOM   2619  CB  PHE B   4      10.906  -7.654  29.750
ATOM   2620  N   PHE B   5      13.594  -8.528  25.321
ATOM   2621  CA  PHE B   5      14.293  -7.782  24.281
ATOM   2622  C   PHE B   5      13.741  -8.016  22.917
ATOM   2623  O   PHE B   5      13.847  -9.043  22.246
ATOM   2624  CB  PHE B   5      16.801 -10.150  24.564
ATOM   2625  N   ALA B   6      13.062  -7.014  22.363
ATOM   2626  CA  ALA B   6      12.129  -7.108  21.256
ATOM   2627  C   ALA B   6      12.833  -6.788  19.970
ATOM   2628  O   ALA B   6      13.433  -5.749  19.693
ATOM   2629  CB  ALA B   6      10.916  -6.022  21.396
ATOM   2630  N   GLU B   7      12.846  -7.667  19.004
ATOM   2631  CA  GLU B   7      13.965  -7.894  18.111
ATOM   2632  C   GLU B   7      13.811  -7.161  16.783
ATOM   2633  O   GLU B   7      13.686  -6.569  15.710
ATOM   2634  CB  GLU B   7      13.535 -10.976  17.230
